# Supplementary material for: Antimicrobial susceptibility patterns of respiratory Gram-negative bacterial isolates from COVID-19 patients in Switzerland
Source: Ann Clin Microbiol Antimicrob. 2021 Sep 7;20:64. doi: 10.1186/s12941-021-00468-1 (PMC8422836; doi:10.1186/s12941-021-00468-1)
Supplement: Supplementary file 2 — Additional file 2. Detailed results of the whole-genome resistance gene annotations. [file 12941_2021_468_MOESM2_ESM.xlsx]

## Sheet: 2020187595 (ISOLATE 1)
ORF_ID	Contig	Start	Stop	Orientation	Cut_Off	Pass_Bitscore	Best_Hit_Bitscore	Best_Hit_ARO	Best_Identities	ARO	Model_type	SNPs_in_Best_Hit_ARO	Other_SNPs	Drug Class	Resistance Mechanism	AMR Gene Family	Predicted_DNA	Predicted_Protein	CARD_Protein_Sequence	Percentage Length of Reference Sequence	ID	Model_ID
NODE_2_length_210777_cov_27.012021_97 # 97615 # 98403 # -1 # ID=2_97;partial=00;start_type=ATG;rbs_motif=AGGA;rbs_spacer=5-10bp;gc_cont=0.646	NODE_2_length_210777_cov_27.012021_97	97615	98403	-	Strict	500	528.48	OXA-485	98.47	3003642	protein homolog model	n/a	n/a	cephalosporin; penam	antibiotic inactivation	OXA beta-lactamase	ATGCGCCCTCTCCTCTTCAGCGCCCTTCTCCTGCTCTCCGGGCATGCCCAGGCCAGCGAATGGAACGACAGCCGGGCCGTGGACAAGCTATTCGGAGCGGCCGGTGTGAAAGGCACCTTCGTCCTTTACGATGTGCAGCGGCAGCGCTATGTCGGCCATGACCGGGAGCGCGCGGAAACTCGCTTCGTTCCTGCCTCCACCTACAAGGTGGCGAACAGCCTGATCGGCTTATCCACAGGGGCGGTTAAATCCGCCGACGAGGTTCTTCCCTATGGCGGCAAGCCCCAGCGCTTCAAGGCCTGGGAGCACGACATGAGCCTGCGCGACGCGATCAAGGCATCGAACGTACCGGTCTACCAGGAACTGGCGCGACGCATCGGCCTGGAGCGGATGCGCGCC…	MRPLLFSALLLLSGHAQASEWNDSRAVDKLFGAAGVKGTFVLYDVQRQRYVGHDRERAETRFVPASTYKVANSLIGLSTGAVKSADEVLPYGGKPQRFKAWEHDMSLRDAIKASNVPVYQELARRIGLERMRANVSRLGYGNAEIGQVVDNFWLVGPLKISAMEQTRFLLRLAQGELPFPAPVQSTVRAMTLLESGPGWELHGKTGWCFDCTPELGWWVGWVKRNERLYGFALNIDMPGGEADIGKRVELGKASLKALGILP	MRPLLFSALLLLSGRAQASEWNDSQAVDKLFGAAGVKGTFVLYDVQRQRYVGHDRERAETRFVPASTYKVANSLIGLSTGAVRSADEVLPYGGKPQRFKAWEHDMSLRDAIKASNVPVYQELARRIGLERMRANVSHLGYGNAEIGQVVDNFWLVGPLKISAMEQTRFLLRLAQGELPFPAPVQSTVRAMTLLESGPGWELHGKTGWCFDCTPELGWWVGWVKRNERLYGFALNIDMPGGEADIGKRVELGKASLKALGILP	100.00	gnl|BL_ORD_ID|2395|hsp_num:0	3546
NODE_3_length_179092_cov_25.087272_29 # 33865 # 34929 # 1 # ID=3_29;partial=00;start_type=ATG;rbs_motif=AGGAG;rbs_spacer=5-10bp;gc_cont=0.720	NODE_3_length_179092_cov_25.087272_29	33865	34929	+	Strict	600	678322	MexC	98.59	3000800	protein homolog model	n/a	n/a	macrolide antibiotic; fluoroquinolone antibiotic; aminoglycoside antibiotic; cephalosporin; penam; tetracycline antibiotic; aminocoumarin antibiotic; diaminopyrimidine antibiotic; phenicol antibiotic	antibiotic efflux	resistance-nodulation-cell division (RND) antibiotic efflux pump	ATGGTGTTGCCGGTGGAGGTCCTGACGGTGCAGGCCGAGCCCCTGGCGCTGAGTTCGGAACTGCCTGGGCGGATCGAACCGGTGCGGGTCGCCGAGGTGCGTGCGCGGGTGGCCGGCATCGTCGTGCAGAAGCGCTTCGAGGAGGGCGCCGACGTCAAGGCTGGCGACCTGCTGTTCCAGATCGATCCGGCACCGCTGAAGGCTGCGGTGTCGCGCGCCGAGGGTGAGCTGGCGCGGAACCGCGCGGTGCTGTTCGAGGCGCAGGCGCGGGTGCGTCGCTACGAGCCGCTGGTGAAGATCCAGGCGGTCAGCCAGCAGGACTTCGATACCGCCACCGCCGACCTGCGCAGCGCCGAGGCGGCGACCCGCTCGGCCCAGGCCGACCTGGAGACCGCGCGC…	MVLPVEVLTVQAEPLALSSELPGRIEPVRVAEVRARVAGIVVQKRFEEGADVKAGDLLFQIDPAPLKAAVSRAEGELARNRAVLFEAQARVRRYEPLVKIQAVSQQDFDTATADLRSAEAATRSAQADLETARLNLGYASVTAPISGRIGRALVTEGALVGQGEATLMARIQQLDPIYADFTQTAAEALRLRDALKKGTLAAGDSQALTLRVEGTPYERQGALQFADVAVDRGTGQIALRGKFANPDGVLLPGMYVRVRTPQGIDNQAILVPQRAVRRSGDGSAQVMVVGADERAEARSVGTGVMQGSRWQITEGLEPGDRVIVGGLAAVQPGVKIVPKPDGAQAQAQSSAPQQ	MADLRAIGRIGALAMAIALAGCGPAEERQEAAEMVLPVEVLTVQAEPLALSSELPGRIEPVRVAEVRARVAGIVVRKRFEEGADVKAGDLLFQIDPAPLKAAVSRAEGELARNRAVLFEAQARVRRYEPLVKIQAVSQQDFDTATADLRSAEAATRSAQADLETARLNLGYASVTAPISGRIGRALVTEGALVGQGEATLMARIQQLDPIYADFTQTAAEALRLRDALKKGTLAAGDSQALTLRVEGTPYERQGALQFADVAVDRGTGQIALRGKFANPDGVLLPGMYVRVRTPQGIDNQAILVPQRAVHRSSDGSAQVMVVGADERAESRSVGTGVMQGSRWQITEGLEPGDRVIVGGLAAVQPGVKIVPKPDGAQAQAQSPAPQQ	91.47	gnl|BL_ORD_ID|763|hsp_num:0	805
NODE_3_length_179092_cov_25.087272_30 # 34957 # 38088 # 1 # ID=3_30;partial=00;start_type=ATG;rbs_motif=GGAG/GAGG;rbs_spacer=5-10bp;gc_cont=0.656	NODE_3_length_179092_cov_25.087272_30	34957	38088	+	Strict	1800	1928.68	MexD	95.33	3000801	protein homolog model	n/a	n/a	macrolide antibiotic; fluoroquinolone antibiotic; aminoglycoside antibiotic; cephalosporin; penam; tetracycline antibiotic; aminocoumarin antibiotic; diaminopyrimidine antibiotic; phenicol antibiotic	antibiotic efflux	resistance-nodulation-cell division (RND) antibiotic efflux pump	ATGTCCGAATTCTTCATCAAGCGGCCGAACTTCGCCTGGGTGGTGGCCCTGTTCATCTCCCTGGCCGGCCTGCTGGTCATTTCCAAATTGCCGGTAGCGCAGTACCCCAATGTCGCGCCGCCACAGATCACCATCACCGCCACCTATCCCGGCGCCTCGGCGAAGGTGCTGGTGGACTCCGTCACCAGCGTGCTCGAGGAGTCGCTGAACGGCGCCAAGGGCCTGCTCTACTTCGAGTCGACCAACAACTCCAACGGCAGCGCCGAGATCGTCGTCACCTTCGAGCCGGGCACCGATCCGGACCTGGCCCAGGTGGACGTGCAGAACCGCCTGAAGAAAGCCGAGGCGCGCATGCCGCAGGCGGTGCTGACCCAGGGCCTGCAGGTCGAGCAGACCAGC…	MSEFFIKRPNFAWVVALFISLAGLLVISKLPVAQYPNVAPPQITITATYPGASAKVLVDSVTSVLEESLNGAKGLLYFESTNNSNGSAEIVVTFEPGTDPDLAQVDVQNRLKKAEARMPQAVLTQGLQVEQTSAGFLLIYALSYKEGAQRSDTTALGDYAARNINNELRRLPGVGKLQFFSSEAAMRVWIDPQKLVGFGLSIDDVSNAIRGQNVQVPAGAFGSAPGSSAQELTATLAVKGTLDDPQEFGQVVLRANEDGSLVRLADVARLELGKESYNISSRLNGTPTVGGAIQLSPGANAIQTATLVKQRLAELSAFFPEDMQYSVPYDTSRFVDVAIEKVIHTLIEAMVLVFLVMFLFLQNVRYTLIPSIVVPVCLLGTLMVMYLLGFSVNMMTMFG…	MSEFFIKRPNFAWVVALFISLGGLLVISKLPVAQYPNVAPPQITITATYPGASAKVLVDSVTSVLEESLNGAKGLLYFESTNNSNGTAEIVVTFEPGTDPDLAQVDVQNRLKKAEARMPQAVLTQGLQVEQTSAGFLLIYALSYKEGAQRSDTTALGDYAARNINNELRRLPGVGKLQFFSSEAAMRVWIDPQKLVGFGLSIDDVSNAIRGQNVQVPAGAFGSAPGSSAQELTATLAVKGTLDDPQEFGQVVLRANEDGSLVPARRCRAPGTRQGELQHFLATERHAHRGRGYPAVARGQRDPDPTLVKQRLAELSAFFPEDMQYSVPYDTSRFVDVAIEKVIHTLIEAMVLVFLVMFLFLENVRYTLIPSIVVPVCLLGTLMVMYLLGFSVNMMTMFG…	100.00	gnl|BL_ORD_ID|1524|hsp_num:0	1523
NODE_3_length_179092_cov_25.087272_31 # 38094 # 39533 # 1 # ID=3_31;partial=00;start_type=ATG;rbs_motif=GGAG/GAGG;rbs_spacer=5-10bp;gc_cont=0.699	NODE_3_length_179092_cov_25.087272_31	38094	39533	+	Strict	850	932554	OprJ	99.16	3000802	protein homolog model	n/a	n/a	macrolide antibiotic; fluoroquinolone antibiotic; aminoglycoside antibiotic; cephalosporin; penam; tetracycline antibiotic; aminocoumarin antibiotic; diaminopyrimidine antibiotic; phenicol antibiotic	antibiotic efflux	resistance-nodulation-cell division (RND) antibiotic efflux pump	ATGCGCAAACCTGCTTTCGGCGTATCGGCGCTGCTGATCGCCCTGACCCTCGGCGCCTGCTCCATGGCGCCGACCTACGAACGTCCCGCCGCGCCGGTGGCCGACAGCTGGAGCGGCGCCGCCGCCCAGCGCCAGGGCGCGGCGATCGACACGCTGGATTGGAAGAGTTTCATCGTCGATGCCGAACTACGCCGCCTGGTGGACGTGGCCCTGGATAACAACCGCTCGCTGCGCCAGACCCTCCTGGATATCGAGGCGGCCCGCGCGCAGTATCGAATCCAGCGCGCCGACCGGGTTCCGGGCCTGAACGCCGCTGCCACCGGCAACCGCCAGCGGCAGCCGGCCGACCTGTCCGCCGGCAATCGCTCGGAAGTGGCCAGCAGCTACCAGGTCGGGCTG…	MRKPAFGVSALLIALTLGACSMAPTYERPAAPVADSWSGAAAQRQGAAIDTLDWKSFIVDAELRRLVDVALDNNRSLRQTLLDIEAARAQYRIQRADRVPGLNAAATGNRQRQPADLSAGNRSEVASSYQVGLALPEYELDLFGRVKSLTDAALQQYLASEEAARAARIALVAEVSQAYLSYDGALRRLALTRQTLVSREYSFALIDQRRAAGAATALDYQEALGLVEQARAEQERNLRQKQQAFNALVLLLGSDDAAQAIPRSPGRRPKLLQDIAPGTPSELIERRPDILAAEHRLRARNADIGAARAAFFPRISLTGSFGTSSAEMSGLFDGGSRSWSFLPTLTLPIFDGGRNRANLSLAEARKDSAVAAYEGTIQTAFREVADALAASDTLRREEK…	MRKPAFGVSALLIALTLGACSMAPTYERPAAPVADSWSGAAAQRQGAAIDTLDWKSFIVDAELRRLVDMALDNIRSLRQTLLDIEAARAQYRIQRADRVPGLNAAATGNRQRQPADLSAGNRSEVASSYQVGLALPEYELDLFGRVKSLTDAALQQYLASEEAARAARIALVAEVSQAYLSYDGALRRLALTRQTLVSREYSFALIDQRRAAGAATALDYQEALGLVEQARAEQERNLRQKQQAFNALVLLLGSDDAAQAIPRSPGQRPKLLQDIAPGTPSELIERRPDILAAEHRLRARNADIGAARAAFFPRISLTGSFGTSSAEMSGLFDGGSRSCSFLPTLTLPIFDGGRNRANLSLAEARKDSAVAAYEGTIQTAFREVADALAASDTLRREEK…	100.00	gnl|BL_ORD_ID|764|hsp_num:0	704
NODE_6_length_160322_cov_22.587738_29 # 28276 # 28914 # -1 # ID=6_29;partial=00;start_type=ATG;rbs_motif=None;rbs_spacer=None;gc_cont=0.665	NODE_6_length_160322_cov_22.587738_29	28276	28914	-	Strict	400	426402	MexL	99.53	3003710	protein homolog model	n/a	n/a	macrolide antibiotic; tetracycline antibiotic; triclosan	antibiotic efflux	resistance-nodulation-cell division (RND) antibiotic efflux pump	ATGTCAGAACCCACCTCCTCCGTCGGTCCCGGCCGGCCCAAGGACCCGGCCAAACGGGAAGCCATTCTCGAGGCGGCCAAGCGCCTGTTCCTCTGCAACGGCTACGACGGCAGCAGCATGGAAGCCATCGCCTCGGAAGCCGGCGTTTCCAAGCTCACCGTCTACAGCCACTTCACCGACAAGGAAACCCTGTTCAGCGAAGCGGTGAAGGCCAAGTGCGCCGAGCAGCTTCCCGCCCTGTACTTCCAGCTGGCCGAAGGCGCGCCGCTGGAAAAGGTCCTGCTGAATATCGCCCGCGGCTTCCACCGGCTGATCAACAGCCACGAGGCGATCGCCCTGACCCGCCTGATGGCCGCGCAGGCCGGGCAGAACCCCAAGCTTTCCGAGCTGTTCTTCGAG…	MSEPTSSVGPGRPKDPAKREAILEAAKRLFLCNGYDGSSMEAIASEAGVSKLTVYSHFTDKETLFSEAVKAKCAEQLPALYFQLAEGAPLEKVLLNIARGFHRLINSHEAIALTRLMAAQAGQNPKLSELFFEAGPKQVIDEMERLLEQARRSGKLAFPDARHAAEHFFMLVKGCANYRLLIGCAEPLDEAEGERHVEEVVALFLRAFAAGG	MSESTSSVGPGRPKDPAKREAILEAAKRLFLCNGYDGSSMEAIASEAGVSKLTVYSHFTDKETLFSEAVKAKCAEQLPALYFQLAEGAPLEKVLLNIARGFHRLINSHEAIALTRLMAAQAGQNPKLSELFFEAGPKQVIDEMERLLEQARRSGKLAFPDARHAAEHFFMLVKGCANYRLLIGCAEPLDEAEGERHVEEVVALFLRAFAAGG	100.00	gnl|BL_ORD_ID|2068|hsp_num:0	2219
NODE_6_length_160322_cov_22.587738_30 # 29010 # 30113 # 1 # ID=6_30;partial=00;start_type=ATG;rbs_motif=GGA/GAG/AGG;rbs_spacer=5-10bp;gc_cont=0.711	NODE_6_length_160322_cov_22.587738_30	29010	30113	+	Strict	690	721079	MexJ	99.46	3003692	protein homolog model	n/a	n/a	macrolide antibiotic; tetracycline antibiotic; triclosan	antibiotic efflux	resistance-nodulation-cell division (RND) antibiotic efflux pump	ATGTACCGCCATATCCCGCTCGTCGCCCTGTCCCTGCTTTCCTCCCTGTTCCTCGCCGCCTGCGGCAACGGCACGCCGCCGCCAGCCGCGGCGCGTCCGGCGATCGTCGTCCAGCCCCAGCCGGCGGGCGAGGTGAGCCAGGCCTTTCCCGGCGAGATCCGCGCCCGCCACGAGCCGGAGCTGGCCTTCCGCATCGGCGGCAAGGTCATCCGCCGGCTGGTGGAAGTCGGCGAGCGGGTGAAGAAGGACCAGCCCCTGGCCGAACTCGATCCCCAGGACGTGCGCCTGCAATTGGAGGCCGCGCGGGCCCAGGTCAGTGCCGCCGAGGCCAACCTGCAGACCGTGCGCGCCGAGTACCGGCGCTACCGCACCTTGCTCGACCGCAACCTGGTCAGCCAT…	MYRHIPLVALSLLSSLFLAACGNGTPPPAAARPAIVVQPQPAGEVSQAFPGEIRARHEPELAFRIGGKVIRRLVEVGERVKKDQPLAELDPQDVRLQLEAARAQVSAAEANLQTVRAEYRRYRTLLDRNLVSHSQFENIQNSYRAGEARLKQIRAEFNVADNQAGYAVLRSPQDGVIASRRVEVGQVVAAGQTVFSLAADGEREVLIGLPEHSFERFRIGQPVSVELWSQRDRRFAGHIRELSPAADPQSRTFAARVAFDDRATPAELGQSARVYVAAAEAVPLSVPLSALTAEAGQAFVWVVEPGSSTLRRQPVRTGPYAEDRVPVLEGLKAGDWVVATGVQVLREGQQVRPIDRANRTVKLAAKE	MYRHIPLVALSLFSSLFLAACGNGTPPPAAARPAIVVQPQPAGEVSQAFPGEIRARHEPELAFRIGGKVIRRLVEVGERVKKDQPLAELDPQDVRLQLEAARAQVSAAEANLQTVRAEYRRYRTLLDRNLVSHSQFENIQNSYRAGEARLKQIRAEFNVADNQAGYAVLRSPQDGVIASRRVEVGQVVAAGQTVFSLAADGEREVLIGLPEHSFERFRIGQPVSVELWSQRDRRFAGHIRELSPAADPQSRTFAARVAFDDRATPAELGQSARVYVAAAEAVPLSVPLSALTAEAGQAFVWVVEPGSSTLRRQAVRTGPYAEDRVPVLEGLKAGDWVVATGVQVLREGQQVRPIDRANRTVKLAAKE	100.00	gnl|BL_ORD_ID|2061|hsp_num:0	2205
NODE_6_length_160322_cov_22.587738_31 # 30118 # 33195 # 1 # ID=6_31;partial=00;start_type=ATG;rbs_motif=AGGAG;rbs_spacer=5-10bp;gc_cont=0.665	NODE_6_length_160322_cov_22.587738_31	30118	33195	+	Strict	1900	2060.42	MexK	99.8	3003693	protein homolog model	n/a	n/a	macrolide antibiotic; tetracycline antibiotic; triclosan	antibiotic efflux	resistance-nodulation-cell division (RND) antibiotic efflux pump	ATGTCCTTCAACCTTTCCGCCTGGGCGTTGCAGAATCGCCAGATCGTCCTGTACCTGATGCTCCTGCTTGGCGCGGTTGGCGCGCTGTCCTACAGCAAGCTGGGGCAGAGCGAAGACCCGCCGTTCACCTTCAAGGCCATGGTGGTGCAGACCAACTGGCCGGGTGCCAGCGCCGAAGAGGTGGCCCGGCAGGTCACCGAGCGTATCGAGAAGAAGCTGATGGAAACCGGCGACTACGATCGCATCGTGTCCTTCTCCCGCCCCGGCGTCTCGCAGGTGACCTTCATGGCCCGCGAGGACATCCATTCCAGCGAGATCCCCGAACTCTGGTACCAGATCCGCAAGAAGATCAGCGACATTCGCGCCACCTTGCCGCAAAGCATCCAGGGCCCGTTCTTC…	MSFNLSAWALQNRQIVLYLMLLLGAVGALSYSKLGQSEDPPFTFKAMVVQTNWPGASAEEVARQVTERIEKKLMETGDYDRIVSFSRPGVSQVTFMAREDIHSSEIPELWYQIRKKISDIRATLPQSIQGPFFNDEFGTTYGNIYALTGKGFDYAVMKDYADRLQLQLQRIRNVGKVELIGLQDEKIWIDLSNTKLATLGLPLAAVQKALEEQNAVASSGFFETASDRVQLRVSGRFDSVEEIRDFPIRVGDRTFRIGDVAEVRRGFNDPPAPRMRFMGEDAIGLAVAMKPGGDILVLGKALETEFARLQQSLPAGLELRKVSDQPAAVRTGVGEFIRVLAEALVIVLLVSFFSLGLRTGLVVALSIPLVLAMTFAAMHYFGIGLHKISLGALVLALGL…	MSFNLSAWALQNRQIVLYLMILLGAVGALSYSKLGQSEDPPFTFKAMVVQTNWPGASAEEVARQVTERIEKKLMETGDYDRIVSFSRPGVSQVTFMAREDIHSSEIPELWYQIRKKISDIRATLPQSIQGPFFNDEFGTTYGNIYALTGKGFDYAVMKDYADRLQLQLQRIRNVGKVELIGLQDEKIWIDLSNTKLATLGLPLAAVQKALEEQNAVASSGFFETASDRVQLRVSGRFDSVEEIRDFPIRVGDRTFRIGDVAEVRRGFNDPPAPRMRFMGEDAIGLAVAMKPGGDILVLGKALETEFARLQQSLPAGLELRKVSDQPAAVRTGVGEFIRVLAEALVIVLLVSFFSLGLRTGLVVALSIPLVLAMTFAAMHYFGIGLHKISLGALVLALGL…	100.00	gnl|BL_ORD_ID|2062|hsp_num:0	2206
NODE_7_length_114958_cov_22.276416_89 # 84331 # 84969 # 1 # ID=7_89;partial=00;start_type=ATG;rbs_motif=GGA/GAG/AGG;rbs_spacer=5-10bp;gc_cont=0.642	NODE_7_length_114958_cov_22.276416_89	84331	84969	+	Strict	400	437187	Pseudomonas aeruginosa catB7	98.58	3002679	protein homolog model	n/a	n/a	phenicol antibiotic	antibiotic inactivation	chloramphenicol acetyltransferase (CAT)	ATGGGCAACTATTTCGAGAGCCCCTTCAGGGGCAAGCTGCTCTCGGAACAGGTCAGCAACCCGAACATTCGGGTGGGGCGCTACAGCTACTACTCCGGCTACTATCACGGGCATTCCTTCGACGACTGCGCCCGCTACCTGATGCCGGACCGCGACGACGTGGACAAGCTGGTCATCGGCAGTTTCTGCTCGATCGGCAGTGGCGCCGCCTTCATCATGGCCGGCAACCAGGGACACCACGCCGAATGGGCGTCGACCTTCCCCTTCCACTTCATGCACGAAGAGCCGGCCTTCGCCGGCGCCGTGAACGGCTACCAGCCAGCCGGCGACACGCTGATCGGCCATGACGTCTGGATCGGTACCGAGGCGATGTTCATGCCCGGCGTACGGGTCGGCCAC…	MGNYFESPFRGKLLSEQVSNPNIRVGRYSYYSGYYHGHSFDDCARYLMPDRDDVDKLVIGSFCSIGSGAAFIMAGNQGHHAEWASTFPFHFMHEEPAFAGAVNGYQPAGDTLIGHDVWIGTEAMFMPGVRVGHGAIIGSRALVTGDVEPYAIVGGNPARTIRKRFSDGDIQNLLEMAWWDWPLADIEAAMPLLCAGDIPALYRHWKQRQATA	MGNYFESPFRGKLLSEQVSNPNIRVGRYSYYSGYYHGHSFDDCARYLMPDRDDVDKLVIGSFCSIGSGAAFIMAGNQGHRAEWASTFPFHFMHEEPVFAGAVNGYQPAGDTLIGHDVWIGTEAMFMPGVRVGHGAIIGSRALVTGDVEPYAIVGGNPARTIRKRFSDGDIQNLLEMAWWDWPLADIEAAMPLLCTGDIPALYRHWKQRQATA	100.00	gnl|BL_ORD_ID|2580|hsp_num:0	1042
NODE_8_length_98173_cov_21.255478_71 # 72361 # 72768 # 1 # ID=8_71;partial=00;start_type=ATG;rbs_motif=AGGAG;rbs_spacer=5-10bp;gc_cont=0.694	NODE_8_length_98173_cov_21.255478_71	72361	72768	+	Strict	200	272707	FosA	99.26	3000149	protein homolog model	n/a	n/a	fosfomycin	antibiotic inactivation	fosfomycin thiol transferase	ATGCTCACCGGTCTCAATCACCTGACCCTGGCGGTCGCCGACCTGCCGGCCAGCATCGCCTTCTACCGCGATCTTCTCGGCTTTCGCCTGGAAGCGCGCTGGGACCAGGGCGCCTATCTCGAACTGGGTTCGCTGTGGCTGTGCCTGTCCCGGGAGCCGCAGTACGGCGGGCCGGTCGCGGACTACACGCACTACGCCTTCGGCATCGCCGCCGCGGACTTCGCCCGCTTCGCCGCGCAGCTGCGCGCGCATGGCGTGCGCGAATGGAAGCAGAACCGCAGCGAGGGCGATTCGTTCTACTTCCTCGACCCGGACGGCCATCGCCTGGAGGCCCACGTCGGCGACCTGCGCAGCCGGCTCGCGGCGTGCCGGCAAGCGCCCTATGCGGGAATGCGTTTC…	MLTGLNHLTLAVADLPASIAFYRDLLGFRLEARWDQGAYLELGSLWLCLSREPQYGGPVADYTHYAFGIAAADFARFAAQLRAHGVREWKQNRSEGDSFYFLDPDGHRLEAHVGDLRSRLAACRQAPYAGMRFAD	MLTGLNHLTLAVADLPASIAFYRDLLGFRLEARWDQGAYLELGSLWLCLSREPQYGGPAADYTHYAFGIAAADFARFAAQLRAHGVREWKQNRSEGDSFYFLDPDGHRLEAHVGDLRSRLAACRQAPYAGMRFAD	100.00	gnl|BL_ORD_ID|1221|hsp_num:0	1222
NODE_12_length_85535_cov_24.736921_10 # 8483 # 9634 # 1 # ID=12_10;partial=00;start_type=ATG;rbs_motif=GGAG/GAGG;rbs_spacer=5-10bp;gc_cont=0.667	NODE_12_length_85535_cov_24.736921_10	8483	9634	+	Perfect	650	768074	MexA	100.0	3000377	protein homolog model	n/a	n/a	macrolide antibiotic; fluoroquinolone antibiotic; monobactam; carbapenem; cephalosporin; cephamycin; penam; tetracycline antibiotic; peptide antibiotic; aminocoumarin antibiotic; diaminopyrimidine antibiotic; sulfonamide antibiotic; phenicol antibiotic; penem	antibiotic efflux	resistance-nodulation-cell division (RND) antibiotic efflux pump	ATGCAACGAACGCCAGCCATGCGTGTACTGGTTCCGGCCCTGCTGGTCGCGATTTCGGCCCTTTCCGGGTGCGGAAAAAGCGAGGCGCCGCCGCCGGCGCAAACGCCGGAGGTCGGGATCGTGACCCTGGAAGCGCAGACGGTGACCCTGAATACCGAGCTGCCGGGCCGGACCAATGCGTTCCGCATCGCCGAGGTGCGTCCCCAGGTGAACGGCATCATCCTCAAGCGCCTGTTCAAGGAAGGCAGCGACGTCAAGGCCGGGCAGCAGCTCTACCAGATCGACCCCGCCACCTACGAGGCCGACTACCAGAGCGCCCAGGCCAACCTGGCCTCGACCCAGGAGCAGGCCCAGCGCTACAAGCTGCTGGTCGCCGACCAGGCCGTGAGCAAGCAGCAG…	MQRTPAMRVLVPALLVAISALSGCGKSEAPPPAQTPEVGIVTLEAQTVTLNTELPGRTNAFRIAEVRPQVNGIILKRLFKEGSDVKAGQQLYQIDPATYEADYQSAQANLASTQEQAQRYKLLVADQAVSKQQYADANAAYLQSKAAVEQARINLRYTKVLSPISGRIGRSAVTEGALVTNGQANAMATVQQLDPIYVDVTQPSTALLRLRRELASGQLERAGDNAAKVSLKLEDGSQYPLEGRLEFSEVSVDEGTGSVTIRAVFPNPNNELLPGMFVHAQLQEGVKQKAILAPQQGVTRDLKGQATALVVNAQNKVELRVIKADRVIGDKWLVTEGLNAGDKIITEGLQFVQPGVEVKTVPAKNVASAQKADAAPAKTDSKG	MQRTPAMRVLVPALLVAISALSGCGKSEAPPPAQTPEVGIVTLEAQTVTLNTELPGRTNAFRIAEVRPQVNGIILKRLFKEGSDVKAGQQLYQIDPATYEADYQSAQANLASTQEQAQRYKLLVADQAVSKQQYADANAAYLQSKAAVEQARINLRYTKVLSPISGRIGRSAVTEGALVTNGQANAMATVQQLDPIYVDVTQPSTALLRLRRELASGQLERAGDNAAKVSLKLEDGSQYPLEGRLEFSEVSVDEGTGSVTIRAVFPNPNNELLPGMFVHAQLQEGVKQKAILAPQQGVTRDLKGQATALVVNAQNKVELRVIKADRVIGDKWLVTEGLNAGDKIITEGLQFVQPGVEVKTVPAKNVASAQKADAAPAKTDSKG	100.00	gnl|BL_ORD_ID|451|hsp_num:0	440
NODE_12_length_85535_cov_24.736921_11 # 9650 # 12790 # 1 # ID=12_11;partial=00;start_type=ATG;rbs_motif=GGA/GAG/AGG;rbs_spacer=5-10bp;gc_cont=0.646	NODE_12_length_85535_cov_24.736921_11	9650	12790	+	Strict	750	757673	adeF	41.07	3000777	protein homolog model	n/a	n/a	fluoroquinolone antibiotic; tetracycline antibiotic	antibiotic efflux	resistance-nodulation-cell division (RND) antibiotic efflux pump	ATGTCGAAGTTTTTCATTGATAGGCCCATTTTCGCGTGGGTGATCGCCTTGGTGATCATGCTCGCGGGCGGCCTGTCGATCCTCAGTCTGCCGGTCAACCAGTACCCGGCCATCGCCCCGCCGGCCATCGCCGTGCAGGTGAGCTACCCGGGCGCCTCGGCCGAGACGGTGCAGGACACCGTGGTCCAGGTGATCGAGCAGCAGATGAACGGGATCGACAATCTGCGCTACATCTCCTCGGAGAGTAACTCCGACGGCAGCATGACCATCACCGTGACCTTCGAACAGGGCACCGACCCCGACATCGCCCAGGTTCAGGTGCAGAACAAGCTGCAACTGGCCACCCCGCTGCTGCCGCAGGAAGTGCAGCGCCAGGGGATCCGGGTGACCAAGGCGGTG…	MSKFFIDRPIFAWVIALVIMLAGGLSILSLPVNQYPAIAPPAIAVQVSYPGASAETVQDTVVQVIEQQMNGIDNLRYISSESNSDGSMTITVTFEQGTDPDIAQVQVQNKLQLATPLLPQEVQRQGIRVTKAVKNFLMVVGVVSTDGSMTKEDLSNYIVSNIQDPLSRTKGVGDFQVFGSQYSMRIWLDPAKLNSYQLTPGDVSSAIQAQNVQISSGQLGGLPAVKGQQLNATIIGKTRLQTAEQFENILLKVNPDGSQVRLKDVADVGLGGQDYSINAQFNGSPASGIAIKLATGANALDTAKAIRQTIANLEPFMPQGMKVVYPYDTTPVVSASIHEVVKTLGEAILLVFLVMYLFLQNFRATLIPTIAVPVVLLGTFGVLAAFGFSINTLTMFGMV…	MNISKFFIDRPIFAGVLSVLILLAGLLSVFQLPISEYPEVVPPSVVVRAQYPGANPKVIAETVASPLEESINGVEDMLYMQSQANSDGNLTITVNFKLGIDPDKAQQLVQNRVSQAMPRLPEDVQRLGVTTLKSSPTLTMVVHLTSPDNRYDMTYLRNYAVLNVKDRLARLQGVGEVGLFGSGDYAMRVWLDPQKVAQRNLTATEIVNAIREQNIQVAAGTIGASPSNSPLQLSVNAQGRLTTEQEFADIILKTAPDGAVTRLGDVARVELAASQYGLRSLLDNKQAVAIPIFQAPGANALQVSDQVRSTMKELSKDFPSSIKYDIVYDPTQFVRASIKAVVHTLLEAITLVVVVVILFLQTWRASIIPLLAVPVSIIGTFALMLAFGYSINALSLFGM…	98.77	gnl|BL_ORD_ID|137|hsp_num:0	153
NODE_12_length_85535_cov_24.736921_12 # 12792 # 14249 # 1 # ID=12_12;partial=00;start_type=ATG;rbs_motif=GGA/GAG/AGG;rbs_spacer=5-10bp;gc_cont=0.687	NODE_12_length_85535_cov_24.736921_12	12792	14249	+	Perfect	850	963.37	OprM	100.0	3000379	protein homolog model	n/a	n/a	macrolide antibiotic; fluoroquinolone antibiotic; monobactam; aminoglycoside antibiotic; carbapenem; cephalosporin; cephamycin; penam; tetracycline antibiotic; peptide antibiotic; acridine dye; aminocoumarin antibiotic; diaminopyrimidine antibiotic; sulfonamide antibiotic; phenicol antibiotic; penem	antibiotic efflux	resistance-nodulation-cell division (RND) antibiotic efflux pump	ATGAAACGGTCCTTCCTTTCCCTGGCGGTAGCCGCTGTCGTTCTGTCCGGCTGCTCGCTGATCCCCGACTACCAGCGCCCCGAGGCGCCGGTAGCCGCGGCCTACCCGCAAGGGCAGGCCTACGGGCAGAACACCGGCGCGGCGGCCGTTCCGGCCGCCGACATCGGCTGGCGCGAGTTCTTCCGCGACCCGCAGTTGCAGCAACTGATCGGCGTGGCGCTGGAAAACAACCGCGACCTGCGGGTCGCCGCGTTGAACGTCGAGGCCTTCCGGGCGCAGTACCGCATCCAGCGGGCCGACCTGTTCCCGCGCATCGGCGTGGACGGTAGCGGCACCCGCCAGCGTTTGCCGGGCGACCTGTCGACCACCGGCAGTCCGGCGATTTCCAGCCAGTACGGG…	MKRSFLSLAVAAVVLSGCSLIPDYQRPEAPVAAAYPQGQAYGQNTGAAAVPAADIGWREFFRDPQLQQLIGVALENNRDLRVAALNVEAFRAQYRIQRADLFPRIGVDGSGTRQRLPGDLSTTGSPAISSQYGVTLGTTAWELDLFGRLRSLRDQALEQYLATEQAQRSAQTTLVASVATAYLTLKADQAQLQLTKDTLGTYQKSFDLTQRSYDVGVASALDLRQAQTAVEGARATLAQYTRLVAQDQNALVLLLGSGIPANLPQGLGLDQTLLTEVPAGLPSDLLQRRPDILEAEHQLMAANASIGAARAAFFPSISLTANAGTMSRQLSGLFDAGSGSWLFQPSINLPIFTAGSLRASLDYAKIQKDINVAQYEKAIQTAFQEVADGLAARGTFTEQ…	MKRSFLSLAVAAVVLSGCSLIPDYQRPEAPVAAAYPQGQAYGQNTGAAAVPAADIGWREFFRDPQLQQLIGVALENNRDLRVAALNVEAFRAQYRIQRADLFPRIGVDGSGTRQRLPGDLSTTGSPAISSQYGVTLGTTAWELDLFGRLRSLRDQALEQYLATEQAQRSAQTTLVASVATAYLTLKADQAQLQLTKDTLGTYQKSFDLTQRSYDVGVASALDLRQAQTAVEGARATLAQYTRLVAQDQNALVLLLGSGIPANLPQGLGLDQTLLTEVPAGLPSDLLQRRPDILEAEHQLMAANASIGAARAAFFPSISLTANAGTMSRQLSGLFDAGSGSWLFQPSINLPIFTAGSLRASLDYAKIQKDINVAQYEKAIQTAFQEVADGLAARGTFTEQ…	100.00	gnl|BL_ORD_ID|2426|hsp_num:0	1305
NODE_17_length_75398_cov_24.026665_50 # 51150 # 54206 # -1 # ID=17_50;partial=00;start_type=ATG;rbs_motif=GGA/GAG/AGG;rbs_spacer=5-10bp;gc_cont=0.647	NODE_17_length_75398_cov_24.026665_50	51150	54206	-	Strict	1900	2048.09	MexW	99.9	3003031	protein homolog model	n/a	n/a	macrolide antibiotic; fluoroquinolone antibiotic; tetracycline antibiotic; acridine dye; phenicol antibiotic	antibiotic efflux	resistance-nodulation-cell division (RND) antibiotic efflux pump	ATGGCTTTTACCGATCCGTTCATCCGTCGTCCGGTCCTGGCGAGCGTGGTCAGCCTGCTGATCGTCCTGCTCGGCATGCAGGCCTTCAGCAAGCTGGTGATCCGCGAGTATCCGCAAATGGAGAACGCGCTGATCACGGTGACCACGCTCTACGCCGGAGCCAACGCGGAGACCATCCAGGGCTACATCACCCAGCCGCTGCAGCAGAGCCTGGCCAGCGCCGAAGGCATCGACTACATGACCTCGGTGAGCCGGCAGAACTATTCGACCATCTCCATCTACGCGCGGATCGGCGCCAATACCGATCGCCTGGTCACCGAGCTGCTGGCCAAGTCCAACGAAGTGAAGAGCCAGCTGCCGCCGGACGCCGAGGACCCGGTGCTGCAGAAGGAGGCCGCG…	MAFTDPFIRRPVLASVVSLLIVLLGMQAFSKLVIREYPQMENALITVTTLYAGANAETIQGYITQPLQQSLASAEGIDYMTSVSRQNYSTISIYARIGANTDRLVTELLAKSNEVKSQLPPDAEDPVLQKEAADASALMYISFYSEQMNNPQITDYLSRVIQPKLATLPGIAEAEILGNQVFAMRLWLDPVKMAAFGVTAGEINQAVQQYNFLAAAGEVKGQLVVTSVNASTDLKSPQAFAAIPVKTDGDRRVLMGDVARVELGAASYDAISSFNGIPSVYIGIKGTPSANPLDVIKEVRAKMPELEEQLPPNLKVSIAYDATRFIQASIDEVVKTLGEAVLIVIVVVFLFLGAFRSVLIPVVTIPLSMIGVLFFMQAMGYSINLLTLLAMVLAIGLVV…	MAFTDPFIRRPVLASVVSLLIVLLGMQAFSKLVIREYPQMENALITVTTLYAGANAETIQGYITQPLQQSLASAEGIDYMTSVSRQNYSTISIYARIGANTDRLVTELLAKSNEVKSQLPPDAEDPVLQKEAADASALMYISFYSEQMNNPQITDYLSRVIQPKLATLPGIAEAEILGNQVFAMRLWLDPVKMAAFGVTAGEINQAVQQYNFLAAAGEVKGQLVVTSVNASTDLKSPQAFAAIPVKTDGDRRVLMGDVARVELGAASYDAISSFNGIPSVYIGIKGTPSANPLDVIKEVRAKMPELEEQLPPNLKVSIAYDATRFIQASIDEVVKTLGEAVLIVIVVVFLFLGAFRSVLIPVVTIPLSMIGVLFFMQAMGYSINLLTLLAMVLAIGLVV…	100.00	gnl|BL_ORD_ID|2064|hsp_num:0	2208
NODE_17_length_75398_cov_24.026665_51 # 54257 # 55387 # -1 # ID=17_51;partial=00;start_type=ATG;rbs_motif=GGA/GAG/AGG;rbs_spacer=5-10bp;gc_cont=0.668	NODE_17_length_75398_cov_24.026665_51	54257	55387	-	Strict	650	737258	MexV	98.67	3003030	protein homolog model	n/a	n/a	macrolide antibiotic; fluoroquinolone antibiotic; tetracycline antibiotic; acridine dye; phenicol antibiotic	antibiotic efflux	resistance-nodulation-cell division (RND) antibiotic efflux pump	ATGTTGCTCCGCCGCATGTTGATCATGCTCGCCGCGGTGATCGCCGTGGTGGCGATTCTCGCCGGCTACAAGGTCTACTCCATCCGTCAGCAGATCGCCCTTTTCAGCGCACCGAAACCGCCGATCAGCGTGACCGCCAGCCCGGCCGAAAAGCGTCCCTGGCAGAGCCGCCTGCCAGCCATCGGCAGCCTCAAGGCATTCCAGGGCGTGACCCTCACCGCCGAAGTCTCCGGCACGGTACGCGACGTACTGTTCCTTTCCGGCGACCAGGTGAAGCTGGACCAACCGCTGATCCAGTTGGAAAGCGACGTCGAGGAAGCCACCCTGCGCACTGCCGAGGCCGATCTCGGCCTGGCCAGGGCCGAGTACCAGCGCGGCCGCGAACTGATCGGCAGCAAG…	MLLRRMLIMLAAVIAVVAILAGYKVYSIRQQIALFSAPKPPISVTASPAEKRPWQSRLPAIGSLKAFQGVTLTAEVSGTVRDVLFLSGDQVKLDQPLIQLESDVEEATLRTAEADLGLARAEYQRGRELIGSKAISKSEFDRLAAQWAKTSATVAELKAALAKKRVLAPFAGTIGIRQVDVGDYVSPGTPIATLQDLSTLLLDFHLPEQDFPLLGRGQLVKVRVSAYPGQVFDAEIAAINPKVDNETRNLQVRAALENPDGKLLPGMFANLEVMLPGEEQRVVVPETAITFTLYGDSIYVVGQKKDEQGQVSKDDKGQPQRVVERRFVRIGERREGLAVVLEGLEGGEQVVTSGQLKLDNGAAVAIVAERDLQQEH	MLLRRMLIMLAAVIAVVAILAGYKVYSIRQQIALFSAPKPPISVTASLAEKRPWQSRLPAIGSLKAFQGVTLTAEVSGTVRDVLFLSGDQVKLDQPLIQLESDVEEATLRTAEADLGLARAEYQRGRELIGSKAISKSEFDRLAAQWAKTSATVAELKAALAKKRVLAPFAGTIGIRQVDVGDYVSPGTPIATLQDLSTLLLDFHLPEQDFPLLSRGQLVKVRVAAYPAQVFDAEIAAINPKVDNETRNLQVRAALENPDGKLLPGMFANLEVMLPGEEQRVVVPETAITFTLYGDSIYVVGQKKDEQGQVSKDDKGQPQQVVERRFVRIGERREGLAVVLEGLEGGEQVVTSGQLKLDNGAAVAIVAERDLQQEH	100.00	gnl|BL_ORD_ID|2063|hsp_num:0	2207
NODE_20_length_71653_cov_20.232953_60 # 64578 # 66011 # 1 # ID=20_60;partial=00;start_type=GTG;rbs_motif=AGGA;rbs_spacer=5-10bp;gc_cont=0.699	NODE_20_length_71653_cov_20.232953_60	64578	66011	+	Strict	900	938717	PmpM	99.58	3004077	protein homolog model	n/a	n/a	fluoroquinolone antibiotic; aminoglycoside antibiotic; benzalkonium chloride	antibiotic efflux	multidrug and toxic compound extrusion (MATE) transporter	GTGAACAGCCCCGCCCTGCCCCTTTCCCGTGGCTTGCGCATCCGCGCCGAACTCAAGGAACTGCTGACCCTCGCCGCGCCGATCATGATCGCGCAACTGGCGACCACCGCCATGGGCTTCGTCGACGCGGTGATGGCCGGGCGCGCCAGTCCGCACGACCTGGCAGCGGTGGCGCTGGGCAACTCGATCTGGATCCCGATGTTCCTGCTGATGACCGGCACCCTGCTCGCCACCACGGCCAAGGTCGCCCAGCGCCATGGCGCCGGCGACCAGCCCGGCACCGGGCCGCTGGTGCGCCAGGCGCTGTGGCTGGCGCTGCTGATCGGACCGCTGTCGGGGGCGGTGCTGTGGTGGTTGTCGGAGCCGATCCTCGGCTTGATGAAAGTGCGCCCGGAACTG…	VNSPALPLSRGLRIRAELKELLTLAAPIMIAQLATTAMGFVDAVMAGRASPHDLAAVALGNSIWIPMFLLMTGTLLATTAKVAQRHGAGDQPGTGPLVRQALWLALLIGPLSGAVLWWLSEPILGLMKVRPELIGPSLLYLKGIALGFPAAALYHVLRCYTNGLGRTRPSMVLGIGGLLLNIPINYALIYGHFGMPKMGGPGCGWATGSVMWFMFLGMLFWVNKASIYRASQLFSRWEWPDRATIGPLVAVGLPIGIAVFAESSIFSVIALLIGGLDENVVAGHQIALNFSALVFMIPYSLGMAVTVRVGHNLGAGLPRDARFAAGVGMAAALGYACVSASLMLLLREQIAAMYSPDPAVIAIAASLIVFSALFQFSDALQVTAAGALRGYQDTRVTMI…	MNSPALPLSRGLRIRAELKELLTLAAPIMIAQLATTAMGFVDAVMAGRASPHDLAAVALGNSIWIPMFLLMTGTLLATTAKVAQRHGAGDQPGTGPLVRQALWLALLIGPLSGAVLWWLSEPILGLMKVRPELIGPSLLYLKGIALGFPAAALYHVLRCYTNGLGRTRPSMVLGIGGLLLNIPINYALIYGHFGMPKMGGPGCGWATGSVMWFMFLGMLFWVNKASIYRASQLFSRWEWPDRATIGPLVAVGLPIGIAVFAESSIFSVIALLIGGLDENVVAGHQIALNFSALVFMIPYSLGMAVTVRVGHNLGAGLPRDARFAAGVGMAAALGYACVSASLMLLLREQIAAMYSPDPAVIAIAASLIVFSALFQFSDALQVTAAGALRGYQDTRVTMI…	100.00	gnl|BL_ORD_ID|2451|hsp_num:0	2734
NODE_21_length_67007_cov_26.491935_48 # 66317 # 66649 # -1 # ID=21_48;partial=00;start_type=ATG;rbs_motif=GGAGG;rbs_spacer=5-10bp;gc_cont=0.655	NODE_21_length_67007_cov_26.491935_48	66317	66649	-	Perfect	170	206838	Pseudomonas aeruginosa emrE	100.0	3004038	protein homolog model	n/a	n/a	aminoglycoside antibiotic	antibiotic efflux	small multidrug resistance (SMR) antibiotic efflux pump	ATGACCAATTATCTCTACCTCGCCATCGCCATCGCCGCCGAAGTGGTCGCCACCACCTCGCTGAAAGCCGTCGCCGGATTTAGCAAGCCACTGCCGCTGCTGCTGGTGGTGGGCGGCTACGTGCTCGCCTTCAGCATGCTCGTGCTGGTCATGCGCACCCTGCCGGTCGGCGTGGTCTACGCCATCTGGTCCGGACTGGGTATCGTCCTGGTCAGCCTGGTGGCGATGTTCGTCTACGGCCAGCGCCTGGACCCCGCGGCCCTCCTCGGTATCGGCCTGATCATCGCCGGCGTGCTGGTGATCCAGTTGTTCTCCCGCGCTTCGGGGCACTGA	MTNYLYLAIAIAAEVVATTSLKAVAGFSKPLPLLLVVGGYVLAFSMLVLVMRTLPVGVVYAIWSGLGIVLVSLVAMFVYGQRLDPAALLGIGLIIAGVLVIQLFSRASGH	MTNYLYLAIAIAAEVVATTSLKAVAGFSKPLPLLLVVGGYVLAFSMLVLVMRTLPVGVVYAIWSGLGIVLVSLVAMFVYGQRLDPAALLGIGLIIAGVLVIQLFSRASGH	100.00	gnl|BL_ORD_ID|2385|hsp_num:0	2655
NODE_25_length_63448_cov_21.095689_7 # 6295 # 8283 # -1 # ID=25_7;partial=00;start_type=ATG;rbs_motif=GGA/GAG/AGG;rbs_spacer=11-12bp;gc_cont=0.687	NODE_25_length_63448_cov_21.095689_7	6295	8283	-	Strict	1200	1343.95	arnA	99.4	3002985	protein homolog model	n/a	n/a	peptide antibiotic	antibiotic target alteration	pmr phosphoethanolamine transferase	ATGACCTCGAAAGCCGTCGTCTTCGCCTACCACGACATCGGTTGCACCGGTATCGAAGCCCTGCTCAATGCCGGCTACGAGATCGCCGCCGTCTTCACCCATGCCGACGACCCACGGGAAAACACCTTCTACGCCTCGGTCGCGCGCCTCTGCGCCGAGCGCGGCATTCCGCTGCACGCGCCCGAGGACGTGAACCATCCGCTGTGGCTGGAGCGCATCCGCCAACTGCGCCCGGACTATCTGTTCTCCTTCTACTACCGCCGCCTGCTTGGCGCCGAACTGCTCGCCTGCGCCGCACGCGGCGCCTACAACCTGCACGGTTCGCTGCTGCCGCGCTACCGCGGACGCGCCCCGGCGAACTGGGTGCTGGTCAACGGCGAAACGCAGACCGGGGTGACC…	MTSKAVVFAYHDIGCTGIEALLNAGYEIAAVFTHADDPRENTFYASVARLCAERGIPLHAPEDVNHPLWLERIRQLRPDYLFSFYYRRLLGAELLACAARGAYNLHGSLLPRYRGRAPANWVLVNGETQTGVTLHRMIERADAGPILAQQAVAIDPEDTALSLHGKLRKAAGALLRDSLPLLALGVLPEVEQDESQASHFGRRTPADGLLDWHRPARQLYDLVRAVTQPYPGAFCQVGEQKLIVWSAEVVAGNHGREPGSVLSCDPLRIACGEDSLVLRFGQRGERGLYLAGTQLATELGLVEGARLRGAASGPQRRTRVLILGVNGFIGNHLSERLLRDGRYEVHGMDIGSDAIERLKADPHFHFVEGDIGIHSEWLEYHVKKCDVVLPLVAIATPIE…	MTSKAVVFAYHDIGCTGIEALLNAGYEIAAVFTHADDPRENTFYASVARLCAERGIPLHAPEDVNHPLWLERIRQLRPDFLFSFYYRRLLGAELLACAARGAYNLHGSLLPRYRGRAPANWVLVNGETQTGVTLHRMIERADAGPILAQQAVAIDPEDTALSLHGKLRKAAGALLRDSLPLLALGVLPEVEQDESQASHFGRRTPADGLLDWHRPARQLYDLVRAVTQPYPGAFCQVGEQKLIVWSAEVVAGNHGREPGSVLSCDPLRIACGEDSLVLRFGQRGERGLYLAGTQLATELGLVEGARLRGAACSPQRRTRVLILGVNGFIGNHLSERLLRDGRYEVHGMDIGSDAIERLKADPHFHFVEGDIGIHSEWLEYHVKKCDVILPLVAIATPIE…	100.00	gnl|BL_ORD_ID|1548|hsp_num:0	1643
NODE_25_length_63448_cov_21.095689_38 # 46504 # 47661 # 1 # ID=25_38;partial=00;start_type=ATG;rbs_motif=AGGA;rbs_spacer=5-10bp;gc_cont=0.694	NODE_25_length_63448_cov_21.095689_38	46504	47661	+	Strict	650	752281	mexP	99.22	3003698	protein homolog model	n/a	n/a	macrolide antibiotic; carbapenem; tetracycline antibiotic; acridine dye; diaminopyrimidine antibiotic; phenicol antibiotic	antibiotic efflux	resistance-nodulation-cell division (RND) antibiotic efflux pump	ATGAATCTCAGACACTTCATCCGCATCAGCGCGACGCTAGGCGTCGCGGCCCTTATCGCTGGCTGCGGGGAATCGGCGCCGCCCGGGGCGGCGAGCGCCCCGCCAAGCGTTCCCGTCGCCGAGGTGGTGGTTCGCCCGGTGACACCCTACGCCGAGTTCACCGGCTCGCTGACCGCTGTCGAGCAGGTAGAACTGCGGCCGCGCGTCGCCGGCTACATCCAGGACGTTACGGTGCCGGAAGGCCGCCTGGTAGAGAAGGGCCAGCAACTGTTCCTCATCGACCCGCGCGTGTTCAAGGCGGCGCAGGATGCCGCCAGGGCACGCCTGCGCGAGGCCGAGGCCGCGGCGTTGCTGGCGCGCACCGAACACGAGCGAGCCGAGCTGCTGTATGCGCGGAAG…	MNLRHFIRISATLGVAALIAGCGESAPPGAASAPPSVPVAEVVVRPVTPYAEFTGSLTAVEQVELRPRVAGYIQDVTVPEGRLVEKGQQLFLIDPRVFKAAQDAARARLREAEAAALLARTEHERAELLYARKVVARERLDSAIASRNASKAQVDAARAALDAAQLDLGFTRVTAPIGGRVGHIQVTEGNYVTNGVTALTSIVSVDPLYVYFDVDERTYLQALAPTRGREGEQAPRVKVALLTDESYGRSSRLDFLANAADRGTGTVRVRAVVDNPDGQLTPGLFAKVRLETGKPREQVLVADHSIGTDQGRRYVLVVDEGNKTQYRPVELGPMVDGLRVVRQGLQPGERIVVKGLVRPDMQITPLLAEIDGTPVDLSKTVGAAQ	MNLRHFIRITATLGVAALIAGCGESAPPGAASAPPSVPVAEVVVRPVTPYAEFTGSLTAVEQVELRPRVAGYIQDVTVPEGRLVEKGQQLFLIDPRVFKAAQDAARARLREAEAAALLARTEHERAELLYARKVVARERLDSAIASRNASKAQVDAARAALDAAQLDLGFTRVTAPIGGRVGHIQVTEGNYVTNGVTALTSIVSVDPLYVYFDVDERTYLQALAPTRGREGEQAPRVKVALLTDESYGRSSRLDFLANAADRGTGTVRVRAVVDNPDGQLTPGLFAKVRLETGKPRAQVLVADHSIGTDQGRRYVLVVDEGNKTQYRPVELGPMVDGLRVVRQGLQPGERIVVKGLVRPDMQITPRLAEIDGTPVDLSKTVGAAQ	100.00	gnl|BL_ORD_ID|2053|hsp_num:0	2211
NODE_25_length_63448_cov_21.095689_39 # 47658 # 50819 # 1 # ID=25_39;partial=00;start_type=ATG;rbs_motif=GGxGG;rbs_spacer=5-10bp;gc_cont=0.676	NODE_25_length_63448_cov_21.095689_39	47658	50819	+	Strict	750	1175.61	adeF	59.17	3000777	protein homolog model	n/a	n/a	fluoroquinolone antibiotic; tetracycline antibiotic	antibiotic efflux	resistance-nodulation-cell division (RND) antibiotic efflux pump	ATGACATTCCCACGCTTCTTCATCGATAGACCGATCTTCGCCATCGTTCTTTCGGTGCTGATGATGATCGGAGGCATCGTTTCGTTCTTCCAGTTGCCGCTGAGCGAATACCCGGCGGTGACGCCGCCGACCGTGCAGGTGACCACCGCCTATCCCGGCGCCAACCCCGACGTGATCGCGCAGACGGTGGCGACGCCGCTGGAGCAGGCGATCACCGGGGTCGAGGGGATGCTGTACATGTCCTCGCAGTCGGCCACCGACGGGCGAATGATCCTGACCATCACCTTCGACCAGCACATCGATCCCGACATGGCCCAGATCCAGGTGCAGAACCGGGTCTCGCGGGTGCTCTCGCGCCTGCCCGACGAGGTGCAGCGGCAGGGCGTGGTCACCCAGAAG…	MTFPRFFIDRPIFAIVLSVLMMIGGIVSFFQLPLSEYPAVTPPTVQVTTAYPGANPDVIAQTVATPLEQAITGVEGMLYMSSQSATDGRMILTITFDQHIDPDMAQIQVQNRVSRVLSRLPDEVQRQGVVTQKTSPDILMVVHLLSPEQRYDPLYISNYAYLQVRDELLRLPGISDVVVWGAGEYSMRLWLDPDLIAARGLTAGEVIAAVREQNVQVAAGAVGQAPDSTAAFQVTVNTLGRLSDEEQFGDIIVRTGADGQVTRLRDVARIEMGGDAYALRSLLDGEPAVALQIVQSPGANALDTAEAVRATVARLEGNFPAGLSARIAYDPTVFVRASLQTVATTLLEAILLVVVVVVLFLRSWRASLIPLMAVPVSLVGTFAIMHLMGFSLNTLSLFG…	MNISKFFIDRPIFAGVLSVLILLAGLLSVFQLPISEYPEVVPPSVVVRAQYPGANPKVIAETVASPLEESINGVEDMLYMQSQANSDGNLTITVNFKLGIDPDKAQQLVQNRVSQAMPRLPEDVQRLGVTTLKSSPTLTMVVHLTSPDNRYDMTYLRNYAVLNVKDRLARLQGVGEVGLFGSGDYAMRVWLDPQKVAQRNLTATEIVNAIREQNIQVAAGTIGASPSNSPLQLSVNAQGRLTTEQEFADIILKTAPDGAVTRLGDVARVELAASQYGLRSLLDNKQAVAIPIFQAPGANALQVSDQVRSTMKELSKDFPSSIKYDIVYDPTQFVRASIKAVVHTLLEAITLVVVVVILFLQTWRASIIPLLAVPVSIIGTFALMLAFGYSINALSLFGM…	99.43	gnl|BL_ORD_ID|137|hsp_num:0	153
NODE_25_length_63448_cov_21.095689_40 # 50816 # 52291 # 1 # ID=25_40;partial=00;start_type=ATG;rbs_motif=GGAGG;rbs_spacer=5-10bp;gc_cont=0.714	NODE_25_length_63448_cov_21.095689_40	50816	52291	+	Strict	850	949503	opmE	99.59	3003700	protein homolog model	n/a	n/a	macrolide antibiotic; carbapenem; tetracycline antibiotic; acridine dye; diaminopyrimidine antibiotic; phenicol antibiotic	antibiotic efflux	resistance-nodulation-cell division (RND) antibiotic efflux pump	ATGAAGCCATACCTGCGGTCTTCGTTGAGCGCGCTGATCCTGCTGGGCGGCTGTGCCGCGGTGGGGCCCGACTATGCGCCGCCGAGCGCGTCCGCACCGGCCAGCTTCGGCGCGATGCCGGCGGGTATCGATGGCAGTGGCGTGGAGATCGAGTGGTGGCGCGGGTTCGACGAGCCAGCCCTGGAGTCTCTGATCCAGCGGGCGCTCGCGGCGAACCTCGACATCGCCCTTGCCGGCGCGCGCCTGGACGAAGCGAAGGCGCTGCTGCGCGAGAACCGCGAGGAGTTCCTGCCGCGCGGCGGGCCGGCGTTCGATTACCAGGCCCGGCGGCGCGGCGAGGTGGAAACACCGGCCGGCCAGCAGCGCGACATCGAGACCTATCGCGGCGCGCTGGATGCT…	MKPYLRSSLSALILLGGCAAVGPDYAPPSASAPASFGAMPAGIDGSGVEIEWWRGFDEPALESLIQRALAANLDIALAGARLDEAKALLRENREEFLPRGGPAFDYQARRRGEVETPAGQQRDIETYRGALDASWEIDLFGRVRRSVEAAEAQAGSREALLRNVQASVAATVAMTWFQLQGIEAELAVVHDIAGNQRDSLEMVERLVSAGSAHEFDRLRAEALLHNVEAAVPDLERRRAATRNALAVLLAEAPQAFSPPVARASGERLTLRTLGVGDPAGLLARRADIAAAERNLAAATARIGVETAGLYPQVEVRGSIGLVAGNLDALDESGTSFNVLNPVIRWALLDRGRVRARIAASEARAQEALILYDRTVLRALQETDDAFNGYGAAADRLRLR…	MKPYLRSSLSALILLGGCAAVGPDYAPPSASAPASFGAMPAGIDGSGVEIEWWRGFDEPALESLIQRALAANLDIALAGARLDEAKALLRENREEFLPRGGPAFDYQARRRGEVETPAGQQRDIETYRGALDASWEIDLFGRVRRSVEAAEAQAGSREALLRNVQASVAATVAMSWFQLQGIEAELAVVHDIAGNQRDSLEMVERLVSAGSAHEFDRLRAEALLHNVEAAVPDLERRRAATRNALAVLLAEAPQAFSPPVARASGERLTLRTLGVGDPAGLLARRADIAAAERNLAAATARIGVETAGLYPQVEVRGSIGLVAGNLDALDESGTSFNVLNPVIRWALLDRGRVWARIAASEARAQEALILYDRTVLRALQETDDAFNGYGAAADRLRLR…	100.00	gnl|BL_ORD_ID|2065|hsp_num:0	2213
NODE_26_length_61237_cov_16.308800_31 # 28257 # 29501 # 1 # ID=26_31;partial=00;start_type=ATG;rbs_motif=GGAG/GAGG;rbs_spacer=5-10bp;gc_cont=0.691	NODE_26_length_61237_cov_16.308800_31	28257	29501	+	Strict	750	833558	MexE	99.76	3000803	protein homolog model	n/a	n/a	fluoroquinolone antibiotic; diaminopyrimidine antibiotic; phenicol antibiotic	antibiotic efflux	resistance-nodulation-cell division (RND) antibiotic efflux pump	ATGGAACAGTCATCCCACTTCTTCTGGCGCTACCCCCTCGCACTCGCGGCCGTACTGGTCCTGAGCGCCTGCGGCAAGGCCCCGGAAACCACCCAAGGCATGGCGGCGCCCAAGGTCAGCGTCGCCGAAGTCATCGAACAACCGCTGAACGAGTGGGACGAATTCACCGGCCGCCTGGAAGCCCCGGAATCGGTGGAGCTGCGCCCGCGGGTATCGGGCTACATCGACCGCGTGGCCTTCCATGAAGGCGCCCTGGTGAAGAAAGGCGACCTGCTGTTCCAGATCGACCCGCGCCCGTTCGAGGCCGAGGTCAAGCGCCTCGAAGCCCAGCTGCAACAGGCCCGCGCGGCCCAGGCGCGGAGCGTCAACGAAGCCCAGCGCGGCGAACGCCTGCGCGCC…	MEQSSHFFWRYPLALAAVLVLSACGKAPETTQGMAAPKVSVAEVIEQPLNEWDEFTGRLEAPESVELRPRVSGYIDRVAFHEGALVKKGDLLFQIDPRPFEAEVKRLEAQLQQARAAQARSVNEAQRGERLRASNAISAELADARTTAAQEAKAAVAATQAQLDAARLNLSFTRITAPIDGRVSRAEVTAGNLVNSGETLLTTLVSTDKVYAYFDADERVFLKYVELARQAGRDTRSESPVYLGLSSEDGNPHLGRLDFLDNQVNPRTGTIRGRAVFDNAKGEFTPGLYVRLKLVGSKTYAATLIKDEAVGTDLGKKFVLVLDGDNKTVYRTVEMGPKLEGLRIVRSGLSKGDRIVVNGLQRVRPGMQVDPQKVEMASADTLATLARLRQSVGDSEPPK…	MEQSSHFSWRYPLALAAVLVLSACGKAPETTQGMAAPKVSVAEVIEQPLNEWDEFTGRLEAPESVELRPRVSGYIDRVAFHEGALVKKGDLLFQIDPRPFEAEVKRLEAQLQQARAAQARSVNEAQRGERLRASNAISAELADARTTAAQEAKAAVAATQAQLDAARLNLSFTRITAPIDGRVSRAEVTAGNLVNSGETLLTTLVSTDKVYAYFDADERVFLKYVELARQAGRDTRSESPVYLGLSSEDGNPHLGRLDFLDNQVNPRTGTIRGRAVFDNAKGEFTPGLYVRLKLVGSKTYAATLIKDEAVGTDLGKKFVLVLDGDNKTVYRTVEMGPKLEGLRIVRSGLSKGDRIVVNGLQRVRPGMQVDPQKVEMASADTLATLARLRQSVGDSEPPK…	100.00	gnl|BL_ORD_ID|1064|hsp_num:0	1067
NODE_26_length_61237_cov_16.308800_32 # 29523 # 32711 # 1 # ID=26_32;partial=00;start_type=ATG;rbs_motif=AGGA;rbs_spacer=5-10bp;gc_cont=0.657	NODE_26_length_61237_cov_16.308800_32	29523	32711	+	Perfect	2110	2147.09	MexF	100.0	3000804	protein homolog model	n/a	n/a	fluoroquinolone antibiotic; diaminopyrimidine antibiotic; phenicol antibiotic	antibiotic efflux	resistance-nodulation-cell division (RND) antibiotic efflux pump	ATGAATTTCTCCCAATTCTTCATCCAGCGGCCGATCTTCGCCGCGGTGCTGTCGCTGCTGATCCTGATCGGCGGCGCCATCTCCCTGTTCCAGCTACCCATCAGCGAATACCCGGAAGTGGTGCCGCCGACCGTCGTGGTCCGCGCCAACTTCCCCGGCGCCAACCCGAAAGTCATCGGCGAGACCGTCGCCTCTCCCCTGGAACAGGCGATCACCGGGGTGGAGAACATGCTCTACATGTCCTCCCAGTCGACCTCCGACGGCAAGCTGACCCTGACCATCACCTTCGCCCTCGGCACCGACCTGGACAACGCCCAGGTGCAGGTGCAGAACCGCGTCACCCGGACCGAGCCGAAGCTCCCGGAAGAAGTGACCCGGCTCGGCATCACCGTCGACAAG…	MNFSQFFIQRPIFAAVLSLLILIGGAISLFQLPISEYPEVVPPTVVVRANFPGANPKVIGETVASPLEQAITGVENMLYMSSQSTSDGKLTLTITFALGTDLDNAQVQVQNRVTRTEPKLPEEVTRLGITVDKASPDLTMVVHLTSPDNRYDMLYLSNYAVLNVKDELARLDGVGDVQLFGLGDYSLRVWLDPNKVASRNLTATDVVNAIREQNRQVAAGTLGAPPAPSDTSFQLSINTQGRLVTEEEFENIIIRAGANGEITRLRDIARVELGSNQYALRSLLNNKPAVAIPIFQRPGSNAIEISNLVREKMAELKHSFPQGMDYSIVYDPTIFVRGSIEAVVHTLFEALVLVVLVVILFLQTWRASIIPLAAVPVSLIGTFAVMHMLGFSLNALSLF…	MNFSQFFIQRPIFAAVLSLLILIGGAISLFQLPISEYPEVVPPTVVVRANFPGANPKVIGETVASPLEQAITGVENMLYMSSQSTSDGKLTLTITFALGTDLDNAQVQVQNRVTRTEPKLPEEVTRLGITVDKASPDLTMVVHLTSPDNRYDMLYLSNYAVLNVKDELARLDGVGDVQLFGLGDYSLRVWLDPNKVASRNLTATDVVNAIREQNRQVAAGTLGAPPAPSDTSFQLSINTQGRLVTEEEFENIIIRAGANGEITRLRDIARVELGSNQYALRSLLNNKPAVAIPIFQRPGSNAIEISNLVREKMAELKHSFPQGMDYSIVYDPTIFVRGSIEAVVHTLFEALVLVVLVVILFLQTWRASIIPLAAVPVSLIGTFAVMHMLGFSLNALSLF…	100.00	gnl|BL_ORD_ID|2424|hsp_num:0	1300
NODE_26_length_61237_cov_16.308800_33 # 32708 # 34126 # 1 # ID=26_33;partial=00;start_type=ATG;rbs_motif=GGAG/GAGG;rbs_spacer=5-10bp;gc_cont=0.711	NODE_26_length_61237_cov_16.308800_33	32708	34126	+	Strict	800	918302	OprN	99.79	3000805	protein homolog model	n/a	n/a	fluoroquinolone antibiotic; diaminopyrimidine antibiotic; phenicol antibiotic	antibiotic efflux	resistance-nodulation-cell division (RND) antibiotic efflux pump	ATGATTCACGCGCAGTCGATCCGGAGCGGGCTCGCGCCCGCCCTGGGTCTGTTCAGTCTGCTGGCGCTCAGCGCCTGCACGGTGGGTCCGGACTACCGGACCCCCGACACCGCGGCGGCGAAGATCGACGCCACGGCGAGCAAGCCCTACGACCGCAGCCGCTTCGAAAGCCTGTGGTGGAAACAGTTCGACGATCCGACCCTGAACCAACTGGTCGAACAGTCGCTGAGCGGCAACCGCGACCTGCGCGTGGCCTTCGCCCGCCTGCGCGCCGCCCGCGCCCTGCGCGACGACGTAGCCAACGATCGCTTCCCGGTGGTCACCAGCCGCGCCAGCGCCGACATCGGCAAGGGCCAGCAACCGGGAGTGACCGAGGACCGGGTCAACAGCGAGCGCTAC…	MIHAQSIRSGLAPALGLFSLLALSACTVGPDYRTPDTAAAKIDATASKPYDRSRFESLWWKQFDDPTLNQLVEQSLSGNRDLRVAFARLRAARALRDDVANDRFPVVTSRASADIGKGQQPGVTEDRVNSERYDLGLDSAWELDLFGRIRRQLESSDALSEAAEADLQQLQVSLIAELVDAYGQLRGAQLREKIALSNLENQKESRQLTEQLRDAGVGAELDVLRADARLAATAASVPQLQAEAERARHRIATLLGQRPEELTVDLSPRDLPAITKALPIGDPGELLRRRPDIRAAERRLAASTADVGVATADLFPRVSLSGFLGFTAGRGSQIGSSAARAWSVGPSISWAAFDLGSVRARLRGAKADADAALASYEQQVLLALEESANAFSDYGKRQE…	MIHAQSIRSGLASALGLFSLLALSACTVGPDYRTPDTAAAKIDATASKPYDRSRFESLWWKQFDDPTLNQLVEQSLSGNRDLRVAFARLRAARALRDDVANDRFPVVTSRASADIGKGQQPGVTEDRVNSERYDLGLDSAWELDLFGRIRRQLESSDALSEAAEADLQQLQVSLIAELVDAYGQLRGAQLREKIALSNLENQKESRQLTEQLRDAGVGAELDVLRADARLAATAASVPQLQAEAERARHRIATLLGQRPEELTVDLSPRDLPAITKALPIGDPGELLRRRPDIRAAERRLAASTADVGVATADLFPRVSLSGFLGFTAGRGSQIGSSAARAWSVGPSISWAAFDLGSVRARLRGAKADADAALASYEQQVLLALEESANAFSDYGKRQE…	100.00	gnl|BL_ORD_ID|304|hsp_num:0	172
NODE_27_length_61067_cov_20.420458_14 # 16715 # 17923 # 1 # ID=27_14;partial=00;start_type=GTG;rbs_motif=AGGAG;rbs_spacer=5-10bp;gc_cont=0.718	NODE_27_length_61067_cov_20.420458_14	16715	17923	+	Strict	500	748814	bcr-1	99.0	3003801	protein homolog model	n/a	n/a	bicyclomycin	antibiotic efflux	major facilitator superfamily (MFS) antibiotic efflux pump	GTGCCTGCGAGTGCATCGAGGATTCAGCTCGGAAGCGGCGAACGACGCCTGTTGCTGCTGTTGTCGGCGCTGGTGGCGTTCGGCCCGCTGTCGATCGACATGTATTTGCCGAGCCTGCCGGCGATCGCCGCCGATCTCGGCGCCAGCGATGCCCAGGTGCAGCGGAGCATCAGCGGCTTCCTGGTCGGCTTCTGCGTCGGCATGCTGTTCTACGGCCCCTTGTCCGACCGTTTCGGCCGGCGCCCGGTGCTGCTGGCCGGTATCGCCTTGTACCTGTTCAGCAGCCTGGCCTGCGCGCTGGCCGACAGCGCGGGGCAACTGGTCCTGCTGAGGGTGCTCCAGGCCCTCGGCGGCGGCGCCGCGTCGGTGCTGGCGCGGGCCATGGTGCGCGACCTCTAT…	VPASASRIQLGSGERRLLLLLSALVAFGPLSIDMYLPSLPAIAADLGASDAQVQRSISGFLVGFCVGMLFYGPLSDRFGRRPVLLAGIALYLFSSLACALADSAGQLVLLRVLQALGGGAASVLARAMVRDLYPLGEAARMLALMHMVTMLAPLAAPLLGGYLMLWAGWRALFVVLALFAGLCLLAVWRVAESHPPERRGGSLAQAFLAYGRLLGDRRALGYVLCMGLAFAGMFAYISAAPFVFIEHFGVRAERFGWFFGLNILGVMLATWCSARLVRRHGPQPLLRAGSLLACLSGLFLLGYAALGERGGLWALVPGLLCFVSVTGLLGANCIASLLALYPGQAGAASAVAVSGQFGLGCLASLAVGWLALPCVLPMALVMAVCGVGSLLALGLALHG…	MPASASRIQVGSGERRLLLLLSALVAFGPLSIDMYLPSLPAIAADLGASDAQVQRSISGFLVGFCVGMLFYGPLSDRFGRRPVLLAGIALYLFSSLACALADSAGQLVLLRVLQALGGGAASVLARAMVRDLYPLGEAARMLALMHMVTMLAPLAAPLLGGYLMLWAGWRALFVVLALFAGLCLLAVWRVAESHPPERRGGSLAQAFLAYGRLLGDRRALGYVLCMGLAFAGMFAYISAAPFVFIEHFGVRAERFGWFFGLNILGVMLATWCSARLVRRHGPRPLLRAGSLLACVSGLFLLGYAALGERGGLWALVPGLLCFVSVTGLLGANCIASLLALYPGQAGAASAVAVSGQFGLGCLASLAVGWLALPGVLPMALVMAVCGVGSLLALGLALHG…	100.00	gnl|BL_ORD_ID|2400|hsp_num:0	2303
NODE_29_length_60658_cov_23.709651_15 # 12011 # 12532 # 1 # ID=29_15;partial=00;start_type=GTG;rbs_motif=GGAG/GAGG;rbs_spacer=5-10bp;gc_cont=0.661	NODE_29_length_60658_cov_23.709651_15	12011	12532	+	Strict	1050	23483	carA	100.0	3002817	protein homolog model	n/a	n/a	macrolide antibiotic; lincosamide antibiotic; streptogramin antibiotic; tetracycline antibiotic; oxazolidinone antibiotic; phenicol antibiotic; pleuromutilin antibiotic	antibiotic target protection	ABC-F ATP-binding cassette ribosomal protection protein	GTGGGTAAACCCTGTCATTTCGCCCAGTTCGACCTGCAACCGGCTTTCCTGGTCGATCTCGACGAGCTCGGCCAGCGCTATCGCGAGTTGGTGCGCAGCGTCCATCCCGACCGTTTCGCCGACGCTCCCGAGCGCGAGCAGCGTCTCGCCCTGGAGCGCGCAGCGCAACTGAACGAGGCCTACCAGACCCTGAAGAGCGCTCCGCGCCGGGCCCTGTACCTGTTGACCCTGAGTGGTCACGAGTTGCCCTTGGAGGCTACGGTGCAGGATCCGGAGTTTCTCCTGCAGCAGATGCAGCTGCGCGAGGAACTGGAGGAGTTGCAGGACAGCGCCGACCTGGCCGGCGTGGCGACCTTCAAGCGTCGGCTCAAGGCCGCCCAGGCCGAGCTGGAGCGCGAG…	VGKPCHFAQFDLQPAFLVDLDELGQRYRELVRSVHPDRFADAPEREQRLALERAAQLNEAYQTLKSAPRRALYLLTLSGHELPLEATVQDPEFLLQQMQLREELEELQDSADLAGVATFKRRLKAAQAELEREFAACWDDAQRREEAERLVRRMQFLDKLAQEVRQLEERLDD	MSTAQLALHDITKRYQDHVVLDRIGFTIKPGEKVGVIGDNGSGKSTLIKLIAGREQPDNGAVTVVAPGGVGYLAQTLELPLEATVQDAVDLALADLRELEEGMRRTEAELAERPYQTGQDPELAGLLESYAALVDRYQARGGYEADSRVEIALHGLGLPGLERGRRLGTLSGGERSRLALAATLASEPELLLLDEPTNDLDDRAVDWLEEHLRKHKGTVVAVTHDRLFLDRLTTTILEIDSGKVMRYGNGYEGYLAAKAAERQRRLLEYEQWRAELDRSRDLIASNVARLDAIPRKLPFAVFGAGQFRMRGRGHGAMVRIRNAKERVARLTENPVAPPPEPLTFTAEITTEAAQSRETVAELTGVRVGDRLSVDSLHLGPGERLLVTGPNGAGKTTLLR…	31.40	gnl|BL_ORD_ID|871|hsp_num:0	928
NODE_42_length_47665_cov_23.683680_14 # 16259 # 16420 # -1 # ID=42_14;partial=00;start_type=ATG;rbs_motif=None;rbs_spacer=None;gc_cont=0.679	NODE_42_length_47665_cov_23.683680_14	16259	16420	-	Strict	100	108997	ArmR	98.11	3004056	protein homolog model	n/a	n/a	macrolide antibiotic; fluoroquinolone antibiotic; monobactam; carbapenem; cephalosporin; cephamycin; penam; tetracycline antibiotic; peptide antibiotic; aminocoumarin antibiotic; diaminopyrimidine antibiotic; sulfonamide antibiotic; phenicol antibiotic; penem	antibiotic efflux	resistance-nodulation-cell division (RND) antibiotic efflux pump	ATGTCCCTGAACACTCCGCGCAACAAACCGTCCCGCACCGAGACCGAGGCTGTCGCTGCCACCTCGGGACGATCCGCCGTCGGTCGGCGGGATTACACCGAGCAGCTGCGCCGGGCAGCCCGGCGCAATGCCTGGGACCTCTACGGCGAGCACTTCTACTGA	MSLNTPRNKPSRTETEAVAATSGRSAVGRRDYTEQLRRAARRNAWDLYGEHFY	MSLNTPRNKPSRTETEAVAASSGRSAVGRRDYTEQLRRAARRNAWDLYGEHFY	100.00	gnl|BL_ORD_ID|2407|hsp_num:0	2688
NODE_46_length_45715_cov_19.049233_19 # 20634 # 21791 # 1 # ID=46_19;partial=00;start_type=ATG;rbs_motif=AGxAGG/AGGxGG;rbs_spacer=3-4bp;gc_cont=0.704	NODE_46_length_45715_cov_19.049233_19	20634	21791	+	Strict	650	738413	mexM	98.96	3003704	protein homolog model	n/a	n/a	phenicol antibiotic	antibiotic efflux	resistance-nodulation-cell division (RND) antibiotic efflux pump	ATGCAGGCGTTGCGCAGTGGTGGGGGGCGGGTCCTGGTGGGCGTGCTGGCGGCGGGCCTGGTCGCCTTCGGCGGTTGGGCATGGCTCGGCGGCGACGCCGGGGCGAAGGCGGCGCCCGCGCCGGCCAGGGTCCCGGTGAACGTGGCGCGGGTGGAGCGGCGCGACGTCGAGCAACAGGTCAGCGGCATCGGTACGGTGACTTCGTTGCACAACGTGGTGATCCGCACCCAGATCGACGGCCAGTTGACCCGCCTGCTGGTGAGCGAAGGGCAGATGGTCGAGGCGGGCGAGTTGCTGGCGACCATCGATGACCGCGCCGTCGTCGCCGCGCTGGAGCAGGCGCAGGCCTCCAGGGCGAGCAACCAGGCCCAGCTGAAATCCGCCGAGCAGGACCTGCAA…	MQALRSGGGRVLVGVLAAGLVAFGGWAWLGGDAGAKAAPAPARVPVNVARVERRDVEQQVSGIGTVTSLHNVVIRTQIDGQLTRLLVSEGQMVEAGELLATIDDRAVVAALEQAQASRASNQAQLKSAEQDLQRYRSLYAERAVSRQLLDQQQATVDQLRATLKANDATINAERVRLSYTRITSPVSGKVGIRNVDVGNLVRVGDSLGLFSVTQIAPISVVFSLQQEQLPQLQALLGGEAAVRAYSRDGGSALGEGRLLTIDNQIDSSTGTIRVRASFDNRQARLWPGQFVAVSLHTGVRRDQLVLSSKAVRRGLEGNFVYRVAADRVEAVPVRVLQDIDGLSVVEGLASGDQVVVDGHSRLMPGALVDIQEPRPSLAQATERQP	MQALRSGGGRVLVGVLAAGLVAFGGWAWLGGDAGAKAAPAPARVPVIVARVERRDVEQQVSGIGTVTSLHNVVIRTQIDGQLTRLLVSEGQMVEAGELLATIDDRAVVAALEQAQASRASNQAQLKSAEQDLQRYRSLYAERAVSRQLLDQQQATVDQLRATLKANDATINAERVRLSYTRITSPVSGKVGIRNVDVGNLVRVGDSLGLFSVTQIAPISVVFSLQQEQLLQLQALLGGEAAVRAYSRDGGSALGEGRLLTIDNQIDSSTGTIRVRASFDNRQARLWPGQFVAVSLHTGVRRDQLVLSSKAVRRGLEGNFVYRVADDRVEAVPVRVLQDIDGLSVVEGLASGDQVVVDGHSRLMPGALVDIQEPRPSLAQATERRP	100.00	gnl|BL_ORD_ID|2066|hsp_num:0	2216
NODE_46_length_45715_cov_19.049233_20 # 21788 # 24898 # 1 # ID=46_20;partial=00;start_type=GTG;rbs_motif=GGAG/GAGG;rbs_spacer=5-10bp;gc_cont=0.679	NODE_46_length_45715_cov_19.049233_20	21788	24898	+	Strict	1900	2060.03	mexN	99.81	3003705	protein homolog model	n/a	n/a	phenicol antibiotic	antibiotic efflux	resistance-nodulation-cell division (RND) antibiotic efflux pump	GTGACGCCGCGCGCCGGGATTTCCGGCTGGTGCGTACGGCACCCGATCGCCACCGCGCTGCTGACCCTGGCCTCGCTGCTGCTGGGGCTGCTGGCGTTCCTCCGGCTCGGCGTGGCGCCGTTGCCGGAGGCGGACTTCCCGACCATCCAGATCAACGCCTTGCTGCCCGGCGGTAGCCCGGAAACCATGGCCTCGTCGGTGGCCACCCCCTTGGAAGTGCAGTTCAGCGCGATTCCCGGGATCACCGAGATGACCTCCAGCAGCGCCCTGGGCACTACCACCCTGACCCTGCAGTTCAGCCTCGACAAGAGCATCGACGTCGCCGCCCAGGAGGTCCAGGCGGCGATCAACGCCGCGGCCGGGCGGCTGCCGGTGGACATGCCGAATCTGCCGACCTGG…	VTPRAGISGWCVRHPIATALLTLASLLLGLLAFLRLGVAPLPEADFPTIQINALLPGGSPETMASSVATPLEVQFSAIPGITEMTSSSALGTTTLTLQFSLDKSIDVAAQEVQAAINAAAGRLPVDMPNLPTWRKVNPADSPIMILRVNSEMMPLIELSDYAETILARQLSQVNGVGQIFVVGQQRPAIRIQAQPEKLAAYQLTLADLRQSLQSASVNLAKGALYGEGRVSTLAANDQLFNASDYDDLVVAYRQGAPVFLKDVARIVSAPEDDYVQAWPNGVPGVALVILRQPGANIVDTADAIQAALPRLREMLPATIEVDVLNDRTRTIRSSLHEVELTLLLTIGLVVLVMGLFLRQLSATLIVATVLAVSLSASFAAMYVLGFTLNNLTLVALIIA…	MTPRAGISGWCVRHPIATALLTLASLLLGLLAFLRLGVAPLPEADFPTIQINALLPGGSPETMASSVATPLEVQFSAIPGITEMTSSSALGTTTLTLQFSLDKSIDVAAQEVQAAINAAAGRLPVDMPNLPTWRKVNPADSPIMILRVNSEMMPLIELSDYAETILARQLSQVNGVGQIFVVGQQRPAIRIQAQPEKLAAYQLTLADLRQSLQSASVNLAKGALYGEGRVSTLAANDQLFNASDYDDLVVAYRQGAPVFLKDVARIVSAPEDDYVQAWPNGVPGVALVILRQPGANIVDTADAIQAALPRLREMLPATIEVDVLNDRTRTIRSSLHEVELTLLLTIGLVVLVMGLFLRQLSATLIVATVLAVSLSASFAAMYVLGFTLNNLTLVALIIA…	100.00	gnl|BL_ORD_ID|2067|hsp_num:0	2217
NODE_57_length_38710_cov_23.436451_15 # 15132 # 15938 # 1 # ID=57_15;partial=00;start_type=ATG;rbs_motif=AGGA/GGAG/GAGG;rbs_spacer=11-12bp;gc_cont=0.709	NODE_57_length_38710_cov_23.436451_15	15132	15938	+	Strict	500	526554	APH(3')-IIb	98.88	3002645	protein homolog model	n/a	n/a	aminoglycoside antibiotic	antibiotic inactivation	APH(3')	ATGCATGATGCAGCCACCTCCATGCCGCCGCAGGCTCCCTCAACCTGGGCCGACTACCTTGCCGGCTACCGCTGGCGAGGGCAGGGCGAAGGATGTTCCGCGGCCACGGTCCACCGCCTGGAGGCTGCGCGGCGGCCGACCCTGTTCGTCAAGCAGGAAGTGCTGTCCGTACATGCCGAGCTGCCCGCCGAAATCGCCCGCCTGCGCTGGCTGCACGGTGCCGGCATCGACTGCCCGCAGGTGCTGAACGAAACCCAGAGCGACGGCCGGCAATGGCTGCTGATGAGCGCCGTGCCGGGGGACACGCTGTCCGCGCTGGCGCAGCGCGGCGAGCTGGAGCCCGAGCGCTTGGTGCGCCTGGTGGCCGCCGCCCTGCGCCGGCTGCACGATCTCGATCCG…	MHDAATSMPPQAPSTWADYLAGYRWRGQGEGCSAATVHRLEAARRPTLFVKQEVLSVHAELPAEIARLRWLHGAGIDCPQVLNETQSDGRQWLLMSAVPGDTLSALAQRGELEPERLVRLVAAALRRLHDLDPAACPFDHRLERRLDTVRQRVEAGLVDEADFDDDHRGRSATELYRLLLDRRPAVEDLVVAHGDACLPNLLAEGRRFSGFIDCGRLGVADRHQDLALAARDIEAELGAAWAEAFLVEYGGDIDGERLAYFRLLDEFF	MHDAATSMPPQAPSTWADYLAGYRWRGQGEGCSAATVHRLEAARRPTLFVKQEVLSAHAELPAEIARLRWLHGAGIDCPQVLNETQSDGRQWLLMSAMPGDTLSALAQRDELEPERLVRLVAAALRRLHDLDPAACPFDHRLERRLDTVRQRVEAGLVDEADFDDDHRGRSATELYRLLLDRRPAVEDLVVAHGDACLPNLLAEGRRFSGFIDCGRLGVADRHQDLALAARDIEAELGAAWAEAFLVEYGGDIDGERLAYFRLLDEFF	100.00	gnl|BL_ORD_ID|893|hsp_num:0	954
NODE_57_length_38710_cov_23.436451_24 # 28294 # 29487 # -1 # ID=57_24;partial=00;start_type=ATG;rbs_motif=AGGA/GGAG/GAGG;rbs_spacer=11-12bp;gc_cont=0.680	NODE_57_length_38710_cov_23.436451_24	28294	29487	-	Strict	700	734176	PDC-91	98.11	3004354	protein homolog model	n/a	n/a	monobactam; carbapenem; cephalosporin	antibiotic inactivation	PDC beta-lactamase	ATGCGCGATACCAGATTCCCCTGCCTGTGCGGCATCGCCGCTTCCACACTGCTGTTCGCCACCACCCCGGCCATTGCCGATGAGGCCCCGGCGGATCGCCTGAAGGCACTGGTCGACGCCGCCGTACAACCGGTGATGAAGGCCAATGACATTCCGGGCCTGGCCGTAGCCATCAGCCTGAAAGGAGAACCGCATTACTTCAGCTATGGGCTGGCCTCGAAAGAGGACGGCCGCCGGGTGACGCCGGAGACCCTGTTCGAGATCGGCTCGGTGAGCAAGACCTTCACCGCCACCCTCGCCGGCTATGCCCTGGCCCAGGACAAGATGCGCCTCGACGACCGCGCCAGCCAGCACTGGCCGGCGCTGCAGGGCAGCCGCTTCGACGGCATCAGCCTGCTC…	MRDTRFPCLCGIAASTLLFATTPAIADEAPADRLKALVDAAVQPVMKANDIPGLAVAISLKGEPHYFSYGLASKEDGRRVTPETLFEIGSVSKTFTATLAGYALAQDKMRLDDRASQHWPALQGSRFDGISLLDLATYTAGGLPLQFPDSVQKDRAQIRDYYRQWQPTYAPGSQRLYSNPSIGLFGYLAARSLGQPFERLMEQQLFPALGLEQTHLDVPEAALAQYAQGYGKDDRPLRVGPGPLDAEGYGVKTSAADLLRFVDANLHPERLDRPWAQALDATHRGYYKVGDMTQGLGWEAYDWPITLKRLQAGNSTPMALQPHRIARLPAPQALEGQRLLNKTGSTNGFGAYVAFVPGRDLGLVILANRNYPNAERVKIAYAILSGLEQQAKVPLKR	DEAPADRLKALVDAAVQPVMKANDIPGLAVAISLKGEPHYFSYGLASKEDGRRVTPETLFEIGSVSKTFTATLAGYALAQDKMRLDDRASQHWPALQGSRFDGISLLDLATYTAGGLPLQFPDSVQKDQAQIRDYYRQWQPTYAPGSQRLYSNPSIGLFGYLAARSLGQPFERLMEQQLFPALGLEQTHLDVPEAALAQYAQGYGKDDRPLRVGPGPLDAEGYGVKTSAADLLRFVDANLHPERLDRPWAQALDATHRGYYKVGDMTQGLGWEAYDWPISLKRLQAGNSLQPHRIARLPAPQALEGQRLLNKTGSTNGFGAYVAFIPGRDLGLVILANRNYPNAERVKIAYAILSGLEQQAKVPLKR	108.17	gnl|BL_ORD_ID|2551|hsp_num:0	2870
NODE_66_length_33481_cov_17.366062_12 # 10948 # 14085 # -1 # ID=66_12;partial=00;start_type=ATG;rbs_motif=GGAG/GAGG;rbs_spacer=5-10bp;gc_cont=0.683	NODE_66_length_33481_cov_17.366062_12	10948	14085	-	Strict	1800	1911.73	mexY	93.12	3003033	protein homolog model	n/a	n/a	macrolide antibiotic; fluoroquinolone antibiotic; aminoglycoside antibiotic; carbapenem; cephalosporin; cephamycin; penam; tetracycline antibiotic; acridine dye; phenicol antibiotic	antibiotic efflux	resistance-nodulation-cell division (RND) antibiotic efflux pump	ATGGCTCGTTTCTTCATTGACCGGCCGGTCTTCGCCTGGGTGATCTCCCTGCTGATCGTGCTCGCCGGGGTCCTGGCGATCCGCTTCCTGCCGGTCGCCCAGTACCCGGACATCGCGCCGCCGGTGGTCAACGTCAGCGCCAGCTATCCCGGCGCCTCGGCCAAGGTGGTCGAGGAAGCGGTGACCGCGATCATCGAGCGCGAGATGAACGGCGCGCCCGGCCTGCTCTACACCAAGGCCACCAGCAGCACCGGCCAGGCCTCGCTGACCCTGACCTTCCGCCAGGGCGTGAACGCCGACCTCGCCGCGGTGGAAGTGCAGAACCGCCTGAAGATCGTCGAGTCGCGCCTGCCCGAATCGGTGCGGCGCGACGGCATCTACGTGGAGAAGGCGGCGGAC…	MARFFIDRPVFAWVISLLIVLAGVLAIRFLPVAQYPDIAPPVVNVSASYPGASAKVVEEAVTAIIEREMNGAPGLLYTKATSSTGQASLTLTFRQGVNADLAAVEVQNRLKIVESRLPESVRRDGIYVEKAADSIQLIVTLTSSSGRYDAMELGEIASSNVLQALRRVEGVGKVETWGAEYAMRIWPDPAKLTSMNLSASDLVNAVRRHNARLTVGDIGNLGVPDSAPISATVKVDDTLVTPEQFGEIPLRIRADGGAIRLRDVARVEFGQSEYGFVSRVNQMTATGLAVKMAPGSNAVATAKRIRATLDELSRYFPEGVSYNIPYDTSAFVEISIRKVVSTLLEAMLLVFAVMYLFMQNFRATLIPTLVVPVALLGTFTVMLGLGFSINVLTMFGMVL…	MARFFIDRPVFAWVISLLIVLAGVLAIRFLPVAQYPDIAPPVVNVSATYPGASAKVVEEAVTAIIEREMNGAPGLLYTKATSSTGQASLTLTFRQGVNANLAAVEVQNRLKIVESRLPESVRRDGIYVEKAADSIQLIVTLTSSSGRYDAMELGEIASSNVLQALRRVEGVGKVETWGAEYAMRIWPDPAKLTSMNLSASDLVNAVRRHNARLTVGDIGNLGVPDSAPISATVKVDDTLVTPEQFGEIPLAHPRDGGAIRLRDVARVEFGQSEYGFVSRVNQMTATGLAVKMAPGSNAVATAKRIRATLDELSRYFPEGVSYNIPYDTSAFVEISIRKVVSTLLEAMLLVFAVMYLFMQNFRATLIPTLVVPVALLGTFTVMLGLGFSINVLTMFGMVL…	99.90	gnl|BL_ORD_ID|1687|hsp_num:0	1786
NODE_69_length_30420_cov_24.456414_4 # 2948 # 4396 # -1 # ID=69_4;partial=00;start_type=ATG;rbs_motif=AGGA;rbs_spacer=5-10bp;gc_cont=0.683	NODE_69_length_30420_cov_24.456414_4	2948	4396	-	Strict	850	940643	OpmH	97.1	3003682	protein homolog model	n/a	n/a	triclosan	antibiotic efflux	resistance-nodulation-cell division (RND) antibiotic efflux pump	ATGCTGCGCAGACTCTCCCTGGCGGCCGCCGTGGCCGCTGCTACCGGTGTCGCCTGGGCCGCCCAGCCGACCCCGCTGCCGACCAAGACCGACCTGATCAGCGTCTACAAGGAAGCCGTCGACAACAACGCCGACCTCGCCGCCGCCCAGGCCGACTACCTGGCGCGCAAGGAAGTGGTGCCCCAGGCCCGCGCCGGCCTGCTGCCGCAACTCGGCGCCGGCGGCCGTATCGGCGACTCACGGATCGCTCTCGACGAACCGGCCGCCACGGTCAAACGCAGCAGTCATGTGGTCCAGGCCAGCCTCAGCCAGCCGCTGTTCCGCGCCGACCGCTGGTTCCAGTGGCAGGCCGCCAAGGAAACCAGCGACCAGGCCAAGCTGGAATTCTCCGCGACCCAG…	MLRRLSLAAAVAAATGVAWAAQPTPLPTKTDLISVYKEAVDNNADLAAAQADYLARKEVVPQARAGLLPQLGAGGRIGDSRIALDEPAATVKRSSHVVQASLSQPLFRADRWFQWQAAKETSDQAKLEFSATQQDLILRSAETYFTVLRAQDNLATSKAEEAAFKRQLDQANERFDVGLSDKTDVLEAQASYDTARANRLIAEQRVDDAFQALVTLTNRDYSAIEGMRHTLPVVPPAPNDAKAWVDTAVQQNLRLLASNYAVNAAEETLRQRKAGHLPTLDAVAQYQKGDNDALGFANSAANPLVHYGKDVEERTIGLELNIPIYTGGLTSSQVRESYQRLNQSEQSREGQRRQVVQDTRNLHRAVNTDVEQVQARRQAIISNQSSLEATEIGYQVGTR…	MLRRLSLAAAVAAATGVAWAAQPTPLPTKTDLISVYKEAVDNNADLAAAQADYLARKEVVPQARAGLLPQLGAGARVGDTRIAFDERPATVKRNSQVVQATLSQPLFRADRWFQWQAAKETSDQARLEFSATQQDLILRSAETYFTVLRAQDNLATSKAEEAAFKRQLDQANERFDVGLSDKTDVLEAQASYDTARANRLIAEQRVDDAFQALVTLTNRDYSAIEGMRHTLPVVPPAPNDAKAWVDTAVQQNLRLLASNYAVNAAEETLRQRKAGHLPTLDAVAQYQKGDNDALGFANSAANPLVHYGKYVDERSIGLELNIPIYSGGLTSSQVRESYQRLNQSEQSREGQRRQVVQDTRNLHRAVNTDVEQVQARRQAIISNQSSLEATEIGYQVGTR…	100.00	gnl|BL_ORD_ID|2051|hsp_num:0	2195
NODE_73_length_28086_cov_15.661304_17 # 17528 # 17998 # -1 # ID=73_17;partial=00;start_type=ATG;rbs_motif=AGGA/GGAG/GAGG;rbs_spacer=11-12bp;gc_cont=0.699	NODE_73_length_28086_cov_15.661304_17	17528	17998	-	Perfect	200	314694	Pseudomonas aeruginosa soxR	100.0	3004107	protein homolog model	n/a	n/a	fluoroquinolone antibiotic; cephalosporin; glycylcycline; penam; tetracycline antibiotic; acridine dye; rifamycin antibiotic; phenicol antibiotic; triclosan	antibiotic target alteration; antibiotic efflux	ATP-binding cassette (ABC) antibiotic efflux pump; major facilitator superfamily (MFS) antibiotic efflux pump; resistance-nodulation-cell division (RND) antibiotic efflux pump	ATGAAGAATTCCTGCGCATCCCGCGAACTGAGCGTCGGCGAACTGGCCAGGCGTGCCGGCGTGGCGGTCTCCGCCCTGCATTTCTACGAAACCAAGGGGCTGATCAGCAGCCAGCGCAACGCCGGCAACCAGCGGCGCTTCAGTCGCGAGACGCTACGCCGGGTGGTGGTGATCAAGGTCGCCCAGCGGGTCGGCATTCCCCTCGCGGAGATCGCTCGCGCCCTGCAGACCCTGCCGGCCGGGCGCAGCCCTAGCGCGGCGGACTGGGCGCGCCTGTCGGCGCAGTGGAAGGAGGATCTCACCGAGCGCATCGACAAGCTGCTGCTGTTGCGCGACCAACTGGACGGCTGCATCGGTTGCGGCTGCCTGTCGCTCCAGGCCTGCCCGTTGCGCAACCCC…	MKNSCASRELSVGELARRAGVAVSALHFYETKGLISSQRNAGNQRRFSRETLRRVVVIKVAQRVGIPLAEIARALQTLPAGRSPSAADWARLSAQWKEDLTERIDKLLLLRDQLDGCIGCGCLSLQACPLRNPGDQLSAEGPGAHWLDAEGREHDG	MKNSCASRELSVGELARRAGVAVSALHFYETKGLISSQRNAGNQRRFSRETLRRVVVIKVAQRVGIPLAEIARALQTLPAGRSPSAADWARLSAQWKEDLTERIDKLLLLRDQLDGCIGCGCLSLQACPLRNPGDQLSAEGPGAHWLDAEGREHDG	100.00	gnl|BL_ORD_ID|2469|hsp_num:0	2775
NODE_79_length_25885_cov_19.090476_17 # 14264 # 14941 # -1 # ID=79_17;partial=00;start_type=ATG;rbs_motif=GGA/GAG/AGG;rbs_spacer=5-10bp;gc_cont=0.702	NODE_79_length_25885_cov_19.090476_17	14264	14941	-	Perfect	400	441039	Pseudomonas aeruginosa CpxR	100.0	3004054	protein homolog model	n/a	n/a	macrolide antibiotic; fluoroquinolone antibiotic; monobactam; aminoglycoside antibiotic; carbapenem; cephalosporin; cephamycin; penam; tetracycline antibiotic; peptide antibiotic; aminocoumarin antibiotic; diaminopyrimidine antibiotic; sulfonamide antibiotic; phenicol antibiotic; penem	antibiotic efflux	resistance-nodulation-cell division (RND) antibiotic efflux pump	ATGAGCGAACTGCTGTTGATCGACGATGACCGGGAGCTCTGCGAGCTGCTCGGTACCTGGCTGGTCCAGGAAGGTTTCTCCGTGCGTGCCAGCCACGACGGCGCCCAGGCCCGTCGCGCCCTCGCCGAGCAGACGCCGGATGCCGTGGTGCTCGACGTGATGCTGCCGGACGGCAGCGGCCTGGAACTGCTCAAGCAACTGCGCGGCGACCATCCCGACCTGCCGGTGCTGATGCTGTCCGCCCGCGGCGAGCCGCTGGACCGCATCCTCGGTCTGGAACTGGGCGCCGACGACTACCTGGCCAAGCCCTGCGACCCGCGCGAACTCACCGCACGGCTGCGCGCCGTGCTGCGGCGAACCCACCCGGCGCAGCCCAGCGCGCAGATGCAACTGGGCGAC…	MSELLLIDDDRELCELLGTWLVQEGFSVRASHDGAQARRALAEQTPDAVVLDVMLPDGSGLELLKQLRGDHPDLPVLMLSARGEPLDRILGLELGADDYLAKPCDPRELTARLRAVLRRTHPAQPSAQMQLGDLSLNLTRGVAQIDGQEISLTLSESRILEALLRQPGEPLDKQALAQLALGRKLTLYDRSLDMHVSNLRKKLGSHPDGSPRILALRGRGYYYSH	MSELLLIDDDRELCELLGTWLVQEGFSVRASHDGAQARRALAEQTPDAVVLDVMLPDGSGLELLKQLRGDHPDLPVLMLSARGEPLDRILGLELGADDYLAKPCDPRELTARLRAVLRRTHPAQPSAQMQLGDLSLNLTRGVAQIDGQEISLTLSESRILEALLRQPGEPLDKQALAQLALGRKLTLYDRSLDMHVSNLRKKLGSHPDGSPRILALRGRGYYYSH	100.00	gnl|BL_ORD_ID|2368|hsp_num:0	2685
NODE_94_length_18184_cov_20.920845_3 # 1875 # 3338 # -1 # ID=94_3;partial=00;start_type=ATG;rbs_motif=None;rbs_spacer=None;gc_cont=0.730	NODE_94_length_18184_cov_20.920845_3	1875	3338	-	Strict	920	944495	OpmD	99.38	3000809	protein homolog model	n/a	n/a	fluoroquinolone antibiotic; tetracycline antibiotic; acridine dye	antibiotic efflux	resistance-nodulation-cell division (RND) antibiotic efflux pump	ATGAAGCGCTCCTACCCGAACCTTTCGCGCCTGGCGCTGGCCCTGGCGGTCGGCACCGGCCTGGCCGCCTGCAGCGTCGGCCCCGACTACCAGCGTCCGCAGTCGCCGCCGCCACGCGTCGCCAGCGAGTACCTCGGCGAGTTCTCCGGCGAGCGGCGGGAAGCGCCCTGGTGGAGCTTCTTCGACGATCCGCAACTGGTGCGCCTGGTCGACCAGGCGCTGGCGCGCAACCACGACATCCGCGAGGCCCGCGCCAACCTGCGCAGCGCCCGCGCGCTGTTCGACGACCGCTGGCTCGACCAGTTGCCGCAGGTCACCAGCCAGGCCGGCTACAGCCGCAGCATCGAACAACAGCTGGACTACGACGGCGAGCCGCGCCGGCGCCTGGCGGAGAGCTAC…	MKRSYPNLSRLALALAVGTGLAACSVGPDYQRPQSPPPRVASEYLGEFSGERREAPWWSFFDDPQLVRLVDQALARNHDIREARANLRSARALFDDRWLDQLPQVTSQAGYSRSIEQQLDYDGEPRRRLAESYRAGFDAQWEIDLFGRLGRLSDAALARAEAADADLRLVRLSIAADTARAYFEIQGYQRRLDVARAQVRSWRDTLELTRSSLQLGSGLPEDVENAQANLLRSEAAIPPLTTALESARYRLDVLRGEAPGSGAPILDGSGAAPLAKNLPLGDVDRLILQRPDVVSAERQLAASTEDVGAATAELYPRLDLGGFIGFFALRSGDLGSASRAFELAPSVSWPAFRLGNVRARLRAVEAQSDAALARYQRSLLLAQEDVGNALNQLAEHQRR…	MKRSYPNLSRLALALAVGTGLAACSVGPDYQRPQSPPPRVASEHLGEFSGERREAPWWSFFDDPQLVRLVDQALARNHDIREARANLRSARALFDDRWLDQLPQVTSQAGYSRSIEQQLDYDGEPRRRLAESYRAGFDAQWEIDLFGRLGRLSDAALARAEAADADLRLVRLSIAADTARAYFEIQGYQRRLDVARAQVRSWRDTLELTRSSLQLGSGLPEDVENAQANLLRSEAAIPPLTTALESARYRLDVLRGEAPGSGAPILDGGAAAPLAKNLPLGDVDRLILQRPDVVSAERQLAASTEDVGAATAELYPRLDLGGFIGFFALRSGDLGSASRAFELAPSVSWPAFRLGNVRARLRAVEAQSDAALARYQRSLLLAQEDVGNALNQLAEHQRR…	100.00	gnl|BL_ORD_ID|409|hsp_num:0	442
NODE_94_length_18184_cov_20.920845_4 # 3335 # 6424 # -1 # ID=94_4;partial=00;start_type=ATG;rbs_motif=AGGA;rbs_spacer=5-10bp;gc_cont=0.679	NODE_94_length_18184_cov_20.920845_4	3335	6424	-	Strict	1900	2057.72	MexI	99.9	3000808	protein homolog model	n/a	n/a	fluoroquinolone antibiotic; tetracycline antibiotic; acridine dye	antibiotic efflux	resistance-nodulation-cell division (RND) antibiotic efflux pump	ATGACCTTTACCGACCTGTTCGTCCGCCGGCCGGTGCTGGCGCTGGTGGTCAGCACGCTGATCCTGCTGCTCGGCCTGTTCTCCCTGGGCAAGCTGCCGATCCGCCAGTACCCGCTGCTGGAAAGCTCGACCATCACCGTCACCACAGAGTACCCCGGCGCCTCCGCCGATCTCATGCAGGGCTTCGTCACCCAGCCGATCGCCCAGGCGGTGTCGTCGGTGGAGGGCATCGACTACCTTTCCTCGACCTCGGTGCAGGGGCGTAGCGTGGTGACCATCCGCATGCTGCTCAACCGCGATTCGACCCAGGCGATGACCGAGACCATGGCCAAGGTCAACTCGGTGCGCTACAAGCTGCCCGAGCGTGCCTACGACTCGGTGATCGAACGCTCTTCCGGC…	MTFTDLFVRRPVLALVVSTLILLLGLFSLGKLPIRQYPLLESSTITVTTEYPGASADLMQGFVTQPIAQAVSSVEGIDYLSSTSVQGRSVVTIRMLLNRDSTQAMTETMAKVNSVRYKLPERAYDSVIERSSGETTAVAYVGFSSKTLPIPALTDYLSRVVEPMFSSIDGVAKVQTFGGQRLAMRLWLDADRLAGRGLTASDVAEAIRRNNYQAAPGMVKGQYVLSNVRVNTDLTNVDDFREMVIRNDGNGLVRLRDVGTVELGAAATETSALMDGDPAVHLGLFPTPTGNPLVIVDGIRKLLPEIQKTLPPDVRVDLAYETSRFIQASIDEVVRTLVEALLIVVLVIYLCLGSLRSVLIPVATIPLSMLGAAALMLAFGFSVNLLTLLAMVLAIGLVV…	MTFTDLFVRRPVLALVVSTLILLLGLFSLGKLPIRQYPLLESSTITVTTEYPGASADLMQGFVTQPIAQAVSSVEGIDYLSSTSVQGRSVVTIRMLLNRDSTQAMTETMAKVNSVRYKLPERAYDSVIERSSGETTAVAYVGFSSKTLPIPALTDYLSRVVEPMFSSIDGVAKVQTFGGQRLAMRLWLDADRLAGRGLTASDVAEAIRRNNYQAAPGMVKGQYVLSNVRVNTDLTNVDDFREMVIRNDGNGLVRLRDVGTVELGAAATETSALMDGDPAVHLGLFPTPTGNPLVIVDGIRKLLPEIQKTLPPDVRVDLAYETSRFIQASIDEVVRTLVEALLIVVLVIYLCLGSLRSVLIPVATIPLSMLGAAALMLAFGFSVNLLTLLAMVLAIGLVV…	100.00	gnl|BL_ORD_ID|1553|hsp_num:0	1647
NODE_94_length_18184_cov_20.920845_5 # 6437 # 7549 # -1 # ID=94_5;partial=00;start_type=ATG;rbs_motif=GGAG/GAGG;rbs_spacer=5-10bp;gc_cont=0.698	NODE_94_length_18184_cov_20.920845_5	6437	7549	-	Perfect	650	730709	MexH	100.0	3000807	protein homolog model	n/a	n/a	fluoroquinolone antibiotic; tetracycline antibiotic; acridine dye	antibiotic efflux	resistance-nodulation-cell division (RND) antibiotic efflux pump	ATGCAGAAACCCGTCCTGATCGCCAGTGCCGCGCTCATCTGCGCGGCGGTTATCGGCATCGCCGTCTACGCCACCGGCTCGGCGAAGAAAGACGCCGGCGGTTTCGCCGGCTACCCGCCGGTGAAGGTCGCCCTCGCCTCGGTGGAGCGGCGGGTGGTGCCGCGCGTCTTCGATGGCGTCGGCGAGCTGGAGGCCGGTCGCCAGGTCCAGGTGGCCGCCGAAGCGGCAGGACGGATCACCCGCATCGCCTTCGAATCGGGCCAGCAGGTGCAGCAAGGGCAGTTGCTGGTGCAACTCAACGACGCGGTGGAACAGGCCGAGCTGATCCGTCTCAAGGCGCAGTTGCGTAATGCCGAGATCCTCCATGCCCGTGCGCGCAAGCTGGTAGAGCGCAACGTC…	MQKPVLIASAALICAAVIGIAVYATGSAKKDAGGFAGYPPVKVALASVERRVVPRVFDGVGELEAGRQVQVAAEAAGRITRIAFESGQQVQQGQLLVQLNDAVEQAELIRLKAQLRNAEILHARARKLVERNVASQEQLDNAVAARDMALGAVRQTQALIDQKAIRAPFSGQLGIRRVHLGQYLGVAEPVASLVDARTLKSNFSLDESTSPELKLGQPLEVLVDAYPGRSFPARISAIDPLIGKSRTVQVQALLDNPEGLLAAGMFASIRVSRKADAPSLSVPETAVTYTAYGDTVFVAHQDGDRPLSAKRVSVRIGERWDGRVEILQGLAEGDRVVTSGQINLSDGMAVEPVKEDTLSSAAPPVPVAGR	MQKPVLIASAALICAAVIGIAVYATGSAKKDAGGFAGYPPVKVALASVERRVVPRVFDGVGELEAGRQVQVAAEAAGRITRIAFESGQQVQQGQLLVQLNDAVEQAELIRLKAQLRNAEILHARARKLVERNVASQEQLDNAVAARDMALGAVRQTQALIDQKAIRAPFSGQLGIRRVHLGQYLGVAEPVASLVDARTLKSNFSLDESTSPELKLGQPLEVLVDAYPGRSFPARISAIDPLIGKSRTVQVQALLDNPEGLLAAGMFASIRVSRKADAPSLSVPETAVTYTAYGDTVFVAHQDGDRPLSAKRVSVRIGERWDGRVEILQGLAEGDRVVTSGQINLSDGMAVEPVKEDTLSSAAPPVPVAGR	100.00	gnl|BL_ORD_ID|1263|hsp_num:0	1344
NODE_94_length_18184_cov_20.920845_6 # 7557 # 8003 # -1 # ID=94_6;partial=00;start_type=ATG;rbs_motif=AGGA;rbs_spacer=5-10bp;gc_cont=0.669	NODE_94_length_18184_cov_20.920845_6	7557	8003	-	Perfect	260	291197	MexG	100.0	3000806	protein homolog model	n/a	n/a	fluoroquinolone antibiotic; tetracycline antibiotic; acridine dye	antibiotic efflux	resistance-nodulation-cell division (RND) antibiotic efflux pump	ATGCAGCGCTTCATCGATAACTCGCTCGAAAGCAACTGGCTCTGGCTGACCGCCCGGATCTGCCTGGCCCTGATGTTCGTCGCCTCGGGACTGGCGAAGCTGTTCGACTATCAGGCCAGCCTGGAGGAAATGCGCGCCGCCGGCCTGGAGCCGGCCTGGCTGTTCAACATCGCCACCGCCGTGACCCTGCTGGCCGGCTCCGCGCTGGTCCTGCTGGACCGCAAGCTATGGCTCGGCGCCGGGGCGCTGGCGGTGTTCCTGCTGCTGACCATCCTCATCGTCCACACCTTCTGGAGCAAGACCGGCGTCGAAGCCAAGCTGGCGATGTTCTTCGCCCTCGAACACATCGCGGTGATCGGCGGCCTGATCGCCACGGCCATCGCCAGCGCGCAACGCCAG…	MQRFIDNSLESNWLWLTARICLALMFVASGLAKLFDYQASLEEMRAAGLEPAWLFNIATAVTLLAGSALVLLDRKLWLGAGALAVFLLLTILIVHTFWSKTGVEAKLAMFFALEHIAVIGGLIATAIASAQRQRLRQDVSVAATYQKA	MQRFIDNSLESNWLWLTARICLALMFVASGLAKLFDYQASLEEMRAAGLEPAWLFNIATAVTLLAGSALVLLDRKLWLGAGALAVFLLLTILIVHTFWSKTGVEAKLAMFFALEHIAVIGGLIATAIASAQRQRLRQDVSVAATYQKA	100.00	gnl|BL_ORD_ID|939|hsp_num:0	995
NODE_100_length_16698_cov_26.224539_6 # 4523 # 7570 # -1 # ID=100_6;partial=00;start_type=ATG;rbs_motif=GGAG/GAGG;rbs_spacer=5-10bp;gc_cont=0.656	NODE_100_length_16698_cov_26.224539_6	4523	7570	-	Strict	1900	2049.63	TriC	99.8	3003681	protein homolog model	n/a	n/a	triclosan	antibiotic efflux	resistance-nodulation-cell division (RND) antibiotic efflux pump	ATGAAGGGCGGTTTCAACCTGTCGGACTGGGCCCTGCGCCACCAGTCCCTGGTCTGGTACCTGATGGCGGTATCGCTGGTGATGGGCGTGTTCTCCTACCTCAACCTGGGGCGCGAGGAGGATCCCTCGTTCGCCATCAAGACCATGGTCATCCAGACCCGCTGGCCGGGCGCCACGGTGGACGACACCCTGGAGCAGGTCACCGACCGCATCGAGAAGAAGCTCGAGGAGCTGGACTCGCTGGATTACGTGAAGAGCTACACGCGACCCGGCGAATCGACGGTCTTCGTCTACCTGAAGGACACCACCAAGGCCGGCGACATCCCGGATATCTGGTACCAGGTGCGCAAGAAGATATCCGACATCCAGGGCGAATTCCCCCAAGGCATCCAGGGACCG…	MKGGFNLSDWALRHQSLVWYLMAVSLVMGVFSYLNLGREEDPSFAIKTMVIQTRWPGATVDDTLEQVTDRIEKKLEELDSLDYVKSYTRPGESTVFVYLKDTTKAGDIPDIWYQVRKKISDIQGEFPQGIQGPGFNDEFGDVFGSVYAFTADGLDFRQLRDYVEKVRLDIRSVKDLGKVQMIGAQNEVIYLNFSTRKLAALGLDQRQVVQSLQAQNAVTPSGVVEAGPERISVRTSGNFRSEKDLQAVNLRVNDRFYRLSDLASISRDFVDPPTSLFRYKGEPAIGLAVAMKEGGNILEFGEALNARMQEITGELPVGVGVHQVSNQAQVVKKAVGGFTQALFEAVVIVLIVSFVSLGLRAGLVVACSIPLVLAMVFVFMEYTDITMQRVSLGALIIAL…	MKGGFNLSDWALRHQSLVWYLMAVSLVMGVFSYLNLGREEDPSFAIKTMVIQTRWPGATVDDTLEQVTDRIEKKLEELDSLDYVKSYTRPGESTVFVYLKDTTKAGDIPDIWYQVRKKISDIQGEFPQGIQGPGFNDEFGDVFGSVYAFTADGLDFRQLRDYVEKVRLDIRSVKDLGKVQMIGAQNEVIYLNFSTRKLAALGLDQRQVVQSLQAQNAVTPSGVVEAGPERISVRTSGNFRSEKDLQAVNLRVNDRFYRLSDLASISRDFVDPPTSLFRYKGEPAIGLAVAMKEGGNILEFGEALNARMQEITGELPVGVGVHQVSNQAQVVKKAVGGFTRALFEAVVIVLIVSFVSLGLRAGLVVACSIPLVLAMVFVFMEYTDITMQRVSLGALIIAL…	100.00	gnl|BL_ORD_ID|2050|hsp_num:0	2194
NODE_100_length_16698_cov_26.224539_7 # 7567 # 8637 # -1 # ID=100_7;partial=00;start_type=ATG;rbs_motif=GGAGG;rbs_spacer=5-10bp;gc_cont=0.711	NODE_100_length_16698_cov_26.224539_7	7567	8637	-	Perfect	600	699123	TriB	100.0	3003680	protein homolog model	n/a	n/a	triclosan	antibiotic efflux	resistance-nodulation-cell division (RND) antibiotic efflux pump	ATGAAGCCGTTTTCCCTCGCCGGCCTGTTCGGCTTCGCCCTGCTCCTCTCCGGCTGCGGCGACGAGCCGCCGCCGGCACCGCCGCGGCCGGTGCTGACGGTGACCGTGAAGACCCTGAAGAACGACGACCTCGGTCGCTTCGCCGGGAGCATCCAGGCGCGCTACGAGAGCGTGCTCGGCTTCCGCACCAACGGACGGATCGCCTCGCGCCTGTTCGACGTCGGTGACTTCGTCGGCAAGGGCGCGCTGCTGGCAACCCTCGACCCCACCGACCAGCAGAACCAGTTGCGCGCCAGCCAGGGCGACCTGGCCAGCGCCGAGGCGCAGTTGATCGACGCCCAGGCCAATGCCCGGCGCCAGGAAGAACTGTTCGCCCGCAGCGTCACCGCCCAGGCGCGC…	MKPFSLAGLFGFALLLSGCGDEPPPAPPRPVLTVTVKTLKNDDLGRFAGSIQARYESVLGFRTNGRIASRLFDVGDFVGKGALLATLDPTDQQNQLRASQGDLASAEAQLIDAQANARRQEELFARSVTAQARLDDARTRLKTSQASFDQAKAAVQQARDQLSYTRLVTDFDGVITTWHAEAGQVVSAGQAVVTLARPEVREAVFDLPTEVAESLPADARFLVSAQLDPQARTTGSIRELGPQADASTRTRRVRLSLAQTPEAFRLGSTIQVQLSSAGSVRSVLPASVLLERDGKTQVWVVDGKQSSVALREVQVLSRDERQVVIGQGLADGDRVVRAGVNSLKPGQKIKLDEDAR	MKPFSLAGLFGFALLLSGCGDEPPPAPPRPVLTVTVKTLKNDDLGRFAGSIQARYESVLGFRTNGRIASRLFDVGDFVGKGALLATLDPTDQQNQLRASQGDLASAEAQLIDAQANARRQEELFARSVTAQARLDDARTRLKTSQASFDQAKAAVQQARDQLSYTRLVTDFDGVITTWHAEAGQVVSAGQAVVTLARPEVREAVFDLPTEVAESLPADARFLVSAQLDPQARTTGSIRELGPQADASTRTRRVRLSLAQTPEAFRLGSTIQVQLSSAGSVRSVLPASVLLERDGKTQVWVVDGKQSSVALREVQVLSRDERQVVIGQGLADGDRVVRAGVNSLKPGQKIKLDEDAR	100.00	gnl|BL_ORD_ID|2049|hsp_num:0	2193
NODE_100_length_16698_cov_26.224539_8 # 8634 # 9737 # -1 # ID=100_8;partial=00;start_type=ATG;rbs_motif=None;rbs_spacer=None;gc_cont=0.708	NODE_100_length_16698_cov_26.224539_8	8634	9737	-	Strict	650	717613	TriA	98.64	3003679	protein homolog model	n/a	n/a	triclosan	antibiotic efflux	resistance-nodulation-cell division (RND) antibiotic efflux pump	ATGGCGCTGCCCGCCATCCTGTGCGCCGGCCTGCTTGTCGGTTGCGGCGCCGAGCCGCCCGCCGAGGAACACGTCCGTGTGCTGGCGCAGACGGTGAAGATGGCCGAGTTCGCCTCGGCCACCTCGATCACCGGCGACATCCAGGCACGGGTACAGGCCGACCAGTCGTTCCGTGTCGGCGGCAAGATCGTCGAGCGCCTGGTCGATGTCGGCGACCACGTCGCGGCTGGCCAGGTGCTGGCGCGGCTCGACCCGCAGGACCAGCGCAGCAACGTGGAGAACGCCCAGGCGGCGGTCGCCGCGCAGCAGGCGCAGTCGAAGCTCGCCGACCTCAACTACCAGCGGCAGAAGGCGCTGCTGCCCAAGGGCTACACCAGCCAGAGCGAGTACGACCAGGCG…	MALPAILCAGLLVGCGAEPPAEEHVRVLAQTVKMAEFASATSITGDIQARVQADQSFRVGGKIVERLVDVGDHVAAGQVLARLDPQDQRSNVENAQAAVAAQQAQSKLADLNYQRQKALLPKGYTSQSEYDQALASVRSAQSSLKAAQAQLANARDLLSYTELRASDAGVITARQAEVGQVVQATVPIFTLARDGERDAVFNVYESLFSHDVDGQRITVSLLGKPEVTASGKVREITPTVDERSGTLKVKVGLDSVPAEMSLGSVVNASVAAPAAHSVVLPWSALSKDGEQPAVWLLDQESKVRLQPVRVARYASEKVVIDGGLEAGQTVVTVGGQLLHPGQVVEVAQPPQPTQSTASRDAVGGGQP	MSDARGAFHSKGRWSRMALPAILCAGLLVGCGAEPPAEEHVRVLAQTVKMAEFASATSITGDIQARVQADQSFRVGGKIVERLVDVGDHVAAGQVLARLDPQDQRSNVENAQAAVAAQQAQSKLADLNYQRQKALLPKGYTSQSEYDQALASVRSAQSSLKAAQAQLANARDLLSYTELRASDAGVITARQAEVGQVVQATVPIFTLARDGERDAVFNVYESLFSHDVDGQRITVSLLGKPEVTASGKVREITPTVDERSGTLKVKVGLDSVPAEMSLGSVVNASVAAPAEHSVVLPWSALSKVGEQPAVWLLDQQGKARLQPVRVARYASEKVVIDGGLEAGQTVVTVGGQLLHPGQVVEVAQPPQPTQSTASRDAVGGGQP	95.82	gnl|BL_ORD_ID|2048|hsp_num:0	2192
NODE_109_length_14536_cov_21.359160_11 # 8633 # 10066 # -1 # ID=109_11;partial=00;start_type=ATG;rbs_motif=GGAG/GAGG;rbs_spacer=5-10bp;gc_cont=0.688	NODE_109_length_14536_cov_21.359160_11	8633	10066	-	Strict	900	940258	basS	99.16	3003583	protein homolog model	n/a	n/a	peptide antibiotic	antibiotic target alteration	pmr phosphoethanolamine transferase	ATGCCGCGTACCGCCGTCCCCTCCGTCCGCCGGCGCCTGCTGATCAACCTGCTGGTCGGCTTCGTGCTGTGCTGGCTGAGCGTGGCGGCGCTGACCTACCACCTCTCGCTGAAGCAGGTGAACCGCCTGTTCGACGACGACATGGTGGACTTCGGCGAAGCCGCCCTGCGCCTGCTCGACCTTGCCACCGAAGACCAGGCCAGCGAGGACGGCTCGATCACCGAGATCATCGAACGCAGCCGCGAGGCGATCCAGGGCCTGCCCCTGCTGCGCCGCGAAAGCGCCCTCGGCTACGCCCTGTGGCGCGACGGCCAGCCGCTGCTGTCGAGCCTCAACCTGCCGCCGGAGATCACGGCCCAGGGCCCCGGCTTCAGCACCGTGGAAGCCCAGGGCACCCAC…	MPRTAVPSVRRRLLINLLVGFVLCWLSVAALTYHLSLKQVNRLFDDDMVDFGEAALRLLDLATEDQASEDGSITEIIERSREAIQGLPLLRRESALGYALWRDGQPLLSSLNLPPEITAQGPGFSTVEAQGTHWRVLQLNIDGFQIWISENLIYRQHTMNLLLFYSLFPLLLALPLLGGLVWFGVARGLAPLREVQAEVQQRSARHLQPIAVEAVPLEIRGLIDELNLLLERLRTALEAERRLTSDAAHEIRTPLASLRTHAQVALRSEDPKAHARGLLQVSRSVERISTLMEQILLLARLDGDALLEQFHPVNLATLAEDVLSELARQAIDKDIELSLHQETVHVMGIDLWLKAMVGNLVGNALRYTPAGGQVEIRVENRAQHAVLRVRDNGPGVALE…	MSRAAVPSVRRRLLVNLLVGFVLCWLSVAALTYHLSLKQVNRLFDDDMVDFGEAALRLLDLATEDQAGEDGSITEIIERSREAIQGLPLLRRESALGYALWRDGQPLLSSLNLPPEITAQGPGFSTVEAQGTHWRVLQLNIDGFQIWISENLIYRQHTMNLLLFYSLFPLLLALPLLGGLVWFGVARGLAPLREVQAEVQQRSARHLQPIAVEAVPLEIRGLIDELNLLLERLRTALEAERRLTSDAAHEIRTPLASLRTHAQVALRSEDPKAHARGLLQVSRSVERISTLMEQILLLARLDGDALLEQFHPVNLATLAEDVLSELARQAIDKDIELSLHQETVHVMGIDLWLKAMVGNLVGNALRYTPAGGQVEIRVENRAQHAVLRVRDNGPGVALE…	100.00	gnl|BL_ORD_ID|2421|hsp_num:0	249
NODE_116_length_13465_cov_16.719090_1 # 1 # 1140 # 1 # ID=116_1;partial=10;start_type=Edge;rbs_motif=None;rbs_spacer=None;gc_cont=0.678	NODE_116_length_13465_cov_16.719090_1	1	1140	+	Strict	800	747658	MuxA	99.74	3004073	protein homolog model	n/a	n/a	macrolide antibiotic; monobactam; tetracycline antibiotic; aminocoumarin antibiotic	antibiotic efflux	resistance-nodulation-cell division (RND) antibiotic efflux pump	CGCGGCGGCAAGCCGGGCGCCGCGCTGCCCAAGGCCAACGCGCTCACCGTCGGCGTGGCCAGGGTGGAGCAGGGCGACCTGGCGCTGCATTTCAACGCGCTTGGCACCGTCACCGCCTTCAACACGGTGAACGTCAAGCCGCGGGTCAACGGCGAGCTGGTCAAGGTGCTGTTCCAGGAGGGGCAGGAGGTCAAGGCCGGCGACCTGCTGGCGGTGGTCGACCCGCGCACCTACAAGGCGGCGCTGGCCCAGGCCGAGGGCACGCTGATGCAGAACCAGGCGCAACTGAAGAACGCCGAGATCGACCTGCAGCGCTACAAGGGGCTGTACGCCGAGGACTCGATCGCCAAGCAGACCCTGGATACCCAGGAAGCCCAGGTCCGCCAGTTGCAGGGCACC…	RGGKPGAALPKANALTVGVARVEQGDLALHFNALGTVTAFNTVNVKPRVNGELVKVLFQEGQEVKAGDLLAVVDPRTYKAALAQAEGTLMQNQAQLKNAEIDLQRYKGLYAEDSIAKQTLDTQEAQVRQLQGTIRTNQGQVDDARLNLTFTEVRAPISGRLGLRQVDIGNLVTSGDTTPLVVITQVKPISVVFSLPQQQIGTVVEQMNGPGKLAVTALDRNQDKVLAEGTLTTLDNQIDTTTGTVKLKARFENADGKLFPNQFVNVRLLAQTLKGVLTIPANAVQRGTNGIYVYVVGADNKVSQRSVAIGTSENERVVVESGLKAGEQVVVEGTDRLRDGMEVRVAEASPQVLEGEPQKPQTGRPSGLQGDSVGSGSAE	MTPTTGKSKFRTLRPWLITALAFAAVIGLVMWLAAPASAPSSDGRPGRGGKPGAALPKANALTVGVARVEQGDLALHFNALGTVTAFNTVNVKPRVNGELVKVLFQEGQEVKAGDLLAVVDPRTYKAALAQAEGTLMQNQAQLKNAEIDLQRYKGLYAEDSIAKQTLDTQEAQVRQLQGTIRTNQGQVDDARLNLTFTEVRAPISGRLGLRQVDIGNLVTSGDTTPLVVITQVKPISVVFSLPQQQIGTVVEQMNGPGKLTVTALDRNQDKVLAEGTLTTLDNQIDTTTGTVKLKARFENADGKLFPNQFVNVRLLAQTLKGVLTIPANAVQRGTNGIYVYVVGADNKVSQRSVAIGTSENERVVVESGLKAGEQVVVEGTDRLRDGMEVRVAEASPQV…	88.97	gnl|BL_ORD_ID|2355|hsp_num:0	2717
NODE_116_length_13465_cov_16.719090_2 # 1137 # 4268 # 1 # ID=116_2;partial=00;start_type=ATG;rbs_motif=GGAG/GAGG;rbs_spacer=5-10bp;gc_cont=0.679	NODE_116_length_13465_cov_16.719090_2	1137	4268	+	Perfect	1900	2073.52	MuxB	100.0	3004074	protein homolog model	n/a	n/a	macrolide antibiotic; monobactam; tetracycline antibiotic; aminocoumarin antibiotic	antibiotic efflux	resistance-nodulation-cell division (RND) antibiotic efflux pump	ATGAACCCGTCCCGCCCGTTCATCCTGCGGCCGGTCGCGACCACCCTGCTGATGGTGGCGATCCTGCTCTCGGGCCTGATCGCCTACCGCTTCCTGCCGATCTCGGCGTTGCCGGAAGTGGACTACCCGACCATCCAGGTGGTCACCCTGTACCCCGGCGCCAGCCCGGAGATCATGACCTCGTCGATCACCGCGCCGCTGGAGAACCAGCTCGGGCAGATTCCGGGGCTCAACGAGATGTCTTCCAGCAGTTCCGGCGGCGCCTCGGTGATCACCCTGCAATTCAGCCTGCAGAGCAACCTCGATGTCGCCGAGCAGGAAGTCCAGGCGGCGATCAACGCCGCGCAGAGCCTGCTGCCCAACGACCTGCCGAACCAGCCGGTGTTCAGCAAGGTGAAT…	MNPSRPFILRPVATTLLMVAILLSGLIAYRFLPISALPEVDYPTIQVVTLYPGASPEIMTSSITAPLENQLGQIPGLNEMSSSSSGGASVITLQFSLQSNLDVAEQEVQAAINAAQSLLPNDLPNQPVFSKVNPADAPILTLAVMSDGMPLPQIQDLVDTRLAQKISQISGVGLVSISGGQRPAVRVRANPTALAAAGLSLEDLRSTVTSNNLNGPKGSFDGPTRASTLDANDQLRSADAYRDLIIAYKNGSPLRIRDVASVEDDAENVRLAAWANNLPAVVLNIQRQPGANVIEVVDRIKALLPQLQSTLPGNLDVQVLTDRTTTIRASVKDVQFELALAVALVVMVTFLFLRNVYATLIPSFAVPLSLIGTFGVMYLSGFSINNLTLMALTIATGFV…	MNPSRPFILRPVATTLLMVAILLSGLIAYRFLPISALPEVDYPTIQVVTLYPGASPEIMTSSITAPLENQLGQIPGLNEMSSSSSGGASVITLQFSLQSNLDVAEQEVQAAINAAQSLLPNDLPNQPVFSKVNPADAPILTLAVMSDGMPLPQIQDLVDTRLAQKISQISGVGLVSISGGQRPAVRVRANPTALAAAGLSLEDLRSTVTSNNLNGPKGSFDGPTRASTLDANDQLRSADAYRDLIIAYKNGSPLRIRDVASVEDDAENVRLAAWANNLPAVVLNIQRQPGANVIEVVDRIKALLPQLQSTLPGNLDVQVLTDRTTTIRASVKDVQFELALAVALVVMVTFLFLRNVYATLIPSFAVPLSLIGTFGVMYLSGFSINNLTLMALTIATGFV…	100.00	gnl|BL_ORD_ID|2436|hsp_num:0	2718
NODE_116_length_13465_cov_16.719090_3 # 4265 # 7375 # 1 # ID=116_3;partial=00;start_type=ATG;rbs_motif=GGA/GAG/AGG;rbs_spacer=5-10bp;gc_cont=0.677	NODE_116_length_13465_cov_16.719090_3	4265	7375	+	Perfect	1900	2078.91	MuxC	100.0	3004075	protein homolog model	n/a	n/a	macrolide antibiotic; monobactam; tetracycline antibiotic; aminocoumarin antibiotic	antibiotic efflux	resistance-nodulation-cell division (RND) antibiotic efflux pump	ATGAGCCTGTCCACGCCCTTCATCCGCCGCCCGGTCGCCACCACGCTGCTGACCCTGGCGTTGCTGCTGGCCGGCACCCTGTCGTTCGGCCTGCTGCCGGTGGCGCCGCTGCCCAACGTCGATTTTCCGGCCATCGTGGTCAGCGCCAGCCTGCCGGGCGCTAGCCCGGAAACCATGGCCTCGTCGGTGGCCACGCCGCTGGAGCGCTCGCTGGGACGGATCGCCGGGATCAGCGAGATGACCTCCAGCAGTTCGCTGGGCTCGACCACCGTGGTGCTCGTGTTTGACCTGGAGAAGGACATCGACGGCGCCGCCCGCGAGGTGCAGGCGGCGATCAACGGCGCGATGAGCCTGCTGCCCAGCGGCATGCCGAACAATCCCAGCTACCGCAAGGCCAAC…	MSLSTPFIRRPVATTLLTLALLLAGTLSFGLLPVAPLPNVDFPAIVVSASLPGASPETMASSVATPLERSLGRIAGISEMTSSSSLGSTTVVLVFDLEKDIDGAAREVQAAINGAMSLLPSGMPNNPSYRKANPSDMPIMVLTLTSETQSRGEMYDLASTVLAPKLSQVQGVGQVSIGGSSLPAVRVDLNPDAMSQYGLSLDSVRTAIAAANSNGPKGAVEKDDKHWQVDANDQLRKAREYEPLVIHYNADNGAAVRLGDVAKVSDSVEDVRNAGFSDDLPAVLLIVTRQPGANIIEATDAIHAQLPVLQELLGPQVKLNVMDDRSPSIRASLEEAELTLLISVALVILVVFLFLRNGRATLIPSLAVPVSLIGTFAVMYLCDFSLNNLSLMALIIATG…	MSLSTPFIRRPVATTLLTLALLLAGTLSFGLLPVAPLPNVDFPAIVVSASLPGASPETMASSVATPLERSLGRIAGISEMTSSSSLGSTTVVLVFDLEKDIDGAAREVQAAINGAMSLLPSGMPNNPSYRKANPSDMPIMVLTLTSETQSRGEMYDLASTVLAPKLSQVQGVGQVSIGGSSLPAVRVDLNPDAMSQYGLSLDSVRTAIAAANSNGPKGAVEKDDKHWQVDANDQLRKAREYEPLVIHYNADNGAAVRLGDVAKVSDSVEDVRNAGFSDDLPAVLLIVTRQPGANIIEATDAIHAQLPVLQELLGPQVKLNVMDDRSPSIRASLEEAELTLLISVALVILVVFLFLRNGRATLIPSLAVPVSLIGTFAVMYLCDFSLNNLSLMALIIATG…	100.00	gnl|BL_ORD_ID|2439|hsp_num:0	2720
NODE_116_length_13465_cov_16.719090_4 # 7372 # 8871 # 1 # ID=116_4;partial=00;start_type=ATG;rbs_motif=GGAG/GAGG;rbs_spacer=5-10bp;gc_cont=0.697	NODE_116_length_13465_cov_16.719090_4	7372	8871	+	Strict	850	987638	OpmB	98.8	3004072	protein homolog model	n/a	n/a	macrolide antibiotic; monobactam; tetracycline antibiotic; aminocoumarin antibiotic	antibiotic efflux	resistance-nodulation-cell division (RND) antibiotic efflux pump	ATGAAACACACCCCCTCGTTGCTCGCCCTGGCCCTGGTCGCCGCCCTCGGCGGCTGCGCCATCGGCCCCGACTACCAGCGACCGGACCTGGCGGTGCCCGCCGAATTCAAGGAAGCCGAAGGCTGGCGCCGCGCCGAGCCGCGCGACGTGTTCCAGCGCGGCGCCTGGTGGGAGCTGTACGGCGACCAGACCCTGAACGACCTGCAGATGCACCTGGAACGTTCCAACCAGACCCTGGCCCAGTCGGTGGCGCAGTTCCGCCAGGCCGAGGCGCTGGTGCGCGGCGCGCGAGCCGCGTTCTTCCCGTCGATCACCGGCAACGTGGGCAAGACCCGCAGCGGCCAGGGCGGCGGCGACAGCACCGTGCGCCTTCCCGACGGCTCCACTGTGAGCAGCGGC…	MKHTPSLLALALVAALGGCAIGPDYQRPDLAVPAEFKEAEGWRRAEPRDVFQRGAWWELYGDQTLNDLQMHLERSNQTLAQSVAQFRQAEALVRGARAAFFPSITGNVGKTRSGQGGGDSTVRLPDGSTVSSGGGSGAISNSYSTSLGVSWEVDLWGKLRRQLEANQASLHASAADLAAVRLSQQSQLAQNYLQLRVMDEQIRLLNDTVTAYERSLKVAENKYRAGIVTRADVAQARTQLKSTQAQAIDLKYQRAQLEHAIAVLVGLPPAQFNLPPVASVPKLPDLPAVVPSQLLERRPDIASAERKVISANAQIGVAKAAYFPDLTLSAAGGYRSGSLSNWISTPNRFWSIGPQFAMTLFDGGLIGSQVDQAEATYDQTVATYRQTVLDGFREVEDYL…	MKHTPSLLALALVAALGGCAIGPDYQRPDLAVPAEFKEAEGWRRAEPRDVFQRGAWWELYGDQTLNDLQMHLERSNQTLAQSVAQFRQAEALVRGARAAFFPSITGNVGKTRSGQGGGDSTVLLPGGSTVSSGGSGAISTSYSTNLSVSWEVDLWGKLRRQLEANQASLHASAADLAAVRLSQQSQLAQNYLQLRVMDEQIRLLNDTVTAYERSLKVAENKYRAGIVTRADVAQARTQLKSTQAQAIDLKYQRAQLEHAIAVLVGLPPAQFNLPPVASVPKLPDLPAVVPSQLLERRPDIASAERKVISANAQIGVAKAAYFPDLTLSAAGGYRSGSLSNWISTPNRFWSIGPQFAMTLFDGGLIGSQVDQAEATYDQTVATYRQTVLDGFREVEDYLV…	100.20	gnl|BL_ORD_ID|2380|hsp_num:0	2716
NODE_127_length_11669_cov_17.076632_1 # 1 # 120 # -1 # ID=127_1;partial=10;start_type=ATG;rbs_motif=None;rbs_spacer=None;gc_cont=0.692	NODE_127_length_11669_cov_17.076632_1	1	120	-	Strict	800	83.5741	MuxA	100.0	3004073	protein homolog model	n/a	n/a	macrolide antibiotic; monobactam; tetracycline antibiotic; aminocoumarin antibiotic	antibiotic efflux	resistance-nodulation-cell division (RND) antibiotic efflux pump	ATGACTCCAACGACCGGTAAATCCAAGTTCCGTACCCTGCGCCCGTGGCTGATCACCGCCCTGGCCTTCGCCGCCGTGATCGGCCTGGTGATGTGGCTGGCGGCGCCCGCCTCGGCGCCG	MTPTTGKSKFRTLRPWLITALAFAAVIGLVMWLAAPASAP	MTPTTGKSKFRTLRPWLITALAFAAVIGLVMWLAAPASAPSSDGRPGRGGKPGAALPKANALTVGVARVEQGDLALHFNALGTVTAFNTVNVKPRVNGELVKVLFQEGQEVKAGDLLAVVDPRTYKAALAQAEGTLMQNQAQLKNAEIDLQRYKGLYAEDSIAKQTLDTQEAQVRQLQGTIRTNQGQVDDARLNLTFTEVRAPISGRLGLRQVDIGNLVTSGDTTPLVVITQVKPISVVFSLPQQQIGTVVEQMNGPGKLTVTALDRNQDKVLAEGTLTTLDNQIDTTTGTVKLKARFENADGKLFPNQFVNVRLLAQTLKGVLTIPANAVQRGTNGIYVYVVGADNKVSQRSVAIGTSENERVVVESGLKAGEQVVVEGTDRLRDGMEVRVAEASPQV…	9.39	gnl|BL_ORD_ID|2355|hsp_num:0	2717
NODE_261_length_510_cov_16.483516_1 # 1 # 252 # 1 # ID=261_1;partial=10;start_type=Edge;rbs_motif=None;rbs_spacer=None;gc_cont=0.667	NODE_261_length_510_cov_16.483516_1	1	252	+	Strict	900	21557	otr(B)	100.0	3002892	protein homolog model	n/a	n/a	tetracycline antibiotic	antibiotic efflux	major facilitator superfamily (MFS) antibiotic efflux pump	GGCCGGCAGATCGGTGGCAGCACCGGTGGCCTGATCGGCGCGGCCCTCGGCGGCGCCGGCGGCGGCGCGCTGGGCAACCATTATGGCGACGGCAACCGCCGCTACGACGACGATGACGACTACCGCGACCGTCGCTACTACCGCCGCGCCGGCTATCGCGATGGCTATTACCGGCATGACAACGGCCATCACTACGGCCGGTACAAGAAGTGGAAGCGCCATAAGCATCATCGTCGCTACTACGACGACTGA	GRQIGGSTGGLIGAALGGAGGGALGNHYGDGNRRYDDDDDYRDRRYYRRAGYRDGYYRHDNGHHYGRYKKWKRHKHHRRYYDD	MSSANPGPAGTADQAGGAFTHRQILTAMSGLLLAVFLAALDQTVIATAMRTIADDLHGQTEQAWATTGYLIASVLAMPFYGKLSDIYGRKPMYLISIVVFIGGSVLCGTAGSMWELALFRAVQGLGGGGLMSLPTAVVADLAPVRERGRYFAFLQMAWVVASVAGPLAGGFFAEAGQVFGIDGWRWVFLLNVPLGLLALVTVRKALNLPHERREHRMDVLGAAALALFLVPLLIVAEQGRTWGWGSPAALALFALGAAGLAVFIPVELRRGDEAILPLGLFRRGSIALCSAVNFTIGVGIFGTVTTLPLFLQMVQGRTPTQAGLVVIPFMLGTIASQMVSGKLIASSGRFKKLAIVGLGSMAGALLAMATTGATTPMWGIVLIVLWLGVGIGLSQTVIT…	14.74	gnl|BL_ORD_ID|908|hsp_num:0	870
NODE_327_length_215_cov_1.187500_1 # 2 # 214 # 1 # ID=327_1;partial=11;start_type=Edge;rbs_motif=None;rbs_spacer=None;gc_cont=0.554	NODE_327_length_215_cov_1.187500_1	2	214	+	Strict	400	130954	kdpE	98.41	3003841	protein homolog model	n/a	n/a	aminoglycoside antibiotic	antibiotic efflux	kdpDE	CATCTCACACCGATTGAGTTCCGCCTGCTGGCCGTGCTGCTCAACAACGCCGGAAAAGTGCTCACCCAGCGCCAGTTACTCAATCAGGTGTGGGGACCAAACGCGGTCGAACACAGCCACTATTTGCGTATTTATATGGGGCATCTGCGACAAAAACTGGAGCAAGATCCCGCCCGCCCCCGCATATTTCACCGCGTTCTCCAGCAGGTTAAT	HLTPIEFRLLAVLLNNAGKVLTQRQLLNQVWGPNAVEHSHYLRIYMGHLRQKLEQDPARPRIFHRVLQQVN	MTNVLIVEDEQAIRRFLRTALEGDGMRVFEAETLQRGLLEAATRKPDLIILDLGLPDGDGIEFIRDLRQWSAVPVIVLSARSEESDKIAALDAGADDYLSKPFGIGELQARLRVALRRHSATTAPDPLVKFSDVTVDLAARVIHRGEEEVHLTPIEFRLLAVLLNNAGKVLTQRQLLNQVWGPNAVEHSHYLRIYMGHLRQKLEQDPARPRHFITETGIGYRFML	31.56	gnl|BL_ORD_ID|2165|hsp_num:0	2331
NODE_109_length_14536_cov_21.359160_12 # 10090 # 10755 # -1 # ID=109_12;partial=00;start_type=ATG;rbs_motif=GGAG/GAGG;rbs_spacer=5-10bp;gc_cont=0.706	NODE_109_length_14536_cov_21.359160_12	10090	10755	-	Strict	375	428713	basR	99.55	3003582	protein variant model	L71R	n/a	peptide antibiotic	antibiotic target alteration	pmr phosphoethanolamine transferase	ATGAGAATACTGCTGGCCGAGGACGACCTGCTGCTCGGCGACGGCATCCGCGCCGGGCTGCGCCTGGAAGGCGATACCGTGGAATGGGTGACCGACGGCGTGGCCGCGGAGAACGCGCTGGTCACCGACGAGTTCGACCTGCTGGTGCTCGACATCGGCCTGCCGCGCCGCAGCGGCCTGGACATCCTGCGCAACCTGCGCCACCAGGGCCGGCTCACCCCGGTGCTGCTGCTCACCGCGCGGGACAAGGTGGCCGACCGGGTCGCCGGGCTCGACAGCGGTGCCGACGACTACCTGACCAAGCCCTTCGATCTCGACGAACTGCAGGCACGGGTGCGCGCCCTGACCCGCCGCACCACCGGTCGCGCCCTGCCGCAACTGGTGCACGGCGAGCTGCGC…	MRILLAEDDLLLGDGIRAGLRLEGDTVEWVTDGVAAENALVTDEFDLLVLDIGLPRRSGLDILRNLRHQGRLTPVLLLTARDKVADRVAGLDSGADDYLTKPFDLDELQARVRALTRRTTGRALPQLVHGELRLDPATHQVTLSGQAVELAPREYALLRLLLENSGKVLSRNQLEQSLYGWSGDVESNAIEVHVHHLRRKLGNQLIRTVRGIGYGIDQPAP	MRILLAEDDLLLGDGIRAGLRLEGDTVEWVTDGVAAENALVTDEFDLLVLDIGLPRRSGLDILRNLRHQGLLTPVLLLTARDKVADRVAGLDSGADDYLTKPFDLDELQARVRALTRRTTGRALPQLVHGELRLDPATHQVTLSGQAVELAPREYALLRLLLENSGKVLSRNQLEQSLYGWSGDVESNAIEVHVHHLRRKLGNQLIRTVRGIGYGIDQPAP	100.00	gnl|BL_ORD_ID|762|hsp_num:0	632
NODE_3_length_179092_cov_25.087272_28 # 33042 # 33605 # -1 # ID=3_28;partial=00;start_type=ATG;rbs_motif=GGA/GAG/AGG;rbs_spacer=5-10bp;gc_cont=0.640	NODE_3_length_179092_cov_25.087272_28	33042	33605	-	Strict	310	384.03	Type B NfxB	100.0	3004060	protein overexpression model	n/a	n/a	macrolide antibiotic; fluoroquinolone antibiotic; aminoglycoside antibiotic; cephalosporin; penam; tetracycline antibiotic; aminocoumarin antibiotic; diaminopyrimidine antibiotic; phenicol antibiotic	antibiotic efflux	resistance-nodulation-cell division (RND) antibiotic efflux pump	ATGACCCTGATTTCCCATGACGAGCGACTCATCAAGGCGCTGGCAGTCGCTATCGTCGACCGCCCGCGAGCGACGCTGAAGGAACTGGCCGAGGCGGCCGGCGTAAGCAAGGCCACCCTGCACCGCTTCTGCGGCACGCGGGACAACCTGGTGCAGATGCTCGAGGACCACGGAGAGACCGTACTGAACCAGATCATCCAGGCCTGCGACCTGGAGCATGCCGAGCCTCTGGAGGCGTTGCAGCGCCTGATCAAGGAACACCTCACCCACCGCGAGCTGCTGGTATTCCTGGTATTCCAGTACCGCCCGGACTTCCTCGACCCGCACGGCGAAGGCGCACGCTGGCAGTCCTACCTGGAAGCGCTGGACGCCTTCTTCCTGCGCGGACAGCAGAAAGGC…	MTLISHDERLIKALAVAIVDRPRATLKELAEAAGVSKATLHRFCGTRDNLVQMLEDHGETVLNQIIQACDLEHAEPLEALQRLIKEHLTHRELLVFLVFQYRPDFLDPHGEGARWQSYLEALDAFFLRGQQKGVFRIDITAAVFTELFITLVYGMVDAERRGRAASSNSAHTLEQMFLHGASNPARS	MTLISHDERLIKALAVAIVDRPRATLKELAEAAGVSKATLHRFCGTRDNLVQMLEDHGETVLNQIIQACDLEHAEPLEALQRLIKEHLTHRELLVFLVFQYRPDFLDPHGEGARWQSYLEALDAFFLRGQQKGVFRIDITAAVFTELFITLVYGMVDAERRGRAASSNSAHTLEQMFLHGASNPARS	100.00	gnl|BL_ORD_ID|2412|hsp_num:0	2693
NODE_6_length_160322_cov_22.587738_136 # 145781 # 146419 # -1 # ID=6_136;partial=00;start_type=ATG;rbs_motif=None;rbs_spacer=None;gc_cont=0.637	NODE_6_length_160322_cov_22.587738_136	145781	146419	-	Strict	375	436032	nalD	100.0	3000819	protein overexpression model	n/a	n/a	macrolide antibiotic; fluoroquinolone antibiotic; monobactam; carbapenem; cephalosporin; cephamycin; penam; tetracycline antibiotic; peptide antibiotic; aminocoumarin antibiotic; diaminopyrimidine antibiotic; sulfonamide antibiotic; phenicol antibiotic; penem	antibiotic efflux	resistance-nodulation-cell division (RND) antibiotic efflux pump	ATGCGACGCACAAAGGAAGATTCTGAAAAAACCCGTACGGCCATCCTCCTGGCCGCCGAGGAACTGTTCCTGGAAAAAGGCGTGTCCCATACCAGCCTGGAACAGATCGCCAGGGCCGCCGGGGTGACCCGTGGCGCCGTCTACTGGCACTTCCAGAACAAGGCCCACCTGTTCAACGAGATGCTCAACCAGGTACGCCTGCCGCCGGAGCAACTCACCGAGCGCCTGTCCGGCTGCGATGGCAGCGACCCGCTGCGCTCGCTCTACGACCTCTGCCTGGAGGCCGTGCAATCGTTACTGACGCAGGAGAAGAAGCGCCGCATCCTGACCATCCTGATGCAACGTTGCGAATTCACCGAGGAACTGCGCGAGGCGCAGGAACGCAACAACGCCTTCGTG…	MRRTKEDSEKTRTAILLAAEELFLEKGVSHTSLEQIARAAGVTRGAVYWHFQNKAHLFNEMLNQVRLPPEQLTERLSGCDGSDPLRSLYDLCLEAVQSLLTQEKKRRILTILMQRCEFTEELREAQERNNAFVQMFIELCEQLFARDECRVRLHPGMTPRIASRALHALILGLFNDWLRDPRLFDPDTDAEHLLEPMFRGLVRDWGQASSAP	MRRTKEDSEKTRTAILLAAEELFLEKGVSHTSLEQIARAAGVTRGAVYWHFQNKAHLFNEMLNQVRLPPEQLTERLSGCDGSDPLRSLYDLCLEAVQSLLTQEKKRRILTILMQRCEFTEELREAQERNNAFVQMFIELCEQLFARDECRVRLHPGMTPRIASRALHALILGLFNDWLRDPRLFDPDTDAEHLLEPMFRGLVRDWGQASSAP	100.00	gnl|BL_ORD_ID|2404|hsp_num:0	1213
NODE_12_length_85535_cov_24.736921_9 # 7765 # 8208 # -1 # ID=12_9;partial=00;start_type=ATG;rbs_motif=None;rbs_spacer=None;gc_cont=0.633	NODE_12_length_85535_cov_24.736921_9	7765	8208	-	Strict	270	295049	MexR	99.32	3000506	protein overexpression model	n/a	n/a	macrolide antibiotic; fluoroquinolone antibiotic; monobactam; carbapenem; cephalosporin; cephamycin; penam; tetracycline antibiotic; peptide antibiotic; aminocoumarin antibiotic; diaminopyrimidine antibiotic; sulfonamide antibiotic; phenicol antibiotic; penem	antibiotic target alteration; antibiotic efflux	resistance-nodulation-cell division (RND) antibiotic efflux pump	ATGAACTACCCCGTGAATCCCGACCTGATGCCCGCGCTGATGGCGGTCTTCCAGCATGTGCGGACGCGCATCCAGAGCGAGCTCGATTGCCAGCGACTCGACCTGACCCCGCCCGACGTCCATGTATTGAAGCTTATCGACGAACAACGCGGGCTGAACCTGCAGGACCTGGGACGCCAGATGTGCCGCGACAAGGCACTGATCACCCGGAAGATCCGCGAGCTGGAGGGAAGAAACCTGGTCCGCCGCGAGCGCAACCCCAGCGACCAGCGCAGCTTCCAGCTCTTCCTCACCGACGAGGGGCTGGCCATCCACCAGCATGCGGAGGCCATCATGTCACGCGTGCATGACGAGTTGTTTGCCCCGCTCACCCCGGAGGAACAGGCCACCCTGGTGCAT…	MNYPVNPDLMPALMAVFQHVRTRIQSELDCQRLDLTPPDVHVLKLIDEQRGLNLQDLGRQMCRDKALITRKIRELEGRNLVRRERNPSDQRSFQLFLTDEGLAIHQHAEAIMSRVHDELFAPLTPEEQATLVHLLDQCLAAQPLEDI	MNYPVNPDLMPALMAVFQHVRTRIQSELDCQRLDLTPPDVHVLKLIDEQRGLNLQDLGRQMCRDKALITRKIRELEGRNLVRRERNPSDQRSFQLFLTDEGLAIHQHAEAIMSRVHDELFAPLTPVEQATLVHLLDQCLAAQPLEDI	100.00	gnl|BL_ORD_ID|2401|hsp_num:0	1474
NODE_26_length_61237_cov_16.308800_29 # 25872 # 26891 # -1 # ID=26_29;partial=00;start_type=ATG;rbs_motif=GGAG/GAGG;rbs_spacer=5-10bp;gc_cont=0.669	NODE_26_length_61237_cov_16.308800_29	25872	26891	-	Strict	660	687182	MexS	99.71	3000813	protein overexpression model	n/a	n/a	fluoroquinolone antibiotic; diaminopyrimidine antibiotic; phenicol antibiotic	antibiotic efflux	resistance-nodulation-cell division (RND) antibiotic efflux pump	ATGTCCCGAGTGATCCGTTTTCATCAGTTTGGCCCGCCAGAGGTCCTCAAATGCGAAGAGCTGCCGACCCCGGCGCCGGCCGCAGGGGAAGTCCTGGTGCGTGTCCAGGCGATCGGCGTGAGCTGGAAGGATGTGCTCTGGCGTCAGAACCTGGCCCCGGAGCAGGCTGCGCTGCCGTCCGGTCTCGGCTTCGAGCTGGCCGGCGAGGTGCTGGCGGTCGGCGCCGGCGTCGGCGACCTGCCGCTGGGTTCCCGCGTGGCCAGTTTCCCCGCCCATACCCCCGATCATTATCCGGCCTATGGCGACGTGGTACTGATGCCACGCGCGGCCCTGGCGGTCTACCCCGAGGTACTCACCCCGGTGGAGGCCAGCGTCTACTACACCGGCCTGCTGGTGGCC…	MSRVIRFHQFGPPEVLKCEELPTPAPAAGEVLVRVQAIGVSWKDVLWRQNLAPEQAALPSGLGFELAGEVLAVGAGVGDLPLGSRVASFPAHTPDHYPAYGDVVLMPRAALAVYPEVLTPVEASVYYTGLLVAYFGLVDLAGLKAGQTVLITEAARMYGPVSIQLAKALGARVIASTKSAEEREFLREQGADKVVVTDEQDLVLEVERFTEGKGVNVILDELGGPQMTLLGDVSATRGKLVLYGCNGGNESAFPACAAFKKHLQFYRHCLMDFTGHPEMGLERNDESVSKALAHIEQLTRDRLLKPVVDRVFEFDQVVEAHRYMETCPKRGRVVIHVGD	MSRVIRFHQFGPPEVLKCEELPTPAPAAGEVLVRVQAIGVSWKDVLWRQNLAPEQAALPSGLGFELAGEVLAVGAGVGDLPLGSRVASFPAHTPDHYPAYGDVVLMPRAALAVYPEVLTPVEASVYYTGLLVAYFGLVDLAGLKAGQTVLITEAARMYGPVSIQLAKALGARVIASTKSAEEREFLREQGADKVVVTDEQDLVLEVERFTEGKGVNVILDELGGPQMTLLGDVSATRGKLVLYGCNGGNESAFPACAAFKKHLQFYRHCLMDFTGHPEMGLERNDESVSKALAHIEQLTRDRLLKPVVDRVFEFDQVVEAHRYMETCPKRGRVVIHVAD	100.00	gnl|BL_ORD_ID|1065|hsp_num:0	1041
NODE_26_length_61237_cov_16.308800_30 # 27112 # 28026 # 1 # ID=26_30;partial=00;start_type=ATG;rbs_motif=GGAG/GAGG;rbs_spacer=5-10bp;gc_cont=0.687	NODE_26_length_61237_cov_16.308800_30	27112	28026	+	Strict	500	531561	MexT	99.26	3000814	protein overexpression model	n/a	n/a	fluoroquinolone antibiotic; diaminopyrimidine antibiotic; phenicol antibiotic	antibiotic efflux	resistance-nodulation-cell division (RND) antibiotic efflux pump	ATGAACCGAAACGACCTGCGCCGCGTCGATCTGAACCTGCTGATCGTGTTCGAGACCCTGATGCACGAACGCAGCGTGACCCGCGCCGCAGAGAAACTGTTCCTCGGCCAGCCGGCCATCAGTGCCGCGCTGTCGCGCCTGCGCACGCTGTTCGACGACCCGCTGTTCGTCCGTACCGGACGCAGCATGGAGCCCACCGCGCGAGCCCAGGAAATCTTCGCCCACCTGTCGCCGGCGCTGGATTCCATCTCCACCGCCATGAGCCGCGCCAGCGAGTTCGATCCGGCGACCAGCACCGCGGTGTTCCGCATCGGCCTTTCCGACGACGTCGAGTTCGGCCTGTTGCCGCCCCTGCTCCGCCGCCTGCGCGCGGAGGCGCCGGGGATCGTCCTCGTCGTG…	MNRNDLRRVDLNLLIVFETLMHERSVTRAAEKLFLGQPAISAALSRLRTLFDDPLFVRTGRSMEPTARAQEIFAHLSPALDSISTAMSRASEFDPATSTAVFRIGLSDDVEFGLLPPLLRRLRAEAPGIVLVVRRANYLLMPNLLASGEISVGVSYTDELPANAKCKTVRRSKPKILRADSAPGQLTLDDYCARPHALVSFAGDLSGFVDEELEKFGRKRKVVLAVPQFNGLGTLLAGTDIIATVPDYAAQALIAAGGLRAEDPPFETRAFELSMAWRGAQDNDPAERWLRSRISMFIGDPDSL	MPVSDPMPLRHLARPRPVSHARLDGEPPRLQPLAPGNEERHEPKRPAPRRSEPADRVRDPDARTQRDPRRRETVPRPAGQPAISAALSRLRTLFDDPLFVRTGRSMEPTARAQEIFAHLSPALDSISTAMSRASEFDPATSTAVFRIGLSDDVEFGLLPPLLRRLRAEAPGFVLVVRRANYLLMPNLLASGEISVGVSYTDELPANAKRKTVRRSKPKILRADSAPGQLTLDDYCARPHALVSFAGDLSGFVDEELEKFGRKRKVVLAVPQFNGLGTLLAGTDIIATVPDYAAQALIAAGGLRAEDPPFETRAFELSMAWRGAQDNDPAERWLRSRISMFIGDPDSL	87.61	gnl|BL_ORD_ID|1523|hsp_num:0	1608
NODE_42_length_47665_cov_23.683680_16 # 17058 # 17699 # 1 # ID=42_16;partial=00;start_type=ATG;rbs_motif=None;rbs_spacer=None;gc_cont=0.659	NODE_42_length_47665_cov_23.683680_16	17058	17699	+	Strict	400	427557	nalC	99.06	3000818	protein overexpression model	S209R, G71E	n/a	macrolide antibiotic; fluoroquinolone antibiotic; monobactam; carbapenem; cephalosporin; cephamycin; penam; tetracycline antibiotic; peptide antibiotic; aminocoumarin antibiotic; diaminopyrimidine antibiotic; sulfonamide antibiotic; phenicol antibiotic; penem	antibiotic efflux	resistance-nodulation-cell division (RND) antibiotic efflux pump	ATGAACGATGCGTCCCCCCGTCTGACCGAACGCGGCAGGCAACGCCGCCGCGCCATGCTCGACGCCGCCACCCAGGCCTTTCTCGAACACGGTTTCGAAGGCACCACCCTGGACATGGTGATTGAACGGGCCGGTGGTTCACGGGGAACCCTGTACAGCTCCTTCGGCGGCAAGGAAGGCCTGTTCGCCGCGGTGATCGCCCACATGATCGAGGAAATCTTCGACGACAGCGCCGATCAGCCGCGCCCCGCCGCCACGCTGAGCGCCACCCTCGAGCATTTCGGCCGGCGCTTTCTCACCAGCCTGCTCGATCCCCGCTGCCAGAGCCTCTATCGCCTGGTGGTGGCGGAATCTCCGCGGTTTCCGGCAATCGGCAAGTCCTTCTACGAGCAGGGGCCG…	MNDASPRLTERGRQRRRAMLDAATQAFLEHGFEGTTLDMVIERAGGSRGTLYSSFGGKEGLFAAVIAHMIEEIFDDSADQPRPAATLSATLEHFGRRFLTSLLDPRCQSLYRLVVAESPRFPAIGKSFYEQGPQQSYLLLSERLAAVAPHMDEETLYAVACQFLEMLKADLFLKALSVADFQPTMALLETRLKLSVDIIACYLEHLSQRPAQG	MNDASPRLTERGRQRRRAMLDAATQAFLEHGFEGTTLDMVIERAGGSRGTLYSSFGGKEGLFAAVIAHMIGEIFDDSADQPRPAATLSATLEHFGRRFLTSLLDPRCQSLYRLVVAESPRFPAIGKSFYEQGPQQSYLLLSERLAAVAPHMDEETLYAVACQFLEMLKADLFLKALSVADFQPTMALLETRLKLSVDIIACYLEHLSQSPAQG	100.00	gnl|BL_ORD_ID|2190|hsp_num:0	1670
NODE_66_length_33481_cov_17.366062_14 # 15456 # 16088 # 1 # ID=66_14;partial=00;start_type=GTG;rbs_motif=GGAG/GAGG;rbs_spacer=5-10bp;gc_cont=0.676	NODE_66_length_33481_cov_17.366062_14	15456	16088	+	Strict	390	423705	MexZ	100.0	3003709	protein overexpression model	n/a	n/a	macrolide antibiotic; fluoroquinolone antibiotic; aminoglycoside antibiotic; carbapenem; cephalosporin; cephamycin; penam; tetracycline antibiotic; acridine dye; phenicol antibiotic	antibiotic efflux	resistance-nodulation-cell division (RND) antibiotic efflux pump	GTGGCCAGGAAAACCAAAGAGGAATCCCAGAAAACCCGCGACGGCATACTCGATGCCGCCGAGCGGGTTTTCCTGGAAAAGGGCGTGGGCACTACTGCCATGGCCGACCTGGCGGACGCCGCCGGGGTTTCTCGCGGTGCGGTCTACGGCCACTACAAGAACAAGATCGAGGTCTGCCTGGCGATGTGCGACCGCGCCTTCGGCCAGATCGAGGTACCCGACGAAAACGCCAGGGTGCCGGCGCTGGACATCCTCCTGCGCGCCGGCATGGGCTTTCTCCGCCAGTGCTGCGAGCCCGGTTCGGTGCAGCGGGTGCTGGAGATCCTCTACCTCAAGTGCGAACGCAGCGACGAGAACGAGCCGCTGCTGCGCCGCCGCGAGCTGCTCGAGAAGCAGGGG…	VARKTKEESQKTRDGILDAAERVFLEKGVGTTAMADLADAAGVSRGAVYGHYKNKIEVCLAMCDRAFGQIEVPDENARVPALDILLRAGMGFLRQCCEPGSVQRVLEILYLKCERSDENEPLLRRRELLEKQGQRFGLRQIRRAVERGELPARLDVELASIYLQSLWDGICGTLAWTERLRDDPWNRAERMFRAGLDSLRSSPYLLLADA	MARKTKEESQKTRDGILDAAERVFLEKGVGTTAMADLADAAGVSRGAVYGHYKNKIEVCLAMCDRAFGQIEVPDENARVPALDILLRAGMGFLRQCCEPGSVQRVLEILYLKCERSDENEPLLRRRELLEKQGQRFGLRQIRRAVERGELPARLDVELASIYLQSLWDGICGTLAWTERLRDDPWNRAERMFRAGLDSLRSSPYLLLADA	100.00	gnl|BL_ORD_ID|2098|hsp_num:0	2223

## Sheet: 2020187596 (ISOLATE 2)
ORF_ID	Contig	Start	Stop	Orientation	Cut_Off	Pass_Bitscore	Best_Hit_Bitscore	Best_Hit_ARO	Best_Identities	ARO	Model_type	SNPs_in_Best_Hit_ARO	Other_SNPs	Drug Class	Resistance Mechanism	AMR Gene Family	Predicted_DNA	Predicted_Protein	CARD_Protein_Sequence	Percentage Length of Reference Sequence	ID	Model_ID
NODE_1_length_378908_cov_15.765614_19 # 29981 # 30619 # -1 # ID=1_19;partial=00;start_type=ATG;rbs_motif=GGA/GAG/AGG;rbs_spacer=5-10bp;gc_cont=0.640	NODE_1_length_378908_cov_15.765614_19	29981	30619	-	Strict	400	437187	Pseudomonas aeruginosa catB7	98.58	3002679	protein homolog model	n/a	n/a	phenicol antibiotic	antibiotic inactivation	chloramphenicol acetyltransferase (CAT)	ATGGGCAACTATTTCGAGAGCCCCTTCAGGGGCAAGCTGCTCTCGGAACAGGTCAGCAACCCGAACATTCGGGTGGGGCGCTACAGCTACTACTCCGGCTACTATCACGGGCATTCCTTCGACGACTGCGCCCGCTACCTGATGCCGGACCGCGACGACGTGGACAAGCTGGTCATCGGCAGTTTCTGCTCGATCGGCAGTGGCGCCGCCTTCATCATGGCCGGCAACCAGGGACACCACGCCGAATGGGCGTCGACCTTCCCCTTCCACTTCATGCACGAAGAGCCGGCCTTCGCCGGCGCCGTGAACGGCTACCAGCCAGCCGGCGACACGCTGATCGGCCATGACGTCTGGATCGGTACCGAGGCGATGTTCATGCCCGGCGTACGGGTCGGCCAC…	MGNYFESPFRGKLLSEQVSNPNIRVGRYSYYSGYYHGHSFDDCARYLMPDRDDVDKLVIGSFCSIGSGAAFIMAGNQGHHAEWASTFPFHFMHEEPAFAGAVNGYQPAGDTLIGHDVWIGTEAMFMPGVRVGHGAIIGSRALVTGDVEPYAIVGGNPARTIRKRFSDGDIQNLLEMAWWDWPLADIEAAMPLLCAGDIPALYRHWKQRQATA	MGNYFESPFRGKLLSEQVSNPNIRVGRYSYYSGYYHGHSFDDCARYLMPDRDDVDKLVIGSFCSIGSGAAFIMAGNQGHRAEWASTFPFHFMHEEPVFAGAVNGYQPAGDTLIGHDVWIGTEAMFMPGVRVGHGAIIGSRALVTGDVEPYAIVGGNPARTIRKRFSDGDIQNLLEMAWWDWPLADIEAAMPLLCTGDIPALYRHWKQRQATA	100.00	gnl|BL_ORD_ID|2580|hsp_num:0	1042
NODE_2_length_232336_cov_15.647879_119 # 127100 # 130177 # -1 # ID=2_119;partial=00;start_type=ATG;rbs_motif=AGGAG;rbs_spacer=5-10bp;gc_cont=0.665	NODE_2_length_232336_cov_15.647879_119	127100	130177	-	Strict	1900	2060.42	MexK	99.8	3003693	protein homolog model	n/a	n/a	macrolide antibiotic; tetracycline antibiotic; triclosan	antibiotic efflux	resistance-nodulation-cell division (RND) antibiotic efflux pump	ATGTCCTTCAACCTTTCCGCCTGGGCGTTGCAGAATCGCCAGATCGTCCTGTACCTGATGCTCCTGCTTGGCGCGGTTGGCGCGCTGTCCTACAGCAAGCTGGGGCAGAGCGAAGACCCGCCGTTCACCTTCAAGGCCATGGTGGTGCAGACCAACTGGCCGGGTGCCAGCGCCGAAGAGGTGGCCCGGCAGGTCACCGAGCGTATCGAGAAGAAGCTGATGGAAACCGGCGACTACGATCGCATCGTGTCCTTCTCCCGCCCCGGCGTCTCGCAGGTGACCTTCATGGCCCGCGAGGACATCCATTCCAGCGAGATCCCCGAACTCTGGTACCAGATCCGCAAGAAGATCAGCGACATTCGCGCCACCTTGCCGCAAAGCATCCAGGGCCCGTTCTTC…	MSFNLSAWALQNRQIVLYLMLLLGAVGALSYSKLGQSEDPPFTFKAMVVQTNWPGASAEEVARQVTERIEKKLMETGDYDRIVSFSRPGVSQVTFMAREDIHSSEIPELWYQIRKKISDIRATLPQSIQGPFFNDEFGTTYGNIYALTGKGFDYAVMKDYADRLQLQLQRIRNVGKVELIGLQDEKIWIDLSNTKLATLGLPLAAVQKALEEQNAVASSGFFETASDRVQLRVSGRFDSVEEIRDFPIRVGDRTFRIGDVAEVRRGFNDPPAPRMRFMGEDAIGLAVAMKPGGDILVLGKALETEFARLQQSLPAGLELRKVSDQPAAVRTGVGEFIRVLAEALVIVLLVSFFSLGLRTGLVVALSIPLVLAMTFAAMHYFGIGLHKISLGALVLALGL…	MSFNLSAWALQNRQIVLYLMILLGAVGALSYSKLGQSEDPPFTFKAMVVQTNWPGASAEEVARQVTERIEKKLMETGDYDRIVSFSRPGVSQVTFMAREDIHSSEIPELWYQIRKKISDIRATLPQSIQGPFFNDEFGTTYGNIYALTGKGFDYAVMKDYADRLQLQLQRIRNVGKVELIGLQDEKIWIDLSNTKLATLGLPLAAVQKALEEQNAVASSGFFETASDRVQLRVSGRFDSVEEIRDFPIRVGDRTFRIGDVAEVRRGFNDPPAPRMRFMGEDAIGLAVAMKPGGDILVLGKALETEFARLQQSLPAGLELRKVSDQPAAVRTGVGEFIRVLAEALVIVLLVSFFSLGLRTGLVVALSIPLVLAMTFAAMHYFGIGLHKISLGALVLALGL…	100.00	gnl|BL_ORD_ID|2062|hsp_num:0	2206
NODE_2_length_232336_cov_15.647879_120 # 130182 # 131285 # -1 # ID=2_120;partial=00;start_type=ATG;rbs_motif=GGA/GAG/AGG;rbs_spacer=5-10bp;gc_cont=0.711	NODE_2_length_232336_cov_15.647879_120	130182	131285	-	Strict	690	721079	MexJ	99.46	3003692	protein homolog model	n/a	n/a	macrolide antibiotic; tetracycline antibiotic; triclosan	antibiotic efflux	resistance-nodulation-cell division (RND) antibiotic efflux pump	ATGTACCGCCATATCCCGCTCGTCGCCCTGTCCCTGCTTTCCTCCCTGTTCCTCGCCGCCTGCGGCAACGGCACGCCGCCGCCAGCCGCGGCGCGTCCGGCGATCGTCGTCCAGCCCCAGCCGGCGGGCGAGGTGAGCCAGGCCTTTCCCGGCGAGATCCGCGCCCGCCACGAGCCGGAGCTGGCCTTCCGCATCGGCGGCAAGGTCATCCGCCGGCTGGTGGAAGTCGGCGAGCGGGTGAAGAAGGACCAGCCCCTGGCCGAACTCGATCCCCAGGACGTGCGCCTGCAATTGGAGGCCGCGCGGGCCCAGGTCAGTGCCGCCGAGGCCAACCTGCAGACCGTGCGCGCCGAGTACCGGCGCTACCGCACCTTGCTCGACCGCAACCTGGTCAGCCAT…	MYRHIPLVALSLLSSLFLAACGNGTPPPAAARPAIVVQPQPAGEVSQAFPGEIRARHEPELAFRIGGKVIRRLVEVGERVKKDQPLAELDPQDVRLQLEAARAQVSAAEANLQTVRAEYRRYRTLLDRNLVSHSQFENIQNSYRAGEARLKQIRAEFNVADNQAGYAVLRSPQDGVIASRRVEVGQVVAAGQTVFSLAADGEREVLIGLPEHSFERFRIGQPVSVELWSQRDRRFAGHIRELSPAADPQSRTFAARVAFDDRATPAELGQSARVYVAAAEAVPLSVPLSALTAEAGQAFVWVVEPGSSTLRRQPVRTGPYAEDRVPVLEGLKAGDWVVATGVQVLREGQQVRPIDRANRTVKLAAKE	MYRHIPLVALSLFSSLFLAACGNGTPPPAAARPAIVVQPQPAGEVSQAFPGEIRARHEPELAFRIGGKVIRRLVEVGERVKKDQPLAELDPQDVRLQLEAARAQVSAAEANLQTVRAEYRRYRTLLDRNLVSHSQFENIQNSYRAGEARLKQIRAEFNVADNQAGYAVLRSPQDGVIASRRVEVGQVVAAGQTVFSLAADGEREVLIGLPEHSFERFRIGQPVSVELWSQRDRRFAGHIRELSPAADPQSRTFAARVAFDDRATPAELGQSARVYVAAAEAVPLSVPLSALTAEAGQAFVWVVEPGSSTLRRQAVRTGPYAEDRVPVLEGLKAGDWVVATGVQVLREGQQVRPIDRANRTVKLAAKE	100.00	gnl|BL_ORD_ID|2061|hsp_num:0	2205
NODE_2_length_232336_cov_15.647879_121 # 131381 # 132019 # 1 # ID=2_121;partial=00;start_type=ATG;rbs_motif=None;rbs_spacer=None;gc_cont=0.665	NODE_2_length_232336_cov_15.647879_121	131381	132019	+	Strict	400	426402	MexL	99.53	3003710	protein homolog model	n/a	n/a	macrolide antibiotic; tetracycline antibiotic; triclosan	antibiotic efflux	resistance-nodulation-cell division (RND) antibiotic efflux pump	ATGTCAGAACCCACCTCCTCCGTCGGTCCCGGCCGGCCCAAGGACCCGGCCAAACGGGAAGCCATTCTCGAGGCGGCCAAGCGCCTGTTCCTCTGCAACGGCTACGACGGCAGCAGCATGGAAGCCATCGCCTCGGAAGCCGGCGTTTCCAAGCTCACCGTCTACAGCCACTTCACCGACAAGGAAACCCTGTTCAGCGAAGCGGTGAAGGCCAAGTGCGCCGAGCAGCTTCCCGCCCTGTACTTCCAGCTGGCCGAAGGCGCGCCGCTGGAAAAGGTCCTGCTGAATATCGCCCGCGGCTTCCACCGGCTGATCAACAGCCACGAGGCGATCGCCCTGACCCGCCTGATGGCCGCGCAGGCCGGGCAGAACCCCAAGCTTTCCGAGCTGTTCTTCGAG…	MSEPTSSVGPGRPKDPAKREAILEAAKRLFLCNGYDGSSMEAIASEAGVSKLTVYSHFTDKETLFSEAVKAKCAEQLPALYFQLAEGAPLEKVLLNIARGFHRLINSHEAIALTRLMAAQAGQNPKLSELFFEAGPKQVIDEMERLLEQARRSGKLAFPDARHAAEHFFMLVKGCANYRLLIGCAEPLDEAEGERHVEEVVALFLRAFAAGG	MSESTSSVGPGRPKDPAKREAILEAAKRLFLCNGYDGSSMEAIASEAGVSKLTVYSHFTDKETLFSEAVKAKCAEQLPALYFQLAEGAPLEKVLLNIARGFHRLINSHEAIALTRLMAAQAGQNPKLSELFFEAGPKQVIDEMERLLEQARRSGKLAFPDARHAAEHFFMLVKGCANYRLLIGCAEPLDEAEGERHVEEVVALFLRAFAAGG	100.00	gnl|BL_ORD_ID|2068|hsp_num:0	2219
NODE_2_length_232336_cov_15.647879_162 # 176630 # 176791 # -1 # ID=2_162;partial=00;start_type=ATG;rbs_motif=None;rbs_spacer=None;gc_cont=0.679	NODE_2_length_232336_cov_15.647879_162	176630	176791	-	Strict	100	108997	ArmR	98.11	3004056	protein homolog model	n/a	n/a	macrolide antibiotic; fluoroquinolone antibiotic; monobactam; carbapenem; cephalosporin; cephamycin; penam; tetracycline antibiotic; peptide antibiotic; aminocoumarin antibiotic; diaminopyrimidine antibiotic; sulfonamide antibiotic; phenicol antibiotic; penem	antibiotic efflux	resistance-nodulation-cell division (RND) antibiotic efflux pump	ATGTCCCTGAACACTCCGCGCAACAAACCGTCCCGCACCGAGACCGAGGCTGTCGCTGCCACCTCGGGACGATCCGCCGTCGGTCGGCGGGATTACACCGAGCAGCTGCGCCGGGCAGCCCGGCGCAATGCCTGGGACCTCTACGGCGAGCACTTCTACTGA	MSLNTPRNKPSRTETEAVAATSGRSAVGRRDYTEQLRRAARRNAWDLYGEHFY	MSLNTPRNKPSRTETEAVAASSGRSAVGRRDYTEQLRRAARRNAWDLYGEHFY	100.00	gnl|BL_ORD_ID|2407|hsp_num:0	2688
NODE_3_length_192426_cov_18.887041_84 # 94024 # 94812 # 1 # ID=3_84;partial=00;start_type=ATG;rbs_motif=AGGA;rbs_spacer=5-10bp;gc_cont=0.646	NODE_3_length_192426_cov_18.887041_84	94024	94812	+	Strict	500	528.48	OXA-485	98.47	3003642	protein homolog model	n/a	n/a	cephalosporin; penam	antibiotic inactivation	OXA beta-lactamase	ATGCGCCCTCTCCTCTTCAGCGCCCTTCTCCTGCTCTCCGGGCATGCCCAGGCCAGCGAATGGAACGACAGCCGGGCCGTGGACAAGCTATTCGGAGCGGCCGGTGTGAAAGGCACCTTCGTCCTTTACGATGTGCAGCGGCAGCGCTATGTCGGCCATGACCGGGAGCGCGCGGAAACTCGCTTCGTTCCTGCCTCCACCTACAAGGTGGCGAACAGCCTGATCGGCTTATCCACAGGGGCGGTTAAATCCGCCGACGAGGTTCTTCCCTATGGCGGCAAGCCCCAGCGCTTCAAGGCCTGGGAGCACGACATGAGCCTGCGCGACGCGATCAAGGCATCGAACGTACCGGTCTACCAGGAACTGGCGCGACGCATCGGCCTGGAGCGGATGCGCGCC…	MRPLLFSALLLLSGHAQASEWNDSRAVDKLFGAAGVKGTFVLYDVQRQRYVGHDRERAETRFVPASTYKVANSLIGLSTGAVKSADEVLPYGGKPQRFKAWEHDMSLRDAIKASNVPVYQELARRIGLERMRANVSRLGYGNAEIGQVVDNFWLVGPLKISAMEQTRFLLRLAQGELPFPAPVQSTVRAMTLLESGPGWELHGKTGWCFDCTPELGWWVGWVKRNERLYGFALNIDMPGGEADIGKRVELGKASLKALGILP	MRPLLFSALLLLSGRAQASEWNDSQAVDKLFGAAGVKGTFVLYDVQRQRYVGHDRERAETRFVPASTYKVANSLIGLSTGAVRSADEVLPYGGKPQRFKAWEHDMSLRDAIKASNVPVYQELARRIGLERMRANVSHLGYGNAEIGQVVDNFWLVGPLKISAMEQTRFLLRLAQGELPFPAPVQSTVRAMTLLESGPGWELHGKTGWCFDCTPELGWWVGWVKRNERLYGFALNIDMPGGEADIGKRVELGKASLKALGILP	100.00	gnl|BL_ORD_ID|2395|hsp_num:0	3546
NODE_6_length_146390_cov_14.527762_25 # 25406 # 25813 # -1 # ID=6_25;partial=00;start_type=ATG;rbs_motif=AGGAG;rbs_spacer=5-10bp;gc_cont=0.696	NODE_6_length_146390_cov_14.527762_25	25406	25813	-	Strict	200	272707	FosA	99.26	3000149	protein homolog model	n/a	n/a	fosfomycin	antibiotic inactivation	fosfomycin thiol transferase	ATGCTCACCGGTCTCAATCACCTGACCCTGGCGGTCGCCGACCTGCCGGCCAGCATCGCCTTCTACCGCGATCTTCTCGGCTTTCGCCTGGAAGCGCGCTGGGACCAGGGCGCCTATCTCGAACTGGGTTCGCTGTGGCTGTGCCTGTCCCGGGAGCCGCAGTACGGCGGGCCGGTCGCGGACTACACGCACTACGCCTTCGGCATCGCCGCCGCGGACTTCGCCCGCTTCGCCGCGCAGCTGCGCGCGCATGGCGTGCGCGAATGGAAGCAGAACCGCAGCGAGGGCGATTCGTTCTACTTCCTCGACCCGGACGGCCATCGCCTGGAGGCCCACGTCGGCGACCTGCGCAGCCGGCTCGCGGCGTGCCGGCAAGCGCCCTATGCGGGAATGCGTTTC…	MLTGLNHLTLAVADLPASIAFYRDLLGFRLEARWDQGAYLELGSLWLCLSREPQYGGPVADYTHYAFGIAAADFARFAAQLRAHGVREWKQNRSEGDSFYFLDPDGHRLEAHVGDLRSRLAACRQAPYAGMRFAD	MLTGLNHLTLAVADLPASIAFYRDLLGFRLEARWDQGAYLELGSLWLCLSREPQYGGPAADYTHYAFGIAAADFARFAAQLRAHGVREWKQNRSEGDSFYFLDPDGHRLEAHVGDLRSRLAACRQAPYAGMRFAD	100.00	gnl|BL_ORD_ID|1221|hsp_num:0	1222
NODE_7_length_131768_cov_16.743457_106 # 103706 # 106762 # -1 # ID=7_106;partial=00;start_type=ATG;rbs_motif=GGA/GAG/AGG;rbs_spacer=5-10bp;gc_cont=0.647	NODE_7_length_131768_cov_16.743457_106	103706	106762	-	Strict	1900	2048.09	MexW	99.9	3003031	protein homolog model	n/a	n/a	macrolide antibiotic; fluoroquinolone antibiotic; tetracycline antibiotic; acridine dye; phenicol antibiotic	antibiotic efflux	resistance-nodulation-cell division (RND) antibiotic efflux pump	ATGGCTTTTACCGATCCGTTCATCCGTCGTCCGGTCCTGGCGAGCGTGGTCAGCCTGCTGATCGTCCTGCTCGGCATGCAGGCCTTCAGCAAGCTGGTGATCCGCGAGTATCCGCAAATGGAGAACGCGCTGATCACGGTGACCACGCTCTACGCCGGAGCCAACGCGGAGACCATCCAGGGCTACATCACCCAGCCGCTGCAGCAGAGCCTGGCCAGCGCCGAAGGCATCGACTACATGACCTCGGTGAGCCGGCAGAACTATTCGACCATCTCCATCTACGCGCGGATCGGCGCCAATACCGATCGCCTGGTCACCGAGCTGCTGGCCAAGTCCAACGAAGTGAAGAGCCAGCTGCCGCCGGACGCCGAGGACCCGGTGCTGCAGAAGGAGGCCGCG…	MAFTDPFIRRPVLASVVSLLIVLLGMQAFSKLVIREYPQMENALITVTTLYAGANAETIQGYITQPLQQSLASAEGIDYMTSVSRQNYSTISIYARIGANTDRLVTELLAKSNEVKSQLPPDAEDPVLQKEAADASALMYISFYSEQMNNPQITDYLSRVIQPKLATLPGIAEAEILGNQVFAMRLWLDPVKMAAFGVTAGEINQAVQQYNFLAAAGEVKGQLVVTSVNASTDLKSPQAFAAIPVKTDGDRRVLMGDVARVELGAASYDAISSFNGIPSVYIGIKGTPSANPLDVIKEVRAKMPELEEQLPPNLKVSIAYDATRFIQASIDEVVKTLGEAVLIVIVVVFLFLGAFRSVLIPVVTIPLSMIGVLFFMQAMGYSINLLTLLAMVLAIGLVV…	MAFTDPFIRRPVLASVVSLLIVLLGMQAFSKLVIREYPQMENALITVTTLYAGANAETIQGYITQPLQQSLASAEGIDYMTSVSRQNYSTISIYARIGANTDRLVTELLAKSNEVKSQLPPDAEDPVLQKEAADASALMYISFYSEQMNNPQITDYLSRVIQPKLATLPGIAEAEILGNQVFAMRLWLDPVKMAAFGVTAGEINQAVQQYNFLAAAGEVKGQLVVTSVNASTDLKSPQAFAAIPVKTDGDRRVLMGDVARVELGAASYDAISSFNGIPSVYIGIKGTPSANPLDVIKEVRAKMPELEEQLPPNLKVSIAYDATRFIQASIDEVVKTLGEAVLIVIVVVFLFLGAFRSVLIPVVTIPLSMIGVLFFMQAMGYSINLLTLLAMVLAIGLVV…	100.00	gnl|BL_ORD_ID|2064|hsp_num:0	2208
NODE_7_length_131768_cov_16.743457_107 # 106813 # 107943 # -1 # ID=7_107;partial=00;start_type=ATG;rbs_motif=GGA/GAG/AGG;rbs_spacer=5-10bp;gc_cont=0.668	NODE_7_length_131768_cov_16.743457_107	106813	107943	-	Strict	650	737258	MexV	98.67	3003030	protein homolog model	n/a	n/a	macrolide antibiotic; fluoroquinolone antibiotic; tetracycline antibiotic; acridine dye; phenicol antibiotic	antibiotic efflux	resistance-nodulation-cell division (RND) antibiotic efflux pump	ATGTTGCTCCGCCGCATGTTGATCATGCTCGCCGCGGTGATCGCCGTGGTGGCGATTCTCGCCGGCTACAAGGTCTACTCCATCCGTCAGCAGATCGCCCTTTTCAGCGCACCGAAACCGCCGATCAGCGTGACCGCCAGCCCGGCCGAAAAGCGTCCCTGGCAGAGCCGCCTGCCAGCCATCGGCAGCCTCAAGGCATTCCAGGGCGTGACCCTCACCGCCGAAGTCTCCGGCACGGTACGCGACGTACTGTTCCTTTCCGGCGACCAGGTGAAGCTGGACCAACCGCTGATCCAGTTGGAAAGCGACGTCGAGGAAGCCACCCTGCGCACTGCCGAGGCCGATCTCGGCCTGGCCAGGGCCGAGTACCAGCGCGGCCGCGAACTGATCGGCAGCAAG…	MLLRRMLIMLAAVIAVVAILAGYKVYSIRQQIALFSAPKPPISVTASPAEKRPWQSRLPAIGSLKAFQGVTLTAEVSGTVRDVLFLSGDQVKLDQPLIQLESDVEEATLRTAEADLGLARAEYQRGRELIGSKAISKSEFDRLAAQWAKTSATVAELKAALAKKRVLAPFAGTIGIRQVDVGDYVSPGTPIATLQDLSTLLLDFHLPEQDFPLLGRGQLVKVRVSAYPGQVFDAEIAAINPKVDNETRNLQVRAALENPDGKLLPGMFANLEVMLPGEEQRVVVPETAITFTLYGDSIYVVGQKKDEQGQVSKDDKGQPQRVVERRFVRIGERREGLAVVLEGLEGGEQVVTSGQLKLDNGAAVAIVAERDLQQEH	MLLRRMLIMLAAVIAVVAILAGYKVYSIRQQIALFSAPKPPISVTASLAEKRPWQSRLPAIGSLKAFQGVTLTAEVSGTVRDVLFLSGDQVKLDQPLIQLESDVEEATLRTAEADLGLARAEYQRGRELIGSKAISKSEFDRLAAQWAKTSATVAELKAALAKKRVLAPFAGTIGIRQVDVGDYVSPGTPIATLQDLSTLLLDFHLPEQDFPLLSRGQLVKVRVAAYPAQVFDAEIAAINPKVDNETRNLQVRAALENPDGKLLPGMFANLEVMLPGEEQRVVVPETAITFTLYGDSIYVVGQKKDEQGQVSKDDKGQPQQVVERRFVRIGERREGLAVVLEGLEGGEQVVTSGQLKLDNGAAVAIVAERDLQQEH	100.00	gnl|BL_ORD_ID|2063|hsp_num:0	2207
NODE_13_length_89325_cov_16.895810_47 # 55958 # 57415 # -1 # ID=13_47;partial=00;start_type=ATG;rbs_motif=GGA/GAG/AGG;rbs_spacer=5-10bp;gc_cont=0.686	NODE_13_length_89325_cov_16.895810_47	55958	57415	-	Perfect	850	963.37	OprM	100.0	3000379	protein homolog model	n/a	n/a	macrolide antibiotic; fluoroquinolone antibiotic; monobactam; aminoglycoside antibiotic; carbapenem; cephalosporin; cephamycin; penam; tetracycline antibiotic; peptide antibiotic; acridine dye; aminocoumarin antibiotic; diaminopyrimidine antibiotic; sulfonamide antibiotic; phenicol antibiotic; penem	antibiotic efflux	resistance-nodulation-cell division (RND) antibiotic efflux pump	ATGAAACGGTCCTTCCTTTCCCTGGCGGTAGCCGCTGTCGTTCTGTCCGGCTGCTCGCTGATCCCCGACTACCAGCGCCCCGAGGCGCCGGTAGCCGCGGCCTACCCGCAAGGGCAGGCCTACGGGCAGAACACCGGCGCGGCGGCCGTTCCGGCCGCCGACATCGGCTGGCGCGAGTTCTTCCGCGACCCGCAGTTGCAGCAACTGATCGGCGTGGCGCTGGAAAACAACCGCGACCTGCGGGTCGCCGCGTTGAACGTCGAGGCCTTCCGGGCGCAGTACCGCATCCAGCGGGCCGACCTGTTCCCGCGCATCGGCGTGGACGGTAGCGGCACCCGCCAGCGTTTGCCGGGCGACCTGTCGACCACCGGCAGTCCGGCGATTTCCAGCCAGTACGGG…	MKRSFLSLAVAAVVLSGCSLIPDYQRPEAPVAAAYPQGQAYGQNTGAAAVPAADIGWREFFRDPQLQQLIGVALENNRDLRVAALNVEAFRAQYRIQRADLFPRIGVDGSGTRQRLPGDLSTTGSPAISSQYGVTLGTTAWELDLFGRLRSLRDQALEQYLATEQAQRSAQTTLVASVATAYLTLKADQAQLQLTKDTLGTYQKSFDLTQRSYDVGVASALDLRQAQTAVEGARATLAQYTRLVAQDQNALVLLLGSGIPANLPQGLGLDQTLLTEVPAGLPSDLLQRRPDILEAEHQLMAANASIGAARAAFFPSISLTANAGTMSRQLSGLFDAGSGSWLFQPSINLPIFTAGSLRASLDYAKIQKDINVAQYEKAIQTAFQEVADGLAARGTFTEQ…	MKRSFLSLAVAAVVLSGCSLIPDYQRPEAPVAAAYPQGQAYGQNTGAAAVPAADIGWREFFRDPQLQQLIGVALENNRDLRVAALNVEAFRAQYRIQRADLFPRIGVDGSGTRQRLPGDLSTTGSPAISSQYGVTLGTTAWELDLFGRLRSLRDQALEQYLATEQAQRSAQTTLVASVATAYLTLKADQAQLQLTKDTLGTYQKSFDLTQRSYDVGVASALDLRQAQTAVEGARATLAQYTRLVAQDQNALVLLLGSGIPANLPQGLGLDQTLLTEVPAGLPSDLLQRRPDILEAEHQLMAANASIGAARAAFFPSISLTANAGTMSRQLSGLFDAGSGSWLFQPSINLPIFTAGSLRASLDYAKIQKDINVAQYEKAIQTAFQEVADGLAARGTFTEQ…	100.00	gnl|BL_ORD_ID|2426|hsp_num:0	1305
NODE_13_length_89325_cov_16.895810_48 # 57417 # 60557 # -1 # ID=13_48;partial=00;start_type=ATG;rbs_motif=GGA/GAG/AGG;rbs_spacer=5-10bp;gc_cont=0.646	NODE_13_length_89325_cov_16.895810_48	57417	60557	-	Strict	750	757673	adeF	41.07	3000777	protein homolog model	n/a	n/a	fluoroquinolone antibiotic; tetracycline antibiotic	antibiotic efflux	resistance-nodulation-cell division (RND) antibiotic efflux pump	ATGTCGAAGTTTTTCATTGATAGGCCCATTTTCGCGTGGGTGATCGCCTTGGTGATCATGCTCGCGGGCGGCCTGTCGATCCTCAGTCTGCCGGTCAACCAGTACCCGGCCATCGCCCCGCCGGCCATCGCCGTGCAGGTGAGCTACCCGGGCGCCTCGGCCGAGACGGTGCAGGACACCGTGGTCCAGGTGATCGAGCAGCAGATGAACGGGATCGACAATCTGCGCTACATCTCCTCGGAGAGTAACTCCGACGGCAGCATGACCATCACCGTGACCTTCGAACAGGGCACCGACCCCGACATCGCCCAGGTTCAGGTGCAGAACAAGCTGCAACTGGCCACCCCGCTGCTGCCGCAGGAAGTGCAGCGCCAGGGGATCCGGGTGACCAAGGCGGTG…	MSKFFIDRPIFAWVIALVIMLAGGLSILSLPVNQYPAIAPPAIAVQVSYPGASAETVQDTVVQVIEQQMNGIDNLRYISSESNSDGSMTITVTFEQGTDPDIAQVQVQNKLQLATPLLPQEVQRQGIRVTKAVKNFLMVVGVVSTDGSMTKEDLSNYIVSNIQDPLSRTKGVGDFQVFGSQYSMRIWLDPAKLNSYQLTPGDVSSAIQAQNVQISSGQLGGLPAVKGQQLNATIIGKTRLQTAEQFENILLKVNPDGSQVRLKDVADVGLGGQDYSINAQFNGSPASGIAIKLATGANALDTAKAIRQTIANLEPFMPQGMKVVYPYDTTPVVSASIHEVVKTLGEAILLVFLVMYLFLQNFRATLIPTIAVPVVLLGTFGVLAAFGFSINTLTMFGMV…	MNISKFFIDRPIFAGVLSVLILLAGLLSVFQLPISEYPEVVPPSVVVRAQYPGANPKVIAETVASPLEESINGVEDMLYMQSQANSDGNLTITVNFKLGIDPDKAQQLVQNRVSQAMPRLPEDVQRLGVTTLKSSPTLTMVVHLTSPDNRYDMTYLRNYAVLNVKDRLARLQGVGEVGLFGSGDYAMRVWLDPQKVAQRNLTATEIVNAIREQNIQVAAGTIGASPSNSPLQLSVNAQGRLTTEQEFADIILKTAPDGAVTRLGDVARVELAASQYGLRSLLDNKQAVAIPIFQAPGANALQVSDQVRSTMKELSKDFPSSIKYDIVYDPTQFVRASIKAVVHTLLEAITLVVVVVILFLQTWRASIIPLLAVPVSIIGTFALMLAFGYSINALSLFGM…	98.77	gnl|BL_ORD_ID|137|hsp_num:0	153
NODE_13_length_89325_cov_16.895810_49 # 60573 # 61724 # -1 # ID=13_49;partial=00;start_type=ATG;rbs_motif=GGAG/GAGG;rbs_spacer=5-10bp;gc_cont=0.666	NODE_13_length_89325_cov_16.895810_49	60573	61724	-	Perfect	650	768074	MexA	100.0	3000377	protein homolog model	n/a	n/a	macrolide antibiotic; fluoroquinolone antibiotic; monobactam; carbapenem; cephalosporin; cephamycin; penam; tetracycline antibiotic; peptide antibiotic; aminocoumarin antibiotic; diaminopyrimidine antibiotic; sulfonamide antibiotic; phenicol antibiotic; penem	antibiotic efflux	resistance-nodulation-cell division (RND) antibiotic efflux pump	ATGCAACGAACGCCAGCCATGCGTGTACTGGTTCCGGCCCTGCTGGTCGCGATTTCGGCCCTTTCCGGGTGCGGAAAAAGCGAGGCGCCGCCGCCGGCGCAAACGCCGGAGGTCGGGATCGTGACCCTGGAAGCGCAGACGGTGACCCTGAATACCGAGCTGCCGGGCCGGACCAATGCGTTCCGCATCGCCGAGGTGCGTCCCCAGGTGAACGGCATCATCCTCAAGCGCCTGTTCAAGGAAGGCAGCGACGTCAAGGCCGGGCAGCAGCTCTACCAGATCGACCCCGCCACCTACGAGGCCGACTACCAGAGCGCCCAGGCCAACCTGGCCTCGACCCAGGAGCAGGCCCAGCGCTACAAGCTGCTGGTCGCCGACCAGGCCGTGAGCAAGCAGCAG…	MQRTPAMRVLVPALLVAISALSGCGKSEAPPPAQTPEVGIVTLEAQTVTLNTELPGRTNAFRIAEVRPQVNGIILKRLFKEGSDVKAGQQLYQIDPATYEADYQSAQANLASTQEQAQRYKLLVADQAVSKQQYADANAAYLQSKAAVEQARINLRYTKVLSPISGRIGRSAVTEGALVTNGQANAMATVQQLDPIYVDVTQPSTALLRLRRELASGQLERAGDNAAKVSLKLEDGSQYPLEGRLEFSEVSVDEGTGSVTIRAVFPNPNNELLPGMFVHAQLQEGVKQKAILAPQQGVTRDLKGQATALVVNAQNKVELRVIKADRVIGDKWLVTEGLNAGDKIITEGLQFVQPGVEVKTVPAKNVASAQKADAAPAKTDSKG	MQRTPAMRVLVPALLVAISALSGCGKSEAPPPAQTPEVGIVTLEAQTVTLNTELPGRTNAFRIAEVRPQVNGIILKRLFKEGSDVKAGQQLYQIDPATYEADYQSAQANLASTQEQAQRYKLLVADQAVSKQQYADANAAYLQSKAAVEQARINLRYTKVLSPISGRIGRSAVTEGALVTNGQANAMATVQQLDPIYVDVTQPSTALLRLRRELASGQLERAGDNAAKVSLKLEDGSQYPLEGRLEFSEVSVDEGTGSVTIRAVFPNPNNELLPGMFVHAQLQEGVKQKAILAPQQGVTRDLKGQATALVVNAQNKVELRVIKADRVIGDKWLVTEGLNAGDKIITEGLQFVQPGVEVKTVPAKNVASAQKADAAPAKTDSKG	100.00	gnl|BL_ORD_ID|451|hsp_num:0	440
NODE_19_length_70328_cov_14.420346_59 # 52173 # 52850 # -1 # ID=19_59;partial=00;start_type=ATG;rbs_motif=GGA/GAG/AGG;rbs_spacer=5-10bp;gc_cont=0.702	NODE_19_length_70328_cov_14.420346_59	52173	52850	-	Perfect	400	441039	Pseudomonas aeruginosa CpxR	100.0	3004054	protein homolog model	n/a	n/a	macrolide antibiotic; fluoroquinolone antibiotic; monobactam; aminoglycoside antibiotic; carbapenem; cephalosporin; cephamycin; penam; tetracycline antibiotic; peptide antibiotic; aminocoumarin antibiotic; diaminopyrimidine antibiotic; sulfonamide antibiotic; phenicol antibiotic; penem	antibiotic efflux	resistance-nodulation-cell division (RND) antibiotic efflux pump	ATGAGCGAACTGCTGTTGATCGACGATGACCGGGAGCTCTGCGAGCTGCTCGGTACCTGGCTGGTCCAGGAAGGTTTCTCCGTGCGTGCCAGCCACGACGGCGCCCAGGCCCGTCGCGCCCTCGCCGAGCAGACGCCGGATGCCGTGGTGCTCGACGTGATGCTGCCGGACGGCAGCGGCCTGGAACTGCTCAAGCAACTGCGCGGCGACCATCCCGACCTGCCGGTGCTGATGCTGTCCGCCCGCGGCGAGCCGCTGGACCGCATCCTCGGTCTGGAACTGGGCGCCGACGACTACCTGGCCAAGCCCTGCGACCCGCGCGAACTCACCGCACGGCTGCGCGCCGTGCTGCGGCGAACCCACCCGGCGCAGCCCAGCGCGCAGATGCAACTGGGCGAC…	MSELLLIDDDRELCELLGTWLVQEGFSVRASHDGAQARRALAEQTPDAVVLDVMLPDGSGLELLKQLRGDHPDLPVLMLSARGEPLDRILGLELGADDYLAKPCDPRELTARLRAVLRRTHPAQPSAQMQLGDLSLNLTRGVAQIDGQEISLTLSESRILEALLRQPGEPLDKQALAQLALGRKLTLYDRSLDMHVSNLRKKLGSHPDGSPRILALRGRGYYYSH	MSELLLIDDDRELCELLGTWLVQEGFSVRASHDGAQARRALAEQTPDAVVLDVMLPDGSGLELLKQLRGDHPDLPVLMLSARGEPLDRILGLELGADDYLAKPCDPRELTARLRAVLRRTHPAQPSAQMQLGDLSLNLTRGVAQIDGQEISLTLSESRILEALLRQPGEPLDKQALAQLALGRKLTLYDRSLDMHVSNLRKKLGSHPDGSPRILALRGRGYYYSH	100.00	gnl|BL_ORD_ID|2368|hsp_num:0	2685
NODE_24_length_60697_cov_16.252647_48 # 48165 # 48686 # -1 # ID=24_48;partial=00;start_type=GTG;rbs_motif=GGAG/GAGG;rbs_spacer=5-10bp;gc_cont=0.665	NODE_24_length_60697_cov_16.252647_48	48165	48686	-	Strict	1050	23483	carA	100.0	3002817	protein homolog model	n/a	n/a	macrolide antibiotic; lincosamide antibiotic; streptogramin antibiotic; tetracycline antibiotic; oxazolidinone antibiotic; phenicol antibiotic; pleuromutilin antibiotic	antibiotic target protection	ABC-F ATP-binding cassette ribosomal protection protein	GTGGGTAAACCCTGTCATTTCGCCCAGTTCGACCTGCAACCGGCTTTCCTGGTCGATCTCGACGAGCTCGGCCAGCGCTATCGCGAGTTGGTGCGCAGCGTCCATCCCGACCGTTTCGCCGACGCTCCCGAGCGCGAGCAGCGTCTCGCCCTGGAGCGCGCAGCGCAACTGAACGAGGCCTACCAGACCCTGAAGAGCGCTCCGCGCCGGGCCCTGTACCTGTTGACCCTGAGTGGTCACGAGTTGCCCTTGGAGGCTACGGTGCAGGATCCGGAGTTTCTCCTGCAGCAGATGCAGCTGCGCGAGGAACTGGAGGAGTTGCAGGACAGCGCCGACCTGGCCGGCGTGGCGACCTTCAAGCGTCGGCTCAAGGCCGCCCAGGCCGAGCTGGAGCGCGAG…	VGKPCHFAQFDLQPAFLVDLDELGQRYRELVRSVHPDRFADAPEREQRLALERAAQLNEAYQTLKSAPRRALYLLTLSGHELPLEATVQDPEFLLQQMQLREELEELQDSADLAGVATFKRRLKAAQAELEREFAACWDDAQRREEAERLVRRMQFLDKLAQEVRQLEERLDD	MSTAQLALHDITKRYQDHVVLDRIGFTIKPGEKVGVIGDNGSGKSTLIKLIAGREQPDNGAVTVVAPGGVGYLAQTLELPLEATVQDAVDLALADLRELEEGMRRTEAELAERPYQTGQDPELAGLLESYAALVDRYQARGGYEADSRVEIALHGLGLPGLERGRRLGTLSGGERSRLALAATLASEPELLLLDEPTNDLDDRAVDWLEEHLRKHKGTVVAVTHDRLFLDRLTTTILEIDSGKVMRYGNGYEGYLAAKAAERQRRLLEYEQWRAELDRSRDLIASNVARLDAIPRKLPFAVFGAGQFRMRGRGHGAMVRIRNAKERVARLTENPVAPPPEPLTFTAEITTEAAQSRETVAELTGVRVGDRLSVDSLHLGPGERLLVTGPNGAGKTTLLR…	31.40	gnl|BL_ORD_ID|871|hsp_num:0	928
NODE_29_length_53604_cov_16.787690_14 # 14430 # 15869 # -1 # ID=29_14;partial=00;start_type=ATG;rbs_motif=GGAG/GAGG;rbs_spacer=5-10bp;gc_cont=0.699	NODE_29_length_53604_cov_16.787690_14	14430	15869	-	Strict	850	932554	OprJ	99.16	3000802	protein homolog model	n/a	n/a	macrolide antibiotic; fluoroquinolone antibiotic; aminoglycoside antibiotic; cephalosporin; penam; tetracycline antibiotic; aminocoumarin antibiotic; diaminopyrimidine antibiotic; phenicol antibiotic	antibiotic efflux	resistance-nodulation-cell division (RND) antibiotic efflux pump	ATGCGCAAACCTGCTTTCGGCGTATCGGCGCTGCTGATCGCCCTGACCCTCGGCGCCTGCTCCATGGCGCCGACCTACGAACGTCCCGCCGCGCCGGTGGCCGACAGCTGGAGCGGCGCCGCCGCCCAGCGCCAGGGCGCGGCGATCGACACGCTGGATTGGAAGAGTTTCATCGTCGATGCCGAACTACGCCGCCTGGTGGACGTGGCCCTGGATAACAACCGCTCGCTGCGCCAGACCCTCCTGGATATCGAGGCGGCCCGCGCGCAGTATCGAATCCAGCGCGCCGACCGGGTTCCGGGCCTGAACGCCGCTGCCACCGGCAACCGCCAGCGGCAGCCGGCCGACCTGTCCGCCGGCAATCGCTCGGAAGTGGCCAGCAGCTACCAGGTCGGGCTG…	MRKPAFGVSALLIALTLGACSMAPTYERPAAPVADSWSGAAAQRQGAAIDTLDWKSFIVDAELRRLVDVALDNNRSLRQTLLDIEAARAQYRIQRADRVPGLNAAATGNRQRQPADLSAGNRSEVASSYQVGLALPEYELDLFGRVKSLTDAALQQYLASEEAARAARIALVAEVSQAYLSYDGALRRLALTRQTLVSREYSFALIDQRRAAGAATALDYQEALGLVEQARAEQERNLRQKQQAFNALVLLLGSDDAAQAIPRSPGRRPKLLQDIAPGTPSELIERRPDILAAEHRLRARNADIGAARAAFFPRISLTGSFGTSSAEMSGLFDGGSRSWSFLPTLTLPIFDGGRNRANLSLAEARKDSAVAAYEGTIQTAFREVADALAASDTLRREEK…	MRKPAFGVSALLIALTLGACSMAPTYERPAAPVADSWSGAAAQRQGAAIDTLDWKSFIVDAELRRLVDMALDNIRSLRQTLLDIEAARAQYRIQRADRVPGLNAAATGNRQRQPADLSAGNRSEVASSYQVGLALPEYELDLFGRVKSLTDAALQQYLASEEAARAARIALVAEVSQAYLSYDGALRRLALTRQTLVSREYSFALIDQRRAAGAATALDYQEALGLVEQARAEQERNLRQKQQAFNALVLLLGSDDAAQAIPRSPGQRPKLLQDIAPGTPSELIERRPDILAAEHRLRARNADIGAARAAFFPRISLTGSFGTSSAEMSGLFDGGSRSCSFLPTLTLPIFDGGRNRANLSLAEARKDSAVAAYEGTIQTAFREVADALAASDTLRREEK…	100.00	gnl|BL_ORD_ID|764|hsp_num:0	704
NODE_29_length_53604_cov_16.787690_15 # 15875 # 19006 # -1 # ID=29_15;partial=00;start_type=ATG;rbs_motif=GGAG/GAGG;rbs_spacer=5-10bp;gc_cont=0.656	NODE_29_length_53604_cov_16.787690_15	15875	19006	-	Strict	1800	1928.68	MexD	95.33	3000801	protein homolog model	n/a	n/a	macrolide antibiotic; fluoroquinolone antibiotic; aminoglycoside antibiotic; cephalosporin; penam; tetracycline antibiotic; aminocoumarin antibiotic; diaminopyrimidine antibiotic; phenicol antibiotic	antibiotic efflux	resistance-nodulation-cell division (RND) antibiotic efflux pump	ATGTCCGAATTCTTCATCAAGCGGCCGAACTTCGCCTGGGTGGTGGCCCTGTTCATCTCCCTGGCCGGCCTGCTGGTCATTTCCAAATTGCCGGTAGCGCAGTACCCCAATGTCGCGCCGCCACAGATCACCATCACCGCCACCTATCCCGGCGCCTCGGCGAAGGTGCTGGTGGACTCCGTCACCAGCGTGCTCGAGGAGTCGCTGAACGGCGCCAAGGGCCTGCTCTACTTCGAGTCGACCAACAACTCCAACGGCAGCGCCGAGATCGTCGTCACCTTCGAGCCGGGCACCGATCCGGACCTGGCCCAGGTGGACGTGCAGAACCGCCTGAAGAAAGCCGAGGCGCGCATGCCGCAGGCGGTGCTGACCCAGGGCCTGCAGGTCGAGCAGACCAGC…	MSEFFIKRPNFAWVVALFISLAGLLVISKLPVAQYPNVAPPQITITATYPGASAKVLVDSVTSVLEESLNGAKGLLYFESTNNSNGSAEIVVTFEPGTDPDLAQVDVQNRLKKAEARMPQAVLTQGLQVEQTSAGFLLIYALSYKEGAQRSDTTALGDYAARNINNELRRLPGVGKLQFFSSEAAMRVWIDPQKLVGFGLSIDDVSNAIRGQNVQVPAGAFGSAPGSSAQELTATLAVKGTLDDPQEFGQVVLRANEDGSLVRLADVARLELGKESYNISSRLNGTPTVGGAIQLSPGANAIQTATLVKQRLAELSAFFPEDMQYSVPYDTSRFVDVAIEKVIHTLIEAMVLVFLVMFLFLQNVRYTLIPSIVVPVCLLGTLMVMYLLGFSVNMMTMFG…	MSEFFIKRPNFAWVVALFISLGGLLVISKLPVAQYPNVAPPQITITATYPGASAKVLVDSVTSVLEESLNGAKGLLYFESTNNSNGTAEIVVTFEPGTDPDLAQVDVQNRLKKAEARMPQAVLTQGLQVEQTSAGFLLIYALSYKEGAQRSDTTALGDYAARNINNELRRLPGVGKLQFFSSEAAMRVWIDPQKLVGFGLSIDDVSNAIRGQNVQVPAGAFGSAPGSSAQELTATLAVKGTLDDPQEFGQVVLRANEDGSLVPARRCRAPGTRQGELQHFLATERHAHRGRGYPAVARGQRDPDPTLVKQRLAELSAFFPEDMQYSVPYDTSRFVDVAIEKVIHTLIEAMVLVFLVMFLFLENVRYTLIPSIVVPVCLLGTLMVMYLLGFSVNMMTMFG…	100.00	gnl|BL_ORD_ID|1524|hsp_num:0	1523
NODE_29_length_53604_cov_16.787690_16 # 19034 # 20098 # -1 # ID=29_16;partial=00;start_type=ATG;rbs_motif=AGGAG;rbs_spacer=5-10bp;gc_cont=0.719	NODE_29_length_53604_cov_16.787690_16	19034	20098	-	Strict	600	678322	MexC	98.59	3000800	protein homolog model	n/a	n/a	macrolide antibiotic; fluoroquinolone antibiotic; aminoglycoside antibiotic; cephalosporin; penam; tetracycline antibiotic; aminocoumarin antibiotic; diaminopyrimidine antibiotic; phenicol antibiotic	antibiotic efflux	resistance-nodulation-cell division (RND) antibiotic efflux pump	ATGGTGTTGCCGGTGGAGGTCCTGACGGTGCAGGCCGAGCCCCTGGCGCTGAGTTCGGAACTGCCTGGGCGGATCGAACCGGTGCGGGTCGCCGAGGTGCGTGCGCGGGTGGCCGGCATCGTCGTGCAGAAGCGCTTCGAGGAGGGCGCCGACGTCAAGGCTGGCGACCTGCTGTTCCAGATCGATCCGGCACCGCTGAAGGCTGCGGTGTCGCGCGCCGAGGGTGAGCTGGCGCGGAACCGCGCGGTGCTGTTCGAGGCGCAGGCGCGGGTGCGTCGCTACGAGCCGCTGGTGAAGATCCAGGCGGTCAGCCAGCAGGACTTCGATACCGCCACCGCCGACCTGCGCAGCGCCGAGGCGGCGACCCGCTCGGCCCAGGCCGACCTGGAGACCGCGCGC…	MVLPVEVLTVQAEPLALSSELPGRIEPVRVAEVRARVAGIVVQKRFEEGADVKAGDLLFQIDPAPLKAAVSRAEGELARNRAVLFEAQARVRRYEPLVKIQAVSQQDFDTATADLRSAEAATRSAQADLETARLNLGYASVTAPISGRIGRALVTEGALVGQGEATLMARIQQLDPIYADFTQTAAEALRLRDALKKGTLAAGDSQALTLRVEGTPYERQGALQFADVAVDRGTGQIALRGKFANPDGVLLPGMYVRVRTPQGIDNQAILVPQRAVRRSGDGSAQVMVVGADERAEARSVGTGVMQGSRWQITEGLEPGDRVIVGGLAAVQPGVKIVPKPDGAQAQAQSSAPQQ	MADLRAIGRIGALAMAIALAGCGPAEERQEAAEMVLPVEVLTVQAEPLALSSELPGRIEPVRVAEVRARVAGIVVRKRFEEGADVKAGDLLFQIDPAPLKAAVSRAEGELARNRAVLFEAQARVRRYEPLVKIQAVSQQDFDTATADLRSAEAATRSAQADLETARLNLGYASVTAPISGRIGRALVTEGALVGQGEATLMARIQQLDPIYADFTQTAAEALRLRDALKKGTLAAGDSQALTLRVEGTPYERQGALQFADVAVDRGTGQIALRGKFANPDGVLLPGMYVRVRTPQGIDNQAILVPQRAVHRSSDGSAQVMVVGADERAESRSVGTGVMQGSRWQITEGLEPGDRVIVGGLAAVQPGVKIVPKPDGAQAQAQSPAPQQ	91.47	gnl|BL_ORD_ID|763|hsp_num:0	805
NODE_33_length_51349_cov_12.935704_28 # 26477 # 29587 # -1 # ID=33_28;partial=00;start_type=GTG;rbs_motif=GGAG/GAGG;rbs_spacer=5-10bp;gc_cont=0.679	NODE_33_length_51349_cov_12.935704_28	26477	29587	-	Strict	1900	2060.03	mexN	99.81	3003705	protein homolog model	n/a	n/a	phenicol antibiotic	antibiotic efflux	resistance-nodulation-cell division (RND) antibiotic efflux pump	GTGACGCCGCGCGCCGGGATTTCCGGCTGGTGCGTACGGCACCCGATCGCCACCGCGCTGCTGACCCTGGCCTCGCTGCTGCTGGGGCTGCTGGCGTTCCTCCGGCTCGGCGTGGCGCCGTTGCCGGAGGCGGACTTCCCGACCATCCAGATCAACGCCTTGCTGCCCGGCGGTAGCCCGGAAACCATGGCCTCGTCGGTGGCCACCCCCTTGGAAGTGCAGTTCAGCGCGATTCCCGGGATCACCGAGATGACCTCCAGCAGCGCCCTGGGCACTACCACCCTGACCCTGCAGTTCAGCCTCGACAAGAGCATCGACGTCGCCGCCCAGGAGGTCCAGGCGGCGATCAACGCCGCGGCCGGGCGGCTGCCGGTGGACATGCCGAATCTGCCGACCTGG…	VTPRAGISGWCVRHPIATALLTLASLLLGLLAFLRLGVAPLPEADFPTIQINALLPGGSPETMASSVATPLEVQFSAIPGITEMTSSSALGTTTLTLQFSLDKSIDVAAQEVQAAINAAAGRLPVDMPNLPTWRKVNPADSPIMILRVNSEMMPLIELSDYAETILARQLSQVNGVGQIFVVGQQRPAIRIQAQPEKLAAYQLTLADLRQSLQSASVNLAKGALYGEGRVSTLAANDQLFNASDYDDLVVAYRQGAPVFLKDVARIVSAPEDDYVQAWPNGVPGVALVILRQPGANIVDTADAIQAALPRLREMLPATIEVDVLNDRTRTIRSSLHEVELTLLLTIGLVVLVMGLFLRQLSATLIVATVLAVSLSASFAAMYVLGFTLNNLTLVALIIA…	MTPRAGISGWCVRHPIATALLTLASLLLGLLAFLRLGVAPLPEADFPTIQINALLPGGSPETMASSVATPLEVQFSAIPGITEMTSSSALGTTTLTLQFSLDKSIDVAAQEVQAAINAAAGRLPVDMPNLPTWRKVNPADSPIMILRVNSEMMPLIELSDYAETILARQLSQVNGVGQIFVVGQQRPAIRIQAQPEKLAAYQLTLADLRQSLQSASVNLAKGALYGEGRVSTLAANDQLFNASDYDDLVVAYRQGAPVFLKDVARIVSAPEDDYVQAWPNGVPGVALVILRQPGANIVDTADAIQAALPRLREMLPATIEVDVLNDRTRTIRSSLHEVELTLLLTIGLVVLVMGLFLRQLSATLIVATVLAVSLSASFAAMYVLGFTLNNLTLVALIIA…	100.00	gnl|BL_ORD_ID|2067|hsp_num:0	2217
NODE_33_length_51349_cov_12.935704_29 # 29584 # 30741 # -1 # ID=33_29;partial=00;start_type=ATG;rbs_motif=AGxAGG/AGGxGG;rbs_spacer=3-4bp;gc_cont=0.703	NODE_33_length_51349_cov_12.935704_29	29584	30741	-	Strict	650	738413	mexM	98.96	3003704	protein homolog model	n/a	n/a	phenicol antibiotic	antibiotic efflux	resistance-nodulation-cell division (RND) antibiotic efflux pump	ATGCAGGCGTTGCGCAGTGGTGGGGGGCGGGTCCTGGTGGGCGTGCTGGCGGCGGGCCTGGTCGCCTTCGGCGGTTGGGCATGGCTCGGCGGCGACGCCGGGGCGAAGGCGGCGCCCGCGCCGGCCAGGGTCCCGGTGAACGTGGCGCGGGTGGAGCGGCGCGACGTCGAGCAACAGGTCAGCGGCATCGGTACGGTGACTTCGTTGCACAACGTGGTGATCCGCACCCAGATCGACGGCCAGTTGACCCGCCTGCTGGTGAGCGAAGGGCAGATGGTCGAGGCGGGCGAGTTGCTGGCGACCATCGATGACCGCGCCGTCGTCGCCGCGCTGGAGCAGGCGCAGGCCTCCAGGGCGAGCAACCAGGCCCAGCTGAAATCCGCCGAGCAGGACCTGCAA…	MQALRSGGGRVLVGVLAAGLVAFGGWAWLGGDAGAKAAPAPARVPVNVARVERRDVEQQVSGIGTVTSLHNVVIRTQIDGQLTRLLVSEGQMVEAGELLATIDDRAVVAALEQAQASRASNQAQLKSAEQDLQRYRSLYAERAVSRQLLDQQQATVDQLRATLKANDATINAERVRLSYTRITSPVSGKVGIRNVDVGNLVRVGDSLGLFSVTQIAPISVVFSLQQEQLPQLQALLGGEAAVRAYSRDGGSALGEGRLLTIDNQIDSSTGTIRVRASFDNRQARLWPGQFVAVSLHTGVRRDQLVLSSKAVRRGLEGNFVYRVAADRVEAVPVRVLQDIDGLSVVEGLASGDQVVVDGHSRLMPGALVDIQEPRPSLAQATERQP	MQALRSGGGRVLVGVLAAGLVAFGGWAWLGGDAGAKAAPAPARVPVIVARVERRDVEQQVSGIGTVTSLHNVVIRTQIDGQLTRLLVSEGQMVEAGELLATIDDRAVVAALEQAQASRASNQAQLKSAEQDLQRYRSLYAERAVSRQLLDQQQATVDQLRATLKANDATINAERVRLSYTRITSPVSGKVGIRNVDVGNLVRVGDSLGLFSVTQIAPISVVFSLQQEQLLQLQALLGGEAAVRAYSRDGGSALGEGRLLTIDNQIDSSTGTIRVRASFDNRQARLWPGQFVAVSLHTGVRRDQLVLSSKAVRRGLEGNFVYRVADDRVEAVPVRVLQDIDGLSVVEGLASGDQVVVDGHSRLMPGALVDIQEPRPSLAQATERRP	100.00	gnl|BL_ORD_ID|2066|hsp_num:0	2216
NODE_34_length_50888_cov_12.080519_12 # 11273 # 12553 # 1 # ID=34_12;partial=00;start_type=ATG;rbs_motif=None;rbs_spacer=None;gc_cont=0.681	NODE_34_length_50888_cov_12.080519_12	11273	12553	+	Strict	800	846269	MuxA	99.77	3004073	protein homolog model	n/a	n/a	macrolide antibiotic; monobactam; tetracycline antibiotic; aminocoumarin antibiotic	antibiotic efflux	resistance-nodulation-cell division (RND) antibiotic efflux pump	ATGACTCCAACGACCGGTAAATCCAAGTTCCGTACCCTGCGCCCGTGGCTGATCACCGCCCTGGCCTTCGCCGCCGTGATCGGCCTGGTGATGTGGCTGGCGGCGCCCGCCTCGGCGCCGTCCTCCGACGGGCGACCCGGTCGCGGCGGCAAGCCGGGCGCCGCGCTGCCCAAGGCCAACGCGCTCACCGTCGGCGTGGCCAGGGTGGAGCAGGGCGACCTGGCGCTGCATTTCAACGCGCTTGGCACCGTCACCGCCTTCAACACGGTGAACGTCAAGCCGCGGGTCAACGGCGAGCTGGTCAAGGTGCTGTTCCAGGAGGGGCAGGAGGTCAAGGCCGGCGACCTGCTGGCGGTGGTCGACCCGCGCACCTACAAGGCGGCGCTGGCCCAGGCCGAG…	MTPTTGKSKFRTLRPWLITALAFAAVIGLVMWLAAPASAPSSDGRPGRGGKPGAALPKANALTVGVARVEQGDLALHFNALGTVTAFNTVNVKPRVNGELVKVLFQEGQEVKAGDLLAVVDPRTYKAALAQAEGTLMQNQAQLKNAEIDLQRYKGLYAEDSIAKQTLDTQEAQVRQLQGTIRTNQGQVDDARLNLTFTEVRAPISGRLGLRQVDIGNLVTSGDTTPLVVITQVKPISVVFSLPQQQIGTVVEQMNGPGKLAVTALDRNQDKVLAEGTLTTLDNQIDTTTGTVKLKARFENADGKLFPNQFVNVRLLAQTLKGVLTIPANAVQRGTNGIYVYVVGADNKVSQRSVAIGTSENERVVVESGLKAGEQVVVEGTDRLRDGMEVRVAEASPQV…	MTPTTGKSKFRTLRPWLITALAFAAVIGLVMWLAAPASAPSSDGRPGRGGKPGAALPKANALTVGVARVEQGDLALHFNALGTVTAFNTVNVKPRVNGELVKVLFQEGQEVKAGDLLAVVDPRTYKAALAQAEGTLMQNQAQLKNAEIDLQRYKGLYAEDSIAKQTLDTQEAQVRQLQGTIRTNQGQVDDARLNLTFTEVRAPISGRLGLRQVDIGNLVTSGDTTPLVVITQVKPISVVFSLPQQQIGTVVEQMNGPGKLTVTALDRNQDKVLAEGTLTTLDNQIDTTTGTVKLKARFENADGKLFPNQFVNVRLLAQTLKGVLTIPANAVQRGTNGIYVYVVGADNKVSQRSVAIGTSENERVVVESGLKAGEQVVVEGTDRLRDGMEVRVAEASPQV…	100.00	gnl|BL_ORD_ID|2355|hsp_num:0	2717
NODE_34_length_50888_cov_12.080519_13 # 12550 # 15681 # 1 # ID=34_13;partial=00;start_type=ATG;rbs_motif=GGAG/GAGG;rbs_spacer=5-10bp;gc_cont=0.679	NODE_34_length_50888_cov_12.080519_13	12550	15681	+	Perfect	1900	2073.52	MuxB	100.0	3004074	protein homolog model	n/a	n/a	macrolide antibiotic; monobactam; tetracycline antibiotic; aminocoumarin antibiotic	antibiotic efflux	resistance-nodulation-cell division (RND) antibiotic efflux pump	ATGAACCCGTCCCGCCCGTTCATCCTGCGGCCGGTCGCGACCACCCTGCTGATGGTGGCGATCCTGCTCTCGGGCCTGATCGCCTACCGCTTCCTGCCGATCTCGGCGTTGCCGGAAGTGGACTACCCGACCATCCAGGTGGTCACCCTGTACCCCGGCGCCAGCCCGGAGATCATGACCTCGTCGATCACCGCGCCGCTGGAGAACCAGCTCGGGCAGATTCCGGGGCTCAACGAGATGTCTTCCAGCAGTTCCGGCGGCGCCTCGGTGATCACCCTGCAATTCAGCCTGCAGAGCAACCTCGATGTCGCCGAGCAGGAAGTCCAGGCGGCGATCAACGCCGCGCAGAGCCTGCTGCCCAACGACCTGCCGAACCAGCCGGTGTTCAGCAAGGTGAAT…	MNPSRPFILRPVATTLLMVAILLSGLIAYRFLPISALPEVDYPTIQVVTLYPGASPEIMTSSITAPLENQLGQIPGLNEMSSSSSGGASVITLQFSLQSNLDVAEQEVQAAINAAQSLLPNDLPNQPVFSKVNPADAPILTLAVMSDGMPLPQIQDLVDTRLAQKISQISGVGLVSISGGQRPAVRVRANPTALAAAGLSLEDLRSTVTSNNLNGPKGSFDGPTRASTLDANDQLRSADAYRDLIIAYKNGSPLRIRDVASVEDDAENVRLAAWANNLPAVVLNIQRQPGANVIEVVDRIKALLPQLQSTLPGNLDVQVLTDRTTTIRASVKDVQFELALAVALVVMVTFLFLRNVYATLIPSFAVPLSLIGTFGVMYLSGFSINNLTLMALTIATGFV…	MNPSRPFILRPVATTLLMVAILLSGLIAYRFLPISALPEVDYPTIQVVTLYPGASPEIMTSSITAPLENQLGQIPGLNEMSSSSSGGASVITLQFSLQSNLDVAEQEVQAAINAAQSLLPNDLPNQPVFSKVNPADAPILTLAVMSDGMPLPQIQDLVDTRLAQKISQISGVGLVSISGGQRPAVRVRANPTALAAAGLSLEDLRSTVTSNNLNGPKGSFDGPTRASTLDANDQLRSADAYRDLIIAYKNGSPLRIRDVASVEDDAENVRLAAWANNLPAVVLNIQRQPGANVIEVVDRIKALLPQLQSTLPGNLDVQVLTDRTTTIRASVKDVQFELALAVALVVMVTFLFLRNVYATLIPSFAVPLSLIGTFGVMYLSGFSINNLTLMALTIATGFV…	100.00	gnl|BL_ORD_ID|2436|hsp_num:0	2718
NODE_34_length_50888_cov_12.080519_14 # 15678 # 18788 # 1 # ID=34_14;partial=00;start_type=ATG;rbs_motif=GGA/GAG/AGG;rbs_spacer=5-10bp;gc_cont=0.677	NODE_34_length_50888_cov_12.080519_14	15678	18788	+	Perfect	1900	2078.91	MuxC	100.0	3004075	protein homolog model	n/a	n/a	macrolide antibiotic; monobactam; tetracycline antibiotic; aminocoumarin antibiotic	antibiotic efflux	resistance-nodulation-cell division (RND) antibiotic efflux pump	ATGAGCCTGTCCACGCCCTTCATCCGCCGCCCGGTCGCCACCACGCTGCTGACCCTGGCGTTGCTGCTGGCCGGCACCCTGTCGTTCGGCCTGCTGCCGGTGGCGCCGCTGCCCAACGTCGATTTTCCGGCCATCGTGGTCAGCGCCAGCCTGCCGGGCGCTAGCCCGGAAACCATGGCCTCGTCGGTGGCCACGCCGCTGGAGCGCTCGCTGGGACGGATCGCCGGGATCAGCGAGATGACCTCCAGCAGTTCGCTGGGCTCGACCACCGTGGTGCTCGTGTTTGACCTGGAGAAGGACATCGACGGCGCCGCCCGCGAGGTGCAGGCGGCGATCAACGGCGCGATGAGCCTGCTGCCCAGCGGCATGCCGAACAATCCCAGCTACCGCAAGGCCAAC…	MSLSTPFIRRPVATTLLTLALLLAGTLSFGLLPVAPLPNVDFPAIVVSASLPGASPETMASSVATPLERSLGRIAGISEMTSSSSLGSTTVVLVFDLEKDIDGAAREVQAAINGAMSLLPSGMPNNPSYRKANPSDMPIMVLTLTSETQSRGEMYDLASTVLAPKLSQVQGVGQVSIGGSSLPAVRVDLNPDAMSQYGLSLDSVRTAIAAANSNGPKGAVEKDDKHWQVDANDQLRKAREYEPLVIHYNADNGAAVRLGDVAKVSDSVEDVRNAGFSDDLPAVLLIVTRQPGANIIEATDAIHAQLPVLQELLGPQVKLNVMDDRSPSIRASLEEAELTLLISVALVILVVFLFLRNGRATLIPSLAVPVSLIGTFAVMYLCDFSLNNLSLMALIIATG…	MSLSTPFIRRPVATTLLTLALLLAGTLSFGLLPVAPLPNVDFPAIVVSASLPGASPETMASSVATPLERSLGRIAGISEMTSSSSLGSTTVVLVFDLEKDIDGAAREVQAAINGAMSLLPSGMPNNPSYRKANPSDMPIMVLTLTSETQSRGEMYDLASTVLAPKLSQVQGVGQVSIGGSSLPAVRVDLNPDAMSQYGLSLDSVRTAIAAANSNGPKGAVEKDDKHWQVDANDQLRKAREYEPLVIHYNADNGAAVRLGDVAKVSDSVEDVRNAGFSDDLPAVLLIVTRQPGANIIEATDAIHAQLPVLQELLGPQVKLNVMDDRSPSIRASLEEAELTLLISVALVILVVFLFLRNGRATLIPSLAVPVSLIGTFAVMYLCDFSLNNLSLMALIIATG…	100.00	gnl|BL_ORD_ID|2439|hsp_num:0	2720
NODE_34_length_50888_cov_12.080519_15 # 18785 # 20284 # 1 # ID=34_15;partial=00;start_type=ATG;rbs_motif=GGAG/GAGG;rbs_spacer=5-10bp;gc_cont=0.697	NODE_34_length_50888_cov_12.080519_15	18785	20284	+	Strict	850	987638	OpmB	98.8	3004072	protein homolog model	n/a	n/a	macrolide antibiotic; monobactam; tetracycline antibiotic; aminocoumarin antibiotic	antibiotic efflux	resistance-nodulation-cell division (RND) antibiotic efflux pump	ATGAAACACACCCCCTCGTTGCTCGCCCTGGCCCTGGTCGCCGCCCTCGGCGGCTGCGCCATCGGCCCCGACTACCAGCGACCGGACCTGGCGGTGCCCGCCGAATTCAAGGAAGCCGAAGGCTGGCGCCGCGCCGAGCCGCGCGACGTGTTCCAGCGCGGCGCCTGGTGGGAGCTGTACGGCGACCAGACCCTGAACGACCTGCAGATGCACCTGGAACGTTCCAACCAGACCCTGGCCCAGTCGGTGGCGCAGTTCCGCCAGGCCGAGGCGCTGGTGCGCGGCGCGCGAGCCGCGTTCTTCCCGTCGATCACCGGCAACGTGGGCAAGACCCGCAGCGGCCAGGGCGGCGGCGACAGCACCGTGCGCCTTCCCGACGGCTCCACTGTGAGCAGCGGC…	MKHTPSLLALALVAALGGCAIGPDYQRPDLAVPAEFKEAEGWRRAEPRDVFQRGAWWELYGDQTLNDLQMHLERSNQTLAQSVAQFRQAEALVRGARAAFFPSITGNVGKTRSGQGGGDSTVRLPDGSTVSSGGGSGAISNSYSTSLGVSWEVDLWGKLRRQLEANQASLHASAADLAAVRLSQQSQLAQNYLQLRVMDEQIRLLNDTVTAYERSLKVAENKYRAGIVTRADVAQARTQLKSTQAQAIDLKYQRAQLEHAIAVLVGLPPAQFNLPPVASVPKLPDLPAVVPSQLLERRPDIASAERKVISANAQIGVAKAAYFPDLTLSAAGGYRSGSLSNWISTPNRFWSIGPQFAMTLFDGGLIGSQVDQAEATYDQTVATYRQTVLDGFREVEDYL…	MKHTPSLLALALVAALGGCAIGPDYQRPDLAVPAEFKEAEGWRRAEPRDVFQRGAWWELYGDQTLNDLQMHLERSNQTLAQSVAQFRQAEALVRGARAAFFPSITGNVGKTRSGQGGGDSTVLLPGGSTVSSGGSGAISTSYSTNLSVSWEVDLWGKLRRQLEANQASLHASAADLAAVRLSQQSQLAQNYLQLRVMDEQIRLLNDTVTAYERSLKVAENKYRAGIVTRADVAQARTQLKSTQAQAIDLKYQRAQLEHAIAVLVGLPPAQFNLPPVASVPKLPDLPAVVPSQLLERRPDIASAERKVISANAQIGVAKAAYFPDLTLSAAGGYRSGSLSNWISTPNRFWSIGPQFAMTLFDGGLIGSQVDQAEATYDQTVATYRQTVLDGFREVEDYLV…	100.20	gnl|BL_ORD_ID|2380|hsp_num:0	2716
NODE_41_length_46880_cov_14.714768_4 # 1293 # 2501 # -1 # ID=41_4;partial=00;start_type=GTG;rbs_motif=AGGAG;rbs_spacer=5-10bp;gc_cont=0.718	NODE_41_length_46880_cov_14.714768_4	1293	2501	-	Strict	500	748814	bcr-1	99.0	3003801	protein homolog model	n/a	n/a	bicyclomycin	antibiotic efflux	major facilitator superfamily (MFS) antibiotic efflux pump	GTGCCTGCGAGTGCATCGAGGATTCAGCTCGGAAGCGGCGAACGACGCCTGTTGCTGCTGTTGTCGGCGCTGGTGGCGTTCGGCCCGCTGTCGATCGACATGTATTTGCCGAGCCTGCCGGCGATCGCCGCCGATCTCGGCGCCAGCGATGCCCAGGTGCAGCGGAGCATCAGCGGCTTCCTGGTCGGCTTCTGCGTCGGCATGCTGTTCTACGGCCCCTTGTCCGACCGTTTCGGCCGGCGCCCGGTGCTGCTGGCCGGTATCGCCTTGTACCTGTTCAGCAGCCTGGCCTGCGCGCTGGCCGACAGCGCGGGGCAACTGGTCCTGCTGAGGGTGCTCCAGGCCCTCGGCGGCGGCGCCGCGTCGGTGCTGGCGCGGGCCATGGTGCGCGACCTCTAT…	VPASASRIQLGSGERRLLLLLSALVAFGPLSIDMYLPSLPAIAADLGASDAQVQRSISGFLVGFCVGMLFYGPLSDRFGRRPVLLAGIALYLFSSLACALADSAGQLVLLRVLQALGGGAASVLARAMVRDLYPLGEAARMLALMHMVTMLAPLAAPLLGGYLMLWAGWRALFVVLALFAGLCLLAVWRVAESHPPERRGGSLAQAFLAYGRLLGDRRALGYVLCMGLAFAGMFAYISAAPFVFIEHFGVRAERFGWFFGLNILGVMLATWCSARLVRRHGPQPLLRAGSLLACLSGLFLLGYAALGERGGLWALVPGLLCFVSVTGLLGANCIASLLALYPGQAGAASAVAVSGQFGLGCLASLAVGWLALPCVLPMALVMAVCGVGSLLALGLALHG…	MPASASRIQVGSGERRLLLLLSALVAFGPLSIDMYLPSLPAIAADLGASDAQVQRSISGFLVGFCVGMLFYGPLSDRFGRRPVLLAGIALYLFSSLACALADSAGQLVLLRVLQALGGGAASVLARAMVRDLYPLGEAARMLALMHMVTMLAPLAAPLLGGYLMLWAGWRALFVVLALFAGLCLLAVWRVAESHPPERRGGSLAQAFLAYGRLLGDRRALGYVLCMGLAFAGMFAYISAAPFVFIEHFGVRAERFGWFFGLNILGVMLATWCSARLVRRHGPRPLLRAGSLLACVSGLFLLGYAALGERGGLWALVPGLLCFVSVTGLLGANCIASLLALYPGQAGAASAVAVSGQFGLGCLASLAVGWLALPGVLPMALVMAVCGVGSLLALGLALHG…	100.00	gnl|BL_ORD_ID|2400|hsp_num:0	2303
NODE_60_length_33867_cov_17.731929_27 # 33220 # 33552 # -1 # ID=60_27;partial=00;start_type=ATG;rbs_motif=GGAGG;rbs_spacer=5-10bp;gc_cont=0.655	NODE_60_length_33867_cov_17.731929_27	33220	33552	-	Perfect	170	206838	Pseudomonas aeruginosa emrE	100.0	3004038	protein homolog model	n/a	n/a	aminoglycoside antibiotic	antibiotic efflux	small multidrug resistance (SMR) antibiotic efflux pump	ATGACCAATTATCTCTACCTCGCCATCGCCATCGCCGCCGAAGTGGTCGCCACCACCTCGCTGAAAGCCGTCGCCGGATTTAGCAAGCCACTGCCGCTGCTGCTGGTGGTGGGCGGCTACGTGCTCGCCTTCAGCATGCTCGTGCTGGTCATGCGCACCCTGCCGGTCGGCGTGGTCTACGCCATCTGGTCCGGACTGGGTATCGTCCTGGTCAGCCTGGTGGCGATGTTCGTCTACGGCCAGCGCCTGGACCCCGCGGCCCTCCTCGGTATCGGCCTGATCATCGCCGGCGTGCTGGTGATCCAGTTGTTCTCCCGCGCTTCGGGGCACTGA	MTNYLYLAIAIAAEVVATTSLKAVAGFSKPLPLLLVVGGYVLAFSMLVLVMRTLPVGVVYAIWSGLGIVLVSLVAMFVYGQRLDPAALLGIGLIIAGVLVIQLFSRASGH	MTNYLYLAIAIAAEVVATTSLKAVAGFSKPLPLLLVVGGYVLAFSMLVLVMRTLPVGVVYAIWSGLGIVLVSLVAMFVYGQRLDPAALLGIGLIIAGVLVIQLFSRASGH	100.00	gnl|BL_ORD_ID|2385|hsp_num:0	2655
NODE_61_length_33458_cov_11.526090_31 # 28257 # 29501 # 1 # ID=61_31;partial=00;start_type=ATG;rbs_motif=GGAG/GAGG;rbs_spacer=5-10bp;gc_cont=0.691	NODE_61_length_33458_cov_11.526090_31	28257	29501	+	Strict	750	833558	MexE	99.76	3000803	protein homolog model	n/a	n/a	fluoroquinolone antibiotic; diaminopyrimidine antibiotic; phenicol antibiotic	antibiotic efflux	resistance-nodulation-cell division (RND) antibiotic efflux pump	ATGGAACAGTCATCCCACTTCTTCTGGCGCTACCCCCTCGCACTCGCGGCCGTACTGGTCCTGAGCGCCTGCGGCAAGGCCCCGGAAACCACCCAAGGCATGGCGGCGCCCAAGGTCAGCGTCGCCGAAGTCATCGAACAACCGCTGAACGAGTGGGACGAATTCACCGGCCGCCTGGAAGCCCCGGAATCGGTGGAGCTGCGCCCGCGGGTATCGGGCTACATCGACCGCGTGGCCTTCCATGAAGGCGCCCTGGTGAAGAAAGGCGACCTGCTGTTCCAGATCGACCCGCGCCCGTTCGAGGCCGAGGTCAAGCGCCTCGAAGCCCAGCTGCAACAGGCCCGCGCGGCCCAGGCGCGGAGCGTCAACGAAGCCCAGCGCGGCGAACGCCTGCGCGCC…	MEQSSHFFWRYPLALAAVLVLSACGKAPETTQGMAAPKVSVAEVIEQPLNEWDEFTGRLEAPESVELRPRVSGYIDRVAFHEGALVKKGDLLFQIDPRPFEAEVKRLEAQLQQARAAQARSVNEAQRGERLRASNAISAELADARTTAAQEAKAAVAATQAQLDAARLNLSFTRITAPIDGRVSRAEVTAGNLVNSGETLLTTLVSTDKVYAYFDADERVFLKYVELARQAGRDTRSESPVYLGLSSEDGNPHLGRLDFLDNQVNPRTGTIRGRAVFDNAKGEFTPGLYVRLKLVGSKTYAATLIKDEAVGTDLGKKFVLVLDGDNKTVYRTVEMGPKLEGLRIVRSGLSKGDRIVVNGLQRVRPGMQVDPQKVEMASADTLATLARLRQSVGDSEPPK…	MEQSSHFSWRYPLALAAVLVLSACGKAPETTQGMAAPKVSVAEVIEQPLNEWDEFTGRLEAPESVELRPRVSGYIDRVAFHEGALVKKGDLLFQIDPRPFEAEVKRLEAQLQQARAAQARSVNEAQRGERLRASNAISAELADARTTAAQEAKAAVAATQAQLDAARLNLSFTRITAPIDGRVSRAEVTAGNLVNSGETLLTTLVSTDKVYAYFDADERVFLKYVELARQAGRDTRSESPVYLGLSSEDGNPHLGRLDFLDNQVNPRTGTIRGRAVFDNAKGEFTPGLYVRLKLVGSKTYAATLIKDEAVGTDLGKKFVLVLDGDNKTVYRTVEMGPKLEGLRIVRSGLSKGDRIVVNGLQRVRPGMQVDPQKVEMASADTLATLARLRQSVGDSEPPK…	100.00	gnl|BL_ORD_ID|1064|hsp_num:0	1067
NODE_61_length_33458_cov_11.526090_32 # 29523 # 32711 # 1 # ID=61_32;partial=00;start_type=ATG;rbs_motif=AGGA;rbs_spacer=5-10bp;gc_cont=0.657	NODE_61_length_33458_cov_11.526090_32	29523	32711	+	Perfect	2110	2147.09	MexF	100.0	3000804	protein homolog model	n/a	n/a	fluoroquinolone antibiotic; diaminopyrimidine antibiotic; phenicol antibiotic	antibiotic efflux	resistance-nodulation-cell division (RND) antibiotic efflux pump	ATGAATTTCTCCCAATTCTTCATCCAGCGGCCGATCTTCGCCGCGGTGCTGTCGCTGCTGATCCTGATCGGCGGCGCCATCTCCCTGTTCCAGCTACCCATCAGCGAATACCCGGAAGTGGTGCCGCCGACCGTCGTGGTCCGCGCCAACTTCCCCGGCGCCAACCCGAAAGTCATCGGCGAGACCGTCGCCTCTCCCCTGGAACAGGCGATCACCGGGGTGGAGAACATGCTCTACATGTCCTCCCAGTCGACCTCCGACGGCAAGCTGACCCTGACCATCACCTTCGCCCTCGGCACCGACCTGGACAACGCCCAGGTGCAGGTGCAGAACCGCGTCACCCGGACCGAGCCGAAGCTCCCGGAAGAAGTGACCCGGCTCGGCATCACCGTCGACAAG…	MNFSQFFIQRPIFAAVLSLLILIGGAISLFQLPISEYPEVVPPTVVVRANFPGANPKVIGETVASPLEQAITGVENMLYMSSQSTSDGKLTLTITFALGTDLDNAQVQVQNRVTRTEPKLPEEVTRLGITVDKASPDLTMVVHLTSPDNRYDMLYLSNYAVLNVKDELARLDGVGDVQLFGLGDYSLRVWLDPNKVASRNLTATDVVNAIREQNRQVAAGTLGAPPAPSDTSFQLSINTQGRLVTEEEFENIIIRAGANGEITRLRDIARVELGSNQYALRSLLNNKPAVAIPIFQRPGSNAIEISNLVREKMAELKHSFPQGMDYSIVYDPTIFVRGSIEAVVHTLFEALVLVVLVVILFLQTWRASIIPLAAVPVSLIGTFAVMHMLGFSLNALSLF…	MNFSQFFIQRPIFAAVLSLLILIGGAISLFQLPISEYPEVVPPTVVVRANFPGANPKVIGETVASPLEQAITGVENMLYMSSQSTSDGKLTLTITFALGTDLDNAQVQVQNRVTRTEPKLPEEVTRLGITVDKASPDLTMVVHLTSPDNRYDMLYLSNYAVLNVKDELARLDGVGDVQLFGLGDYSLRVWLDPNKVASRNLTATDVVNAIREQNRQVAAGTLGAPPAPSDTSFQLSINTQGRLVTEEEFENIIIRAGANGEITRLRDIARVELGSNQYALRSLLNNKPAVAIPIFQRPGSNAIEISNLVREKMAELKHSFPQGMDYSIVYDPTIFVRGSIEAVVHTLFEALVLVVLVVILFLQTWRASIIPLAAVPVSLIGTFAVMHMLGFSLNALSLF…	100.00	gnl|BL_ORD_ID|2424|hsp_num:0	1300
NODE_61_length_33458_cov_11.526090_33 # 32708 # 33457 # 1 # ID=61_33;partial=01;start_type=ATG;rbs_motif=GGAG/GAGG;rbs_spacer=5-10bp;gc_cont=0.699	NODE_61_length_33458_cov_11.526090_33	32708	33457	+	Strict	800	491886	OprN	99.6	3000805	protein homolog model	n/a	n/a	fluoroquinolone antibiotic; diaminopyrimidine antibiotic; phenicol antibiotic	antibiotic efflux	resistance-nodulation-cell division (RND) antibiotic efflux pump	ATGATTCACGCGCAGTCGATCCGGAGCGGGCTCGCGCCCGCCCTGGGTCTGTTCAGTCTGCTGGCGCTCAGCGCCTGCACGGTGGGTCCGGACTACCGGACCCCCGACACCGCGGCGGCGAAGATCGACGCCACGGCGAGCAAGCCCTACGACCGCAGCCGCTTCGAAAGCCTGTGGTGGAAACAGTTCGACGATCCGACCCTGAACCAACTGGTCGAACAGTCGCTGAGCGGCAACCGCGACCTGCGCGTGGCCTTCGCCCGCCTGCGCGCCGCCCGCGCCCTGCGCGACGACGTAGCCAACGATCGCTTCCCGGTGGTCACCAGCCGCGCCAGCGCCGACATCGGCAAGGGCCAGCAACCGGGAGTGACCGAGGACCGGGTCAACAGCGAGCGCTAC…	MIHAQSIRSGLAPALGLFSLLALSACTVGPDYRTPDTAAAKIDATASKPYDRSRFESLWWKQFDDPTLNQLVEQSLSGNRDLRVAFARLRAARALRDDVANDRFPVVTSRASADIGKGQQPGVTEDRVNSERYDLGLDSAWELDLFGRIRRQLESSDALSEAAEADLQQLQVSLIAELVDAYGQLRGAQLREKIALSNLENQKESRQLTEQLRDAGVGAELDVLRADARLAATAASVPQLQAEAERARHR	MIHAQSIRSGLASALGLFSLLALSACTVGPDYRTPDTAAAKIDATASKPYDRSRFESLWWKQFDDPTLNQLVEQSLSGNRDLRVAFARLRAARALRDDVANDRFPVVTSRASADIGKGQQPGVTEDRVNSERYDLGLDSAWELDLFGRIRRQLESSDALSEAAEADLQQLQVSLIAELVDAYGQLRGAQLREKIALSNLENQKESRQLTEQLRDAGVGAELDVLRADARLAATAASVPQLQAEAERARHRIATLLGQRPEELTVDLSPRDLPAITKALPIGDPGELLRRRPDIRAAERRLAASTADVGVATADLFPRVSLSGFLGFTAGRGSQIGSSAARAWSVGPSISWAAFDLGSVRARLRGAKADADAALASYEQQVLLALEESANAFSDYGKRQE…	52.97	gnl|BL_ORD_ID|304|hsp_num:0	172
NODE_62_length_33358_cov_16.742516_4 # 2606 # 4054 # -1 # ID=62_4;partial=00;start_type=ATG;rbs_motif=AGGA;rbs_spacer=5-10bp;gc_cont=0.683	NODE_62_length_33358_cov_16.742516_4	2606	4054	-	Strict	850	940643	OpmH	97.1	3003682	protein homolog model	n/a	n/a	triclosan	antibiotic efflux	resistance-nodulation-cell division (RND) antibiotic efflux pump	ATGCTGCGCAGACTCTCCCTGGCGGCCGCCGTGGCCGCTGCTACCGGTGTCGCCTGGGCCGCCCAGCCGACCCCGCTGCCGACCAAGACCGACCTGATCAGCGTCTACAAGGAAGCCGTCGACAACAACGCCGACCTCGCCGCCGCCCAGGCCGACTACCTGGCGCGCAAGGAAGTGGTGCCCCAGGCCCGCGCCGGCCTGCTGCCGCAACTCGGCGCCGGCGGCCGTATCGGCGACTCACGGATCGCTCTCGACGAACCGGCCGCCACGGTCAAACGCAGCAGTCATGTGGTCCAGGCCAGCCTCAGCCAGCCGCTGTTCCGCGCCGACCGCTGGTTCCAGTGGCAGGCCGCCAAGGAAACCAGCGACCAGGCCAAGCTGGAATTCTCCGCGACCCAG…	MLRRLSLAAAVAAATGVAWAAQPTPLPTKTDLISVYKEAVDNNADLAAAQADYLARKEVVPQARAGLLPQLGAGGRIGDSRIALDEPAATVKRSSHVVQASLSQPLFRADRWFQWQAAKETSDQAKLEFSATQQDLILRSAETYFTVLRAQDNLATSKAEEAAFKRQLDQANERFDVGLSDKTDVLEAQASYDTARANRLIAEQRVDDAFQALVTLTNRDYSAIEGMRHTLPVVPPAPNDAKAWVDTAVQQNLRLLASNYAVNAAEETLRQRKAGHLPTLDAVAQYQKGDNDALGFANSAANPLVHYGKDVEERTIGLELNIPIYTGGLTSSQVRESYQRLNQSEQSREGQRRQVVQDTRNLHRAVNTDVEQVQARRQAIISNQSSLEATEIGYQVGTR…	MLRRLSLAAAVAAATGVAWAAQPTPLPTKTDLISVYKEAVDNNADLAAAQADYLARKEVVPQARAGLLPQLGAGARVGDTRIAFDERPATVKRNSQVVQATLSQPLFRADRWFQWQAAKETSDQARLEFSATQQDLILRSAETYFTVLRAQDNLATSKAEEAAFKRQLDQANERFDVGLSDKTDVLEAQASYDTARANRLIAEQRVDDAFQALVTLTNRDYSAIEGMRHTLPVVPPAPNDAKAWVDTAVQQNLRLLASNYAVNAAEETLRQRKAGHLPTLDAVAQYQKGDNDALGFANSAANPLVHYGKYVDERSIGLELNIPIYSGGLTSSQVRESYQRLNQSEQSREGQRRQVVQDTRNLHRAVNTDVEQVQARRQAIISNQSSLEATEIGYQVGTR…	100.00	gnl|BL_ORD_ID|2051|hsp_num:0	2195
NODE_69_length_28375_cov_12.122634_8 # 5629 # 8766 # -1 # ID=69_8;partial=00;start_type=ATG;rbs_motif=GGAG/GAGG;rbs_spacer=5-10bp;gc_cont=0.683	NODE_69_length_28375_cov_12.122634_8	5629	8766	-	Strict	1800	1911.73	mexY	93.12	3003033	protein homolog model	n/a	n/a	macrolide antibiotic; fluoroquinolone antibiotic; aminoglycoside antibiotic; carbapenem; cephalosporin; cephamycin; penam; tetracycline antibiotic; acridine dye; phenicol antibiotic	antibiotic efflux	resistance-nodulation-cell division (RND) antibiotic efflux pump	ATGGCTCGTTTCTTCATTGACCGGCCGGTCTTCGCCTGGGTGATCTCCCTGCTGATCGTGCTCGCCGGGGTCCTGGCGATCCGCTTCCTGCCGGTCGCCCAGTACCCGGACATCGCGCCGCCGGTGGTCAACGTCAGCGCCAGCTATCCCGGCGCCTCGGCCAAGGTGGTCGAGGAAGCGGTGACCGCGATCATCGAGCGCGAGATGAACGGCGCGCCCGGCCTGCTCTACACCAAGGCCACCAGCAGCACCGGCCAGGCCTCGCTGACCCTGACCTTCCGCCAGGGCGTGAACGCCGACCTCGCCGCGGTGGAAGTGCAGAACCGCCTGAAGATCGTCGAGTCGCGCCTGCCCGAATCGGTGCGGCGCGACGGCATCTACGTGGAGAAGGCGGCGGAC…	MARFFIDRPVFAWVISLLIVLAGVLAIRFLPVAQYPDIAPPVVNVSASYPGASAKVVEEAVTAIIEREMNGAPGLLYTKATSSTGQASLTLTFRQGVNADLAAVEVQNRLKIVESRLPESVRRDGIYVEKAADSIQLIVTLTSSSGRYDAMELGEIASSNVLQALRRVEGVGKVETWGAEYAMRIWPDPAKLTSMNLSASDLVNAVRRHNARLTVGDIGNLGVPDSAPISATVKVDDTLVTPEQFGEIPLRIRADGGAIRLRDVARVEFGQSEYGFVSRVNQMTATGLAVKMAPGSNAVATAKRIRATLDELSRYFPEGVSYNIPYDTSAFVEISIRKVVSTLLEAMLLVFAVMYLFMQNFRATLIPTLVVPVALLGTFTVMLGLGFSINVLTMFGMVL…	MARFFIDRPVFAWVISLLIVLAGVLAIRFLPVAQYPDIAPPVVNVSATYPGASAKVVEEAVTAIIEREMNGAPGLLYTKATSSTGQASLTLTFRQGVNANLAAVEVQNRLKIVESRLPESVRRDGIYVEKAADSIQLIVTLTSSSGRYDAMELGEIASSNVLQALRRVEGVGKVETWGAEYAMRIWPDPAKLTSMNLSASDLVNAVRRHNARLTVGDIGNLGVPDSAPISATVKVDDTLVTPEQFGEIPLAHPRDGGAIRLRDVARVEFGQSEYGFVSRVNQMTATGLAVKMAPGSNAVATAKRIRATLDELSRYFPEGVSYNIPYDTSAFVEISIRKVVSTLLEAMLLVFAVMYLFMQNFRATLIPTLVVPVALLGTFTVMLGLGFSINVLTMFGMVL…	99.90	gnl|BL_ORD_ID|1687|hsp_num:0	1786
NODE_72_length_27477_cov_13.835497_20 # 20024 # 21457 # 1 # ID=72_20;partial=00;start_type=GTG;rbs_motif=AGGA;rbs_spacer=5-10bp;gc_cont=0.699	NODE_72_length_27477_cov_13.835497_20	20024	21457	+	Strict	900	938717	PmpM	99.58	3004077	protein homolog model	n/a	n/a	fluoroquinolone antibiotic; aminoglycoside antibiotic; benzalkonium chloride	antibiotic efflux	multidrug and toxic compound extrusion (MATE) transporter	GTGAACAGCCCCGCCCTGCCCCTTTCCCGTGGCTTGCGCATCCGCGCCGAACTCAAGGAACTGCTGACCCTCGCCGCGCCGATCATGATCGCGCAACTGGCGACCACCGCCATGGGCTTCGTCGACGCGGTGATGGCCGGGCGCGCCAGTCCGCACGACCTGGCAGCGGTGGCGCTGGGCAACTCGATCTGGATCCCGATGTTCCTGCTGATGACCGGCACCCTGCTCGCCACCACGGCCAAGGTCGCCCAGCGCCATGGCGCCGGCGACCAGCCCGGCACCGGGCCGCTGGTGCGCCAGGCGCTGTGGCTGGCGCTGCTGATCGGACCGCTGTCGGGGGCGGTGCTGTGGTGGTTGTCGGAGCCGATCCTCGGCTTGATGAAAGTGCGCCCGGAACTG…	VNSPALPLSRGLRIRAELKELLTLAAPIMIAQLATTAMGFVDAVMAGRASPHDLAAVALGNSIWIPMFLLMTGTLLATTAKVAQRHGAGDQPGTGPLVRQALWLALLIGPLSGAVLWWLSEPILGLMKVRPELIGPSLLYLKGIALGFPAAALYHVLRCYTNGLGRTRPSMVLGIGGLLLNIPINYALIYGHFGMPKMGGPGCGWATGSVMWFMFLGMLFWVNKASIYRASQLFSRWEWPDRATIGPLVAVGLPIGIAVFAESSIFSVIALLIGGLDENVVAGHQIALNFSALVFMIPYSLGMAVTVRVGHNLGAGLPRDARFAAGVGMAAALGYACVSASLMLLLREQIAAMYSPDPAVIAIAASLIVFSALFQFSDALQVTAAGALRGYQDTRVTMI…	MNSPALPLSRGLRIRAELKELLTLAAPIMIAQLATTAMGFVDAVMAGRASPHDLAAVALGNSIWIPMFLLMTGTLLATTAKVAQRHGAGDQPGTGPLVRQALWLALLIGPLSGAVLWWLSEPILGLMKVRPELIGPSLLYLKGIALGFPAAALYHVLRCYTNGLGRTRPSMVLGIGGLLLNIPINYALIYGHFGMPKMGGPGCGWATGSVMWFMFLGMLFWVNKASIYRASQLFSRWEWPDRATIGPLVAVGLPIGIAVFAESSIFSVIALLIGGLDENVVAGHQIALNFSALVFMIPYSLGMAVTVRVGHNLGAGLPRDARFAAGVGMAAALGYACVSASLMLLLREQIAAMYSPDPAVIAIAASLIVFSALFQFSDALQVTAAGALRGYQDTRVTMI…	100.00	gnl|BL_ORD_ID|2451|hsp_num:0	2734
NODE_77_length_26520_cov_16.437861_8 # 10583 # 11389 # -1 # ID=77_8;partial=00;start_type=ATG;rbs_motif=AGGA/GGAG/GAGG;rbs_spacer=11-12bp;gc_cont=0.710	NODE_77_length_26520_cov_16.437861_8	10583	11389	-	Strict	500	526554	APH(3')-IIb	98.88	3002645	protein homolog model	n/a	n/a	aminoglycoside antibiotic	antibiotic inactivation	APH(3')	ATGCATGATGCAGCCACCTCCATGCCGCCGCAGGCTCCCTCAACCTGGGCCGACTACCTTGCCGGCTACCGCTGGCGAGGGCAGGGCGAAGGATGTTCCGCGGCCACGGTCCACCGCCTGGAGGCTGCGCGGCGGCCGACCCTGTTCGTCAAGCAGGAAGTGCTGTCCGTACATGCCGAGCTGCCCGCCGAAATCGCCCGCCTGCGCTGGCTGCACGGTGCCGGCATCGACTGCCCGCAGGTGCTGAACGAAACCCAGAGCGACGGCCGGCAATGGCTGCTGATGAGCGCCGTGCCGGGGGACACGCTGTCCGCGCTGGCGCAGCGCGGCGAGCTGGAGCCCGAGCGCTTGGTGCGCCTGGTGGCCGCCGCCCTGCGCCGGCTGCACGATCTCGATCCG…	MHDAATSMPPQAPSTWADYLAGYRWRGQGEGCSAATVHRLEAARRPTLFVKQEVLSVHAELPAEIARLRWLHGAGIDCPQVLNETQSDGRQWLLMSAVPGDTLSALAQRGELEPERLVRLVAAALRRLHDLDPAACPFDHRLERRLDTVRQRVEAGLVDEADFDDDHRGRSATELYRLLLDRRPAVEDLVVAHGDACLPNLLAEGRRFSGFIDCGRLGVADRHQDLALAARDIEAELGAAWAEAFLVEYGGDIDGERLAYFRLLDEFF	MHDAATSMPPQAPSTWADYLAGYRWRGQGEGCSAATVHRLEAARRPTLFVKQEVLSAHAELPAEIARLRWLHGAGIDCPQVLNETQSDGRQWLLMSAMPGDTLSALAQRDELEPERLVRLVAAALRRLHDLDPAACPFDHRLERRLDTVRQRVEAGLVDEADFDDDHRGRSATELYRLLLDRRPAVEDLVVAHGDACLPNLLAEGRRFSGFIDCGRLGVADRHQDLALAARDIEAELGAAWAEAFLVEYGGDIDGERLAYFRLLDEFF	100.00	gnl|BL_ORD_ID|893|hsp_num:0	954
NODE_79_length_25484_cov_15.632546_12 # 10821 # 12296 # -1 # ID=79_12;partial=00;start_type=ATG;rbs_motif=GGAGG;rbs_spacer=5-10bp;gc_cont=0.714	NODE_79_length_25484_cov_15.632546_12	10821	12296	-	Strict	850	949503	opmE	99.59	3003700	protein homolog model	n/a	n/a	macrolide antibiotic; carbapenem; tetracycline antibiotic; acridine dye; diaminopyrimidine antibiotic; phenicol antibiotic	antibiotic efflux	resistance-nodulation-cell division (RND) antibiotic efflux pump	ATGAAGCCATACCTGCGGTCTTCGTTGAGCGCGCTGATCCTGCTGGGCGGCTGTGCCGCGGTGGGGCCCGACTATGCGCCGCCGAGCGCGTCCGCACCGGCCAGCTTCGGCGCGATGCCGGCGGGTATCGATGGCAGTGGCGTGGAGATCGAGTGGTGGCGCGGGTTCGACGAGCCAGCCCTGGAGTCTCTGATCCAGCGGGCGCTCGCGGCGAACCTCGACATCGCCCTTGCCGGCGCGCGCCTGGACGAAGCGAAGGCGCTGCTGCGCGAGAACCGCGAGGAGTTCCTGCCGCGCGGCGGGCCGGCGTTCGATTACCAGGCCCGGCGGCGCGGCGAGGTGGAAACACCGGCCGGCCAGCAGCGCGACATCGAGACCTATCGCGGCGCGCTGGATGCT…	MKPYLRSSLSALILLGGCAAVGPDYAPPSASAPASFGAMPAGIDGSGVEIEWWRGFDEPALESLIQRALAANLDIALAGARLDEAKALLRENREEFLPRGGPAFDYQARRRGEVETPAGQQRDIETYRGALDASWEIDLFGRVRRSVEAAEAQAGSREALLRNVQASVAATVAMTWFQLQGIEAELAVVHDIAGNQRDSLEMVERLVSAGSAHEFDRLRAEALLHNVEAAVPDLERRRAATRNALAVLLAEAPQAFSPPVARASGERLTLRTLGVGDPAGLLARRADIAAAERNLAAATARIGVETAGLYPQVEVRGSIGLVAGNLDALDESGTSFNVLNPVIRWALLDRGRVRARIAASEARAQEALILYDRTVLRALQETDDAFNGYGAAADRLRLR…	MKPYLRSSLSALILLGGCAAVGPDYAPPSASAPASFGAMPAGIDGSGVEIEWWRGFDEPALESLIQRALAANLDIALAGARLDEAKALLRENREEFLPRGGPAFDYQARRRGEVETPAGQQRDIETYRGALDASWEIDLFGRVRRSVEAAEAQAGSREALLRNVQASVAATVAMSWFQLQGIEAELAVVHDIAGNQRDSLEMVERLVSAGSAHEFDRLRAEALLHNVEAAVPDLERRRAATRNALAVLLAEAPQAFSPPVARASGERLTLRTLGVGDPAGLLARRADIAAAERNLAAATARIGVETAGLYPQVEVRGSIGLVAGNLDALDESGTSFNVLNPVIRWALLDRGRVWARIAASEARAQEALILYDRTVLRALQETDDAFNGYGAAADRLRLR…	100.00	gnl|BL_ORD_ID|2065|hsp_num:0	2213
NODE_79_length_25484_cov_15.632546_13 # 12293 # 15454 # -1 # ID=79_13;partial=00;start_type=ATG;rbs_motif=GGxGG;rbs_spacer=5-10bp;gc_cont=0.676	NODE_79_length_25484_cov_15.632546_13	12293	15454	-	Strict	750	1175.61	adeF	59.17	3000777	protein homolog model	n/a	n/a	fluoroquinolone antibiotic; tetracycline antibiotic	antibiotic efflux	resistance-nodulation-cell division (RND) antibiotic efflux pump	ATGACATTCCCACGCTTCTTCATCGATAGACCGATCTTCGCCATCGTTCTTTCGGTGCTGATGATGATCGGAGGCATCGTTTCGTTCTTCCAGTTGCCGCTGAGCGAATACCCGGCGGTGACGCCGCCGACCGTGCAGGTGACCACCGCCTATCCCGGCGCCAACCCCGACGTGATCGCGCAGACGGTGGCGACGCCGCTGGAGCAGGCGATCACCGGGGTCGAGGGGATGCTGTACATGTCCTCGCAGTCGGCCACCGACGGGCGAATGATCCTGACCATCACCTTCGACCAGCACATCGATCCCGACATGGCCCAGATCCAGGTGCAGAACCGGGTCTCGCGGGTGCTCTCGCGCCTGCCCGACGAGGTGCAGCGGCAGGGCGTGGTCACCCAGAAG…	MTFPRFFIDRPIFAIVLSVLMMIGGIVSFFQLPLSEYPAVTPPTVQVTTAYPGANPDVIAQTVATPLEQAITGVEGMLYMSSQSATDGRMILTITFDQHIDPDMAQIQVQNRVSRVLSRLPDEVQRQGVVTQKTSPDILMVVHLLSPEQRYDPLYISNYAYLQVRDELLRLPGISDVVVWGAGEYSMRLWLDPDLIAARGLTAGEVIAAVREQNVQVAAGAVGQAPDSTAAFQVTVNTLGRLSDEEQFGDIIVRTGADGQVTRLRDVARIEMGGDAYALRSLLDGEPAVALQIVQSPGANALDTAEAVRATVARLEGNFPAGLSARIAYDPTVFVRASLQTVATTLLEAILLVVVVVVLFLRSWRASLIPLMAVPVSLVGTFAIMHLMGFSLNTLSLFG…	MNISKFFIDRPIFAGVLSVLILLAGLLSVFQLPISEYPEVVPPSVVVRAQYPGANPKVIAETVASPLEESINGVEDMLYMQSQANSDGNLTITVNFKLGIDPDKAQQLVQNRVSQAMPRLPEDVQRLGVTTLKSSPTLTMVVHLTSPDNRYDMTYLRNYAVLNVKDRLARLQGVGEVGLFGSGDYAMRVWLDPQKVAQRNLTATEIVNAIREQNIQVAAGTIGASPSNSPLQLSVNAQGRLTTEQEFADIILKTAPDGAVTRLGDVARVELAASQYGLRSLLDNKQAVAIPIFQAPGANALQVSDQVRSTMKELSKDFPSSIKYDIVYDPTQFVRASIKAVVHTLLEAITLVVVVVILFLQTWRASIIPLLAVPVSIIGTFALMLAFGYSINALSLFGM…	99.43	gnl|BL_ORD_ID|137|hsp_num:0	153
NODE_79_length_25484_cov_15.632546_14 # 15451 # 16608 # -1 # ID=79_14;partial=00;start_type=ATG;rbs_motif=AGGA;rbs_spacer=5-10bp;gc_cont=0.695	NODE_79_length_25484_cov_15.632546_14	15451	16608	-	Strict	650	752281	mexP	99.22	3003698	protein homolog model	n/a	n/a	macrolide antibiotic; carbapenem; tetracycline antibiotic; acridine dye; diaminopyrimidine antibiotic; phenicol antibiotic	antibiotic efflux	resistance-nodulation-cell division (RND) antibiotic efflux pump	ATGAATCTCAGACACTTCATCCGCATCAGCGCGACGCTAGGCGTCGCGGCCCTTATCGCTGGCTGCGGGGAATCGGCGCCGCCCGGGGCGGCGAGCGCCCCGCCAAGCGTTCCCGTCGCCGAGGTGGTGGTTCGCCCGGTGACACCCTACGCCGAGTTCACCGGCTCGCTGACCGCTGTCGAGCAGGTAGAACTGCGGCCGCGCGTCGCCGGCTACATCCAGGACGTTACGGTGCCGGAAGGCCGCCTGGTAGAGAAGGGCCAGCAACTGTTCCTCATCGACCCGCGCGTGTTCAAGGCGGCGCAGGATGCCGCCAGGGCACGCCTGCGCGAGGCCGAGGCCGCGGCGTTGCTGGCGCGCACCGAACACGAGCGAGCCGAGCTGCTGTATGCGCGGAAG…	MNLRHFIRISATLGVAALIAGCGESAPPGAASAPPSVPVAEVVVRPVTPYAEFTGSLTAVEQVELRPRVAGYIQDVTVPEGRLVEKGQQLFLIDPRVFKAAQDAARARLREAEAAALLARTEHERAELLYARKVVARERLDSAIASRNASKAQVDAARAALDAAQLDLGFTRVTAPIGGRVGHIQVTEGNYVTNGVTALTSIVSVDPLYVYFDVDERTYLQALAPTRGREGEQAPRVKVALLTDESYGRSSRLDFLANAADRGTGTVRVRAVVDNPDGQLTPGLFAKVRLETGKPREQVLVADHSIGTDQGRRYVLVVDEGNKTQYRPVELGPMVDGLRVVRQGLQPGERIVVKGLVRPDMQITPLLAEIDGTPVDLSKTVGAAQ	MNLRHFIRITATLGVAALIAGCGESAPPGAASAPPSVPVAEVVVRPVTPYAEFTGSLTAVEQVELRPRVAGYIQDVTVPEGRLVEKGQQLFLIDPRVFKAAQDAARARLREAEAAALLARTEHERAELLYARKVVARERLDSAIASRNASKAQVDAARAALDAAQLDLGFTRVTAPIGGRVGHIQVTEGNYVTNGVTALTSIVSVDPLYVYFDVDERTYLQALAPTRGREGEQAPRVKVALLTDESYGRSSRLDFLANAADRGTGTVRVRAVVDNPDGQLTPGLFAKVRLETGKPRAQVLVADHSIGTDQGRRYVLVVDEGNKTQYRPVELGPMVDGLRVVRQGLQPGERIVVKGLVRPDMQITPRLAEIDGTPVDLSKTVGAAQ	100.00	gnl|BL_ORD_ID|2053|hsp_num:0	2211
NODE_84_length_22440_cov_13.679607_10 # 12021 # 14009 # 1 # ID=84_10;partial=00;start_type=ATG;rbs_motif=GGA/GAG/AGG;rbs_spacer=11-12bp;gc_cont=0.687	NODE_84_length_22440_cov_13.679607_10	12021	14009	+	Strict	1200	1343.95	arnA	99.4	3002985	protein homolog model	n/a	n/a	peptide antibiotic	antibiotic target alteration	pmr phosphoethanolamine transferase	ATGACCTCGAAAGCCGTCGTCTTCGCCTACCACGACATCGGTTGCACCGGTATCGAAGCCCTGCTCAATGCCGGCTACGAGATCGCCGCCGTCTTCACCCATGCCGACGACCCACGGGAAAACACCTTCTACGCCTCGGTCGCGCGCCTCTGCGCCGAGCGCGGCATTCCGCTGCACGCGCCCGAGGACGTGAACCATCCGCTGTGGCTGGAGCGCATCCGCCAACTGCGCCCGGACTATCTGTTCTCCTTCTACTACCGCCGCCTGCTTGGCGCCGAACTGCTCGCCTGCGCCGCACGCGGCGCCTACAACCTGCACGGTTCGCTGCTGCCGCGCTACCGCGGACGCGCCCCGGCGAACTGGGTGCTGGTCAACGGCGAAACGCAGACCGGGGTGACC…	MTSKAVVFAYHDIGCTGIEALLNAGYEIAAVFTHADDPRENTFYASVARLCAERGIPLHAPEDVNHPLWLERIRQLRPDYLFSFYYRRLLGAELLACAARGAYNLHGSLLPRYRGRAPANWVLVNGETQTGVTLHRMIERADAGPILAQQAVAIDPEDTALSLHGKLRKAAGALLRDSLPLLALGVLPEVEQDESQASHFGRRTPADGLLDWHRPARQLYDLVRAVTQPYPGAFCQVGEQKLIVWSAEVVAGNHGREPGSVLSCDPLRIACGEDSLVLRFGQRGERGLYLAGTQLATELGLVEGARLRGAASGPQRRTRVLILGVNGFIGNHLSERLLRDGRYEVHGMDIGSDAIERLKADPHFHFVEGDIGIHSEWLEYHVKKCDVVLPLVAIATPIE…	MTSKAVVFAYHDIGCTGIEALLNAGYEIAAVFTHADDPRENTFYASVARLCAERGIPLHAPEDVNHPLWLERIRQLRPDFLFSFYYRRLLGAELLACAARGAYNLHGSLLPRYRGRAPANWVLVNGETQTGVTLHRMIERADAGPILAQQAVAIDPEDTALSLHGKLRKAAGALLRDSLPLLALGVLPEVEQDESQASHFGRRTPADGLLDWHRPARQLYDLVRAVTQPYPGAFCQVGEQKLIVWSAEVVAGNHGREPGSVLSCDPLRIACGEDSLVLRFGQRGERGLYLAGTQLATELGLVEGARLRGAACSPQRRTRVLILGVNGFIGNHLSERLLRDGRYEVHGMDIGSDAIERLKADPHFHFVEGDIGIHSEWLEYHVKKCDVILPLVAIATPIE…	100.00	gnl|BL_ORD_ID|1548|hsp_num:0	1643
NODE_89_length_20961_cov_11.396967_13 # 10052 # 10522 # 1 # ID=89_13;partial=00;start_type=ATG;rbs_motif=AGGA/GGAG/GAGG;rbs_spacer=11-12bp;gc_cont=0.701	NODE_89_length_20961_cov_11.396967_13	10052	10522	+	Perfect	200	314694	Pseudomonas aeruginosa soxR	100.0	3004107	protein homolog model	n/a	n/a	fluoroquinolone antibiotic; cephalosporin; glycylcycline; penam; tetracycline antibiotic; acridine dye; rifamycin antibiotic; phenicol antibiotic; triclosan	antibiotic target alteration; antibiotic efflux	ATP-binding cassette (ABC) antibiotic efflux pump; major facilitator superfamily (MFS) antibiotic efflux pump; resistance-nodulation-cell division (RND) antibiotic efflux pump	ATGAAGAATTCCTGCGCATCCCGCGAACTGAGCGTCGGCGAACTGGCCAGGCGTGCCGGCGTGGCGGTCTCCGCCCTGCATTTCTACGAAACCAAGGGGCTGATCAGCAGCCAGCGCAACGCCGGCAACCAGCGGCGCTTCAGTCGCGAGACGCTACGCCGGGTGGTGGTGATCAAGGTCGCCCAGCGGGTCGGCATTCCCCTCGCGGAGATCGCTCGCGCCCTGCAGACCCTGCCGGCCGGGCGCAGCCCTAGCGCGGCGGACTGGGCGCGCCTGTCGGCGCAGTGGAAGGAGGATCTCACCGAGCGCATCGACAAGCTGCTGCTGTTGCGCGACCAACTGGACGGCTGCATCGGTTGCGGCTGCCTGTCGCTCCAGGCCTGCCCGTTGCGCAACCCC…	MKNSCASRELSVGELARRAGVAVSALHFYETKGLISSQRNAGNQRRFSRETLRRVVVIKVAQRVGIPLAEIARALQTLPAGRSPSAADWARLSAQWKEDLTERIDKLLLLRDQLDGCIGCGCLSLQACPLRNPGDQLSAEGPGAHWLDAEGREHDG	MKNSCASRELSVGELARRAGVAVSALHFYETKGLISSQRNAGNQRRFSRETLRRVVVIKVAQRVGIPLAEIARALQTLPAGRSPSAADWARLSAQWKEDLTERIDKLLLLRDQLDGCIGCGCLSLQACPLRNPGDQLSAEGPGAHWLDAEGREHDG	100.00	gnl|BL_ORD_ID|2469|hsp_num:0	2775
NODE_98_length_18126_cov_15.237729_3 # 1875 # 3338 # -1 # ID=98_3;partial=00;start_type=ATG;rbs_motif=None;rbs_spacer=None;gc_cont=0.730	NODE_98_length_18126_cov_15.237729_3	1875	3338	-	Strict	920	944495	OpmD	99.38	3000809	protein homolog model	n/a	n/a	fluoroquinolone antibiotic; tetracycline antibiotic; acridine dye	antibiotic efflux	resistance-nodulation-cell division (RND) antibiotic efflux pump	ATGAAGCGCTCCTACCCGAACCTTTCGCGCCTGGCGCTGGCCCTGGCGGTCGGCACCGGCCTGGCCGCCTGCAGCGTCGGCCCCGACTACCAGCGTCCGCAGTCGCCGCCGCCACGCGTCGCCAGCGAGTACCTCGGCGAGTTCTCCGGCGAGCGGCGGGAAGCGCCCTGGTGGAGCTTCTTCGACGATCCGCAACTGGTGCGCCTGGTCGACCAGGCGCTGGCGCGCAACCACGACATCCGCGAGGCCCGCGCCAACCTGCGCAGCGCCCGCGCGCTGTTCGACGACCGCTGGCTCGACCAGTTGCCGCAGGTCACCAGCCAGGCCGGCTACAGCCGCAGCATCGAACAACAGCTGGACTACGACGGCGAGCCGCGCCGGCGCCTGGCGGAGAGCTAC…	MKRSYPNLSRLALALAVGTGLAACSVGPDYQRPQSPPPRVASEYLGEFSGERREAPWWSFFDDPQLVRLVDQALARNHDIREARANLRSARALFDDRWLDQLPQVTSQAGYSRSIEQQLDYDGEPRRRLAESYRAGFDAQWEIDLFGRLGRLSDAALARAEAADADLRLVRLSIAADTARAYFEIQGYQRRLDVARAQVRSWRDTLELTRSSLQLGSGLPEDVENAQANLLRSEAAIPPLTTALESARYRLDVLRGEAPGSGAPILDGSGAAPLAKNLPLGDVDRLILQRPDVVSAERQLAASTEDVGAATAELYPRLDLGGFIGFFALRSGDLGSASRAFELAPSVSWPAFRLGNVRARLRAVEAQSDAALARYQRSLLLAQEDVGNALNQLAEHQRR…	MKRSYPNLSRLALALAVGTGLAACSVGPDYQRPQSPPPRVASEHLGEFSGERREAPWWSFFDDPQLVRLVDQALARNHDIREARANLRSARALFDDRWLDQLPQVTSQAGYSRSIEQQLDYDGEPRRRLAESYRAGFDAQWEIDLFGRLGRLSDAALARAEAADADLRLVRLSIAADTARAYFEIQGYQRRLDVARAQVRSWRDTLELTRSSLQLGSGLPEDVENAQANLLRSEAAIPPLTTALESARYRLDVLRGEAPGSGAPILDGGAAAPLAKNLPLGDVDRLILQRPDVVSAERQLAASTEDVGAATAELYPRLDLGGFIGFFALRSGDLGSASRAFELAPSVSWPAFRLGNVRARLRAVEAQSDAALARYQRSLLLAQEDVGNALNQLAEHQRR…	100.00	gnl|BL_ORD_ID|409|hsp_num:0	442
NODE_98_length_18126_cov_15.237729_4 # 3335 # 6424 # -1 # ID=98_4;partial=00;start_type=ATG;rbs_motif=AGGA;rbs_spacer=5-10bp;gc_cont=0.679	NODE_98_length_18126_cov_15.237729_4	3335	6424	-	Strict	1900	2057.72	MexI	99.9	3000808	protein homolog model	n/a	n/a	fluoroquinolone antibiotic; tetracycline antibiotic; acridine dye	antibiotic efflux	resistance-nodulation-cell division (RND) antibiotic efflux pump	ATGACCTTTACCGACCTGTTCGTCCGCCGGCCGGTGCTGGCGCTGGTGGTCAGCACGCTGATCCTGCTGCTCGGCCTGTTCTCCCTGGGCAAGCTGCCGATCCGCCAGTACCCGCTGCTGGAAAGCTCGACCATCACCGTCACCACAGAGTACCCCGGCGCCTCCGCCGATCTCATGCAGGGCTTCGTCACCCAGCCGATCGCCCAGGCGGTGTCGTCGGTGGAGGGCATCGACTACCTTTCCTCGACCTCGGTGCAGGGGCGTAGCGTGGTGACCATCCGCATGCTGCTCAACCGCGATTCGACCCAGGCGATGACCGAGACCATGGCCAAGGTCAACTCGGTGCGCTACAAGCTGCCCGAGCGTGCCTACGACTCGGTGATCGAACGCTCTTCCGGC…	MTFTDLFVRRPVLALVVSTLILLLGLFSLGKLPIRQYPLLESSTITVTTEYPGASADLMQGFVTQPIAQAVSSVEGIDYLSSTSVQGRSVVTIRMLLNRDSTQAMTETMAKVNSVRYKLPERAYDSVIERSSGETTAVAYVGFSSKTLPIPALTDYLSRVVEPMFSSIDGVAKVQTFGGQRLAMRLWLDADRLAGRGLTASDVAEAIRRNNYQAAPGMVKGQYVLSNVRVNTDLTNVDDFREMVIRNDGNGLVRLRDVGTVELGAAATETSALMDGDPAVHLGLFPTPTGNPLVIVDGIRKLLPEIQKTLPPDVRVDLAYETSRFIQASIDEVVRTLVEALLIVVLVIYLCLGSLRSVLIPVATIPLSMLGAAALMLAFGFSVNLLTLLAMVLAIGLVV…	MTFTDLFVRRPVLALVVSTLILLLGLFSLGKLPIRQYPLLESSTITVTTEYPGASADLMQGFVTQPIAQAVSSVEGIDYLSSTSVQGRSVVTIRMLLNRDSTQAMTETMAKVNSVRYKLPERAYDSVIERSSGETTAVAYVGFSSKTLPIPALTDYLSRVVEPMFSSIDGVAKVQTFGGQRLAMRLWLDADRLAGRGLTASDVAEAIRRNNYQAAPGMVKGQYVLSNVRVNTDLTNVDDFREMVIRNDGNGLVRLRDVGTVELGAAATETSALMDGDPAVHLGLFPTPTGNPLVIVDGIRKLLPEIQKTLPPDVRVDLAYETSRFIQASIDEVVRTLVEALLIVVLVIYLCLGSLRSVLIPVATIPLSMLGAAALMLAFGFSVNLLTLLAMVLAIGLVV…	100.00	gnl|BL_ORD_ID|1553|hsp_num:0	1647
NODE_98_length_18126_cov_15.237729_5 # 6437 # 7549 # -1 # ID=98_5;partial=00;start_type=ATG;rbs_motif=GGAG/GAGG;rbs_spacer=5-10bp;gc_cont=0.698	NODE_98_length_18126_cov_15.237729_5	6437	7549	-	Perfect	650	730709	MexH	100.0	3000807	protein homolog model	n/a	n/a	fluoroquinolone antibiotic; tetracycline antibiotic; acridine dye	antibiotic efflux	resistance-nodulation-cell division (RND) antibiotic efflux pump	ATGCAGAAACCCGTCCTGATCGCCAGTGCCGCGCTCATCTGCGCGGCGGTTATCGGCATCGCCGTCTACGCCACCGGCTCGGCGAAGAAAGACGCCGGCGGTTTCGCCGGCTACCCGCCGGTGAAGGTCGCCCTCGCCTCGGTGGAGCGGCGGGTGGTGCCGCGCGTCTTCGATGGCGTCGGCGAGCTGGAGGCCGGTCGCCAGGTCCAGGTGGCCGCCGAAGCGGCAGGACGGATCACCCGCATCGCCTTCGAATCGGGCCAGCAGGTGCAGCAAGGGCAGTTGCTGGTGCAACTCAACGACGCGGTGGAACAGGCCGAGCTGATCCGTCTCAAGGCGCAGTTGCGTAATGCCGAGATCCTCCATGCCCGTGCGCGCAAGCTGGTAGAGCGCAACGTC…	MQKPVLIASAALICAAVIGIAVYATGSAKKDAGGFAGYPPVKVALASVERRVVPRVFDGVGELEAGRQVQVAAEAAGRITRIAFESGQQVQQGQLLVQLNDAVEQAELIRLKAQLRNAEILHARARKLVERNVASQEQLDNAVAARDMALGAVRQTQALIDQKAIRAPFSGQLGIRRVHLGQYLGVAEPVASLVDARTLKSNFSLDESTSPELKLGQPLEVLVDAYPGRSFPARISAIDPLIGKSRTVQVQALLDNPEGLLAAGMFASIRVSRKADAPSLSVPETAVTYTAYGDTVFVAHQDGDRPLSAKRVSVRIGERWDGRVEILQGLAEGDRVVTSGQINLSDGMAVEPVKEDTLSSAAPPVPVAGR	MQKPVLIASAALICAAVIGIAVYATGSAKKDAGGFAGYPPVKVALASVERRVVPRVFDGVGELEAGRQVQVAAEAAGRITRIAFESGQQVQQGQLLVQLNDAVEQAELIRLKAQLRNAEILHARARKLVERNVASQEQLDNAVAARDMALGAVRQTQALIDQKAIRAPFSGQLGIRRVHLGQYLGVAEPVASLVDARTLKSNFSLDESTSPELKLGQPLEVLVDAYPGRSFPARISAIDPLIGKSRTVQVQALLDNPEGLLAAGMFASIRVSRKADAPSLSVPETAVTYTAYGDTVFVAHQDGDRPLSAKRVSVRIGERWDGRVEILQGLAEGDRVVTSGQINLSDGMAVEPVKEDTLSSAAPPVPVAGR	100.00	gnl|BL_ORD_ID|1263|hsp_num:0	1344
NODE_98_length_18126_cov_15.237729_6 # 7557 # 8003 # -1 # ID=98_6;partial=00;start_type=ATG;rbs_motif=AGGA;rbs_spacer=5-10bp;gc_cont=0.669	NODE_98_length_18126_cov_15.237729_6	7557	8003	-	Perfect	260	291197	MexG	100.0	3000806	protein homolog model	n/a	n/a	fluoroquinolone antibiotic; tetracycline antibiotic; acridine dye	antibiotic efflux	resistance-nodulation-cell division (RND) antibiotic efflux pump	ATGCAGCGCTTCATCGATAACTCGCTCGAAAGCAACTGGCTCTGGCTGACCGCCCGGATCTGCCTGGCCCTGATGTTCGTCGCCTCGGGACTGGCGAAGCTGTTCGACTATCAGGCCAGCCTGGAGGAAATGCGCGCCGCCGGCCTGGAGCCGGCCTGGCTGTTCAACATCGCCACCGCCGTGACCCTGCTGGCCGGCTCCGCGCTGGTCCTGCTGGACCGCAAGCTATGGCTCGGCGCCGGGGCGCTGGCGGTGTTCCTGCTGCTGACCATCCTCATCGTCCACACCTTCTGGAGCAAGACCGGCGTCGAAGCCAAGCTGGCGATGTTCTTCGCCCTCGAACACATCGCGGTGATCGGCGGCCTGATCGCCACGGCCATCGCCAGCGCGCAACGCCAG…	MQRFIDNSLESNWLWLTARICLALMFVASGLAKLFDYQASLEEMRAAGLEPAWLFNIATAVTLLAGSALVLLDRKLWLGAGALAVFLLLTILIVHTFWSKTGVEAKLAMFFALEHIAVIGGLIATAIASAQRQRLRQDVSVAATYQKA	MQRFIDNSLESNWLWLTARICLALMFVASGLAKLFDYQASLEEMRAAGLEPAWLFNIATAVTLLAGSALVLLDRKLWLGAGALAVFLLLTILIVHTFWSKTGVEAKLAMFFALEHIAVIGGLIATAIASAQRQRLRQDVSVAATYQKA	100.00	gnl|BL_ORD_ID|939|hsp_num:0	995
NODE_104_length_16467_cov_17.860834_6 # 4540 # 7587 # -1 # ID=104_6;partial=00;start_type=ATG;rbs_motif=GGAG/GAGG;rbs_spacer=5-10bp;gc_cont=0.656	NODE_104_length_16467_cov_17.860834_6	4540	7587	-	Strict	1900	2049.63	TriC	99.8	3003681	protein homolog model	n/a	n/a	triclosan	antibiotic efflux	resistance-nodulation-cell division (RND) antibiotic efflux pump	ATGAAGGGCGGTTTCAACCTGTCGGACTGGGCCCTGCGCCACCAGTCCCTGGTCTGGTACCTGATGGCGGTATCGCTGGTGATGGGCGTGTTCTCCTACCTCAACCTGGGGCGCGAGGAGGATCCCTCGTTCGCCATCAAGACCATGGTCATCCAGACCCGCTGGCCGGGCGCCACGGTGGACGACACCCTGGAGCAGGTCACCGACCGCATCGAGAAGAAGCTCGAGGAGCTGGACTCGCTGGATTACGTGAAGAGCTACACGCGACCCGGCGAATCGACGGTCTTCGTCTACCTGAAGGACACCACCAAGGCCGGCGACATCCCGGATATCTGGTACCAGGTGCGCAAGAAGATATCCGACATCCAGGGCGAATTCCCCCAAGGCATCCAGGGACCG…	MKGGFNLSDWALRHQSLVWYLMAVSLVMGVFSYLNLGREEDPSFAIKTMVIQTRWPGATVDDTLEQVTDRIEKKLEELDSLDYVKSYTRPGESTVFVYLKDTTKAGDIPDIWYQVRKKISDIQGEFPQGIQGPGFNDEFGDVFGSVYAFTADGLDFRQLRDYVEKVRLDIRSVKDLGKVQMIGAQNEVIYLNFSTRKLAALGLDQRQVVQSLQAQNAVTPSGVVEAGPERISVRTSGNFRSEKDLQAVNLRVNDRFYRLSDLASISRDFVDPPTSLFRYKGEPAIGLAVAMKEGGNILEFGEALNARMQEITGELPVGVGVHQVSNQAQVVKKAVGGFTQALFEAVVIVLIVSFVSLGLRAGLVVACSIPLVLAMVFVFMEYTDITMQRVSLGALIIAL…	MKGGFNLSDWALRHQSLVWYLMAVSLVMGVFSYLNLGREEDPSFAIKTMVIQTRWPGATVDDTLEQVTDRIEKKLEELDSLDYVKSYTRPGESTVFVYLKDTTKAGDIPDIWYQVRKKISDIQGEFPQGIQGPGFNDEFGDVFGSVYAFTADGLDFRQLRDYVEKVRLDIRSVKDLGKVQMIGAQNEVIYLNFSTRKLAALGLDQRQVVQSLQAQNAVTPSGVVEAGPERISVRTSGNFRSEKDLQAVNLRVNDRFYRLSDLASISRDFVDPPTSLFRYKGEPAIGLAVAMKEGGNILEFGEALNARMQEITGELPVGVGVHQVSNQAQVVKKAVGGFTRALFEAVVIVLIVSFVSLGLRAGLVVACSIPLVLAMVFVFMEYTDITMQRVSLGALIIAL…	100.00	gnl|BL_ORD_ID|2050|hsp_num:0	2194
NODE_104_length_16467_cov_17.860834_7 # 7584 # 8654 # -1 # ID=104_7;partial=00;start_type=ATG;rbs_motif=GGAGG;rbs_spacer=5-10bp;gc_cont=0.711	NODE_104_length_16467_cov_17.860834_7	7584	8654	-	Perfect	600	699123	TriB	100.0	3003680	protein homolog model	n/a	n/a	triclosan	antibiotic efflux	resistance-nodulation-cell division (RND) antibiotic efflux pump	ATGAAGCCGTTTTCCCTCGCCGGCCTGTTCGGCTTCGCCCTGCTCCTCTCCGGCTGCGGCGACGAGCCGCCGCCGGCACCGCCGCGGCCGGTGCTGACGGTGACCGTGAAGACCCTGAAGAACGACGACCTCGGTCGCTTCGCCGGGAGCATCCAGGCGCGCTACGAGAGCGTGCTCGGCTTCCGCACCAACGGACGGATCGCCTCGCGCCTGTTCGACGTCGGTGACTTCGTCGGCAAGGGCGCGCTGCTGGCAACCCTCGACCCCACCGACCAGCAGAACCAGTTGCGCGCCAGCCAGGGCGACCTGGCCAGCGCCGAGGCGCAGTTGATCGACGCCCAGGCCAATGCCCGGCGCCAGGAAGAACTGTTCGCCCGCAGCGTCACCGCCCAGGCGCGC…	MKPFSLAGLFGFALLLSGCGDEPPPAPPRPVLTVTVKTLKNDDLGRFAGSIQARYESVLGFRTNGRIASRLFDVGDFVGKGALLATLDPTDQQNQLRASQGDLASAEAQLIDAQANARRQEELFARSVTAQARLDDARTRLKTSQASFDQAKAAVQQARDQLSYTRLVTDFDGVITTWHAEAGQVVSAGQAVVTLARPEVREAVFDLPTEVAESLPADARFLVSAQLDPQARTTGSIRELGPQADASTRTRRVRLSLAQTPEAFRLGSTIQVQLSSAGSVRSVLPASVLLERDGKTQVWVVDGKQSSVALREVQVLSRDERQVVIGQGLADGDRVVRAGVNSLKPGQKIKLDEDAR	MKPFSLAGLFGFALLLSGCGDEPPPAPPRPVLTVTVKTLKNDDLGRFAGSIQARYESVLGFRTNGRIASRLFDVGDFVGKGALLATLDPTDQQNQLRASQGDLASAEAQLIDAQANARRQEELFARSVTAQARLDDARTRLKTSQASFDQAKAAVQQARDQLSYTRLVTDFDGVITTWHAEAGQVVSAGQAVVTLARPEVREAVFDLPTEVAESLPADARFLVSAQLDPQARTTGSIRELGPQADASTRTRRVRLSLAQTPEAFRLGSTIQVQLSSAGSVRSVLPASVLLERDGKTQVWVVDGKQSSVALREVQVLSRDERQVVIGQGLADGDRVVRAGVNSLKPGQKIKLDEDAR	100.00	gnl|BL_ORD_ID|2049|hsp_num:0	2193
NODE_104_length_16467_cov_17.860834_8 # 8651 # 9754 # -1 # ID=104_8;partial=00;start_type=ATG;rbs_motif=None;rbs_spacer=None;gc_cont=0.708	NODE_104_length_16467_cov_17.860834_8	8651	9754	-	Strict	650	717613	TriA	98.64	3003679	protein homolog model	n/a	n/a	triclosan	antibiotic efflux	resistance-nodulation-cell division (RND) antibiotic efflux pump	ATGGCGCTGCCCGCCATCCTGTGCGCCGGCCTGCTTGTCGGTTGCGGCGCCGAGCCGCCCGCCGAGGAACACGTCCGTGTGCTGGCGCAGACGGTGAAGATGGCCGAGTTCGCCTCGGCCACCTCGATCACCGGCGACATCCAGGCACGGGTACAGGCCGACCAGTCGTTCCGTGTCGGCGGCAAGATCGTCGAGCGCCTGGTCGATGTCGGCGACCACGTCGCGGCTGGCCAGGTGCTGGCGCGGCTCGACCCGCAGGACCAGCGCAGCAACGTGGAGAACGCCCAGGCGGCGGTCGCCGCGCAGCAGGCGCAGTCGAAGCTCGCCGACCTCAACTACCAGCGGCAGAAGGCGCTGCTGCCCAAGGGCTACACCAGCCAGAGCGAGTACGACCAGGCG…	MALPAILCAGLLVGCGAEPPAEEHVRVLAQTVKMAEFASATSITGDIQARVQADQSFRVGGKIVERLVDVGDHVAAGQVLARLDPQDQRSNVENAQAAVAAQQAQSKLADLNYQRQKALLPKGYTSQSEYDQALASVRSAQSSLKAAQAQLANARDLLSYTELRASDAGVITARQAEVGQVVQATVPIFTLARDGERDAVFNVYESLFSHDVDGQRITVSLLGKPEVTASGKVREITPTVDERSGTLKVKVGLDSVPAEMSLGSVVNASVAAPAAHSVVLPWSALSKDGEQPAVWLLDQESKVRLQPVRVARYASEKVVIDGGLEAGQTVVTVGGQLLHPGQVVEVAQPPQPTQSTASRDAVGGGQP	MSDARGAFHSKGRWSRMALPAILCAGLLVGCGAEPPAEEHVRVLAQTVKMAEFASATSITGDIQARVQADQSFRVGGKIVERLVDVGDHVAAGQVLARLDPQDQRSNVENAQAAVAAQQAQSKLADLNYQRQKALLPKGYTSQSEYDQALASVRSAQSSLKAAQAQLANARDLLSYTELRASDAGVITARQAEVGQVVQATVPIFTLARDGERDAVFNVYESLFSHDVDGQRITVSLLGKPEVTASGKVREITPTVDERSGTLKVKVGLDSVPAEMSLGSVVNASVAAPAEHSVVLPWSALSKVGEQPAVWLLDQQGKARLQPVRVARYASEKVVIDGGLEAGQTVVTVGGQLLHPGQVVEVAQPPQPTQSTASRDAVGGGQP	95.82	gnl|BL_ORD_ID|2048|hsp_num:0	2192
NODE_112_length_14440_cov_15.349739_11 # 8576 # 10009 # -1 # ID=112_11;partial=00;start_type=ATG;rbs_motif=GGAG/GAGG;rbs_spacer=5-10bp;gc_cont=0.688	NODE_112_length_14440_cov_15.349739_11	8576	10009	-	Strict	900	940258	basS	99.16	3003583	protein homolog model	n/a	n/a	peptide antibiotic	antibiotic target alteration	pmr phosphoethanolamine transferase	ATGCCGCGTACCGCCGTCCCCTCCGTCCGCCGGCGCCTGCTGATCAACCTGCTGGTCGGCTTCGTGCTGTGCTGGCTGAGCGTGGCGGCGCTGACCTACCACCTCTCGCTGAAGCAGGTGAACCGCCTGTTCGACGACGACATGGTGGACTTCGGCGAAGCCGCCCTGCGCCTGCTCGACCTTGCCACCGAAGACCAGGCCAGCGAGGACGGCTCGATCACCGAGATCATCGAACGCAGCCGCGAGGCGATCCAGGGCCTGCCCCTGCTGCGCCGCGAAAGCGCCCTCGGCTACGCCCTGTGGCGCGACGGCCAGCCGCTGCTGTCGAGCCTCAACCTGCCGCCGGAGATCACGGCCCAGGGCCCCGGCTTCAGCACCGTGGAAGCCCAGGGCACCCAC…	MPRTAVPSVRRRLLINLLVGFVLCWLSVAALTYHLSLKQVNRLFDDDMVDFGEAALRLLDLATEDQASEDGSITEIIERSREAIQGLPLLRRESALGYALWRDGQPLLSSLNLPPEITAQGPGFSTVEAQGTHWRVLQLNIDGFQIWISENLIYRQHTMNLLLFYSLFPLLLALPLLGGLVWFGVARGLAPLREVQAEVQQRSARHLQPIAVEAVPLEIRGLIDELNLLLERLRTALEAERRLTSDAAHEIRTPLASLRTHAQVALRSEDPKAHARGLLQVSRSVERISTLMEQILLLARLDGDALLEQFHPVNLATLAEDVLSELARQAIDKDIELSLHQETVHVMGIDLWLKAMVGNLVGNALRYTPAGGQVEIRVENRAQHAVLRVRDNGPGVALE…	MSRAAVPSVRRRLLVNLLVGFVLCWLSVAALTYHLSLKQVNRLFDDDMVDFGEAALRLLDLATEDQAGEDGSITEIIERSREAIQGLPLLRRESALGYALWRDGQPLLSSLNLPPEITAQGPGFSTVEAQGTHWRVLQLNIDGFQIWISENLIYRQHTMNLLLFYSLFPLLLALPLLGGLVWFGVARGLAPLREVQAEVQQRSARHLQPIAVEAVPLEIRGLIDELNLLLERLRTALEAERRLTSDAAHEIRTPLASLRTHAQVALRSEDPKAHARGLLQVSRSVERISTLMEQILLLARLDGDALLEQFHPVNLATLAEDVLSELARQAIDKDIELSLHQETVHVMGIDLWLKAMVGNLVGNALRYTPAGGQVEIRVENRAQHAVLRVRDNGPGVALE…	100.00	gnl|BL_ORD_ID|2421|hsp_num:0	249
NODE_126_length_11214_cov_16.128417_3 # 1791 # 2984 # -1 # ID=126_3;partial=00;start_type=ATG;rbs_motif=AGGA/GGAG/GAGG;rbs_spacer=11-12bp;gc_cont=0.680	NODE_126_length_11214_cov_16.128417_3	1791	2984	-	Strict	700	734176	PDC-91	98.11	3004354	protein homolog model	n/a	n/a	monobactam; carbapenem; cephalosporin	antibiotic inactivation	PDC beta-lactamase	ATGCGCGATACCAGATTCCCCTGCCTGTGCGGCATCGCCGCTTCCACACTGCTGTTCGCCACCACCCCGGCCATTGCCGATGAGGCCCCGGCGGATCGCCTGAAGGCACTGGTCGACGCCGCCGTACAACCGGTGATGAAGGCCAATGACATTCCGGGCCTGGCCGTAGCCATCAGCCTGAAAGGAGAACCGCATTACTTCAGCTATGGGCTGGCCTCGAAAGAGGACGGCCGCCGGGTGACGCCGGAGACCCTGTTCGAGATCGGCTCGGTGAGCAAGACCTTCACCGCCACCCTCGCCGGCTATGCCCTGGCCCAGGACAAGATGCGCCTCGACGACCGCGCCAGCCAGCACTGGCCGGCGCTGCAGGGCAGCCGCTTCGACGGCATCAGCCTGCTC…	MRDTRFPCLCGIAASTLLFATTPAIADEAPADRLKALVDAAVQPVMKANDIPGLAVAISLKGEPHYFSYGLASKEDGRRVTPETLFEIGSVSKTFTATLAGYALAQDKMRLDDRASQHWPALQGSRFDGISLLDLATYTAGGLPLQFPDSVQKDRAQIRDYYRQWQPTYAPGSQRLYSNPSIGLFGYLAARSLGQPFERLMEQQLFPALGLEQTHLDVPEAALAQYAQGYGKDDRPLRVGPGPLDAEGYGVKTSAADLLRFVDANLHPERLDRPWAQALDATHRGYYKVGDMTQGLGWEAYDWPITLKRLQAGNSTPMALQPHRIARLPAPQALEGQRLLNKTGSTNGFGAYVAFVPGRDLGLVILANRNYPNAERVKIAYAILSGLEQQAKVPLKR	DEAPADRLKALVDAAVQPVMKANDIPGLAVAISLKGEPHYFSYGLASKEDGRRVTPETLFEIGSVSKTFTATLAGYALAQDKMRLDDRASQHWPALQGSRFDGISLLDLATYTAGGLPLQFPDSVQKDQAQIRDYYRQWQPTYAPGSQRLYSNPSIGLFGYLAARSLGQPFERLMEQQLFPALGLEQTHLDVPEAALAQYAQGYGKDDRPLRVGPGPLDAEGYGVKTSAADLLRFVDANLHPERLDRPWAQALDATHRGYYKVGDMTQGLGWEAYDWPISLKRLQAGNSLQPHRIARLPAPQALEGQRLLNKTGSTNGFGAYVAFIPGRDLGLVILANRNYPNAERVKIAYAILSGLEQQAKVPLKR	108.17	gnl|BL_ORD_ID|2551|hsp_num:0	2870
NODE_217_length_1550_cov_10.016722_3 # 870 # 1550 # -1 # ID=217_3;partial=01;start_type=Edge;rbs_motif=None;rbs_spacer=None;gc_cont=0.722	NODE_217_length_1550_cov_10.016722_3	870	1550	-	Strict	800	439499	OprN	100.0	3000805	protein homolog model	n/a	n/a	fluoroquinolone antibiotic; diaminopyrimidine antibiotic; phenicol antibiotic	antibiotic efflux	resistance-nodulation-cell division (RND) antibiotic efflux pump	GCCAGGCACCGTATCGCCACCCTCCTCGGCCAACGGCCGGAAGAGTTGACAGTGGACCTTTCGCCGCGCGACCTGCCGGCGATCACCAAGGCCCTGCCGATCGGCGATCCCGGCGAGCTGCTGCGCCGCCGACCGGACATCCGCGCCGCCGAACGGCGCCTGGCCGCCAGCACCGCCGACGTCGGCGTGGCCACCGCCGACCTGTTCCCGCGGGTCAGCCTCAGCGGCTTCCTCGGCTTCACCGCCGGGCGGGGCTCGCAGATCGGCTCGAGCGCCGCCCGCGCCTGGAGCGTCGGCCCGAGCATCAGTTGGGCCGCCTTCGACCTCGGCAGCGTGCGTGCCCGCCTGCGCGGCGCCAAGGCCGACGCCGACGCCGCGCTGGCCAGCTACGAACAGCAG…	ARHRIATLLGQRPEELTVDLSPRDLPAITKALPIGDPGELLRRRPDIRAAERRLAASTADVGVATADLFPRVSLSGFLGFTAGRGSQIGSSAARAWSVGPSISWAAFDLGSVRARLRGAKADADAALASYEQQVLLALEESANAFSDYGKRQERLVSLVRQSEASRAAAQQAAIRYREGTTDFLVLLDAEREQLSAEDAQAQAEVELYRGIVAIYRSLGGGWQPSA	MIHAQSIRSGLASALGLFSLLALSACTVGPDYRTPDTAAAKIDATASKPYDRSRFESLWWKQFDDPTLNQLVEQSLSGNRDLRVAFARLRAARALRDDVANDRFPVVTSRASADIGKGQQPGVTEDRVNSERYDLGLDSAWELDLFGRIRRQLESSDALSEAAEADLQQLQVSLIAELVDAYGQLRGAQLREKIALSNLENQKESRQLTEQLRDAGVGAELDVLRADARLAATAASVPQLQAEAERARHRIATLLGQRPEELTVDLSPRDLPAITKALPIGDPGELLRRRPDIRAAERRLAASTADVGVATADLFPRVSLSGFLGFTAGRGSQIGSSAARAWSVGPSISWAAFDLGSVRARLRGAKADADAALASYEQQVLLALEESANAFSDYGKRQE…	47.88	gnl|BL_ORD_ID|304|hsp_num:0	172
NODE_302_length_240_cov_1.032432_1 # 2 # 238 # 1 # ID=302_1;partial=11;start_type=Edge;rbs_motif=None;rbs_spacer=None;gc_cont=0.582	NODE_302_length_240_cov_1.032432_1	2	238	+	Strict	1800	162155	mdtC	98.73	3000794	protein homolog model	n/a	n/a	aminocoumarin antibiotic	antibiotic efflux	resistance-nodulation-cell division (RND) antibiotic efflux pump	TTGCCCAGCGGGATGCCCAGCCGTCCGACCTATCGCAAAGCGAACCCGTCGGATGCACCGATTATGATCCTGACGCTGACATCCGATACATATTCGCAAGGGCAACTGTACGATTTCGCCTCAACGCAACTGGCCCCGACGATTTCACAAATCGACGGTGTCGGTGATGTTGATGTCGGCGGCAGCTCGCTGCCTGCGGTACGCGTCGGGCTGAACCCGCAGGCGTTGTTTAATCAG	LPSGMPSRPTYRKANPSDAPIMILTLTSDTYSQGQLYDFASTQLAPTISQIDGVGDVDVGGSSLPAVRVGLNPQALFNQ	MKFFALFIYRPVATILLSVAITLCGILGFRMLPVAPLPQVDFPVIIVSASLPGASPETMASSVATPLERSLGRIAGVSEMTSSSSLGSTRIILQFDFDRDINGAARDVQAAINAAQSLLPSGMPSRPTYRKANPSDAPIMILTLTSDTYSQGELYDFASTQLAPTISQIDGVGDVDVGGSSLPAVRVGLNPQALFNQGVSLDDVRTAVSNANVRKPQGALEDGTHRWQIQTNDELKTAAEYQPLIIHYNNGGAVRLGDVATVTDSVQDVRNAGMTNAKPAILLMIRKLPEANIIQTVDSIRAKLPELQETIPAAIDLQIAQDRSPTIRASLEEVEQTLIISVALVILVVFLFLRSGRATIIPAVSVPVSLIGTFAAMYLCGFSLNNLSLMALTIATGFV…	7.71	gnl|BL_ORD_ID|1239|hsp_num:0	1315
NODE_112_length_14440_cov_15.349739_12 # 10033 # 10698 # -1 # ID=112_12;partial=00;start_type=ATG;rbs_motif=GGAG/GAGG;rbs_spacer=5-10bp;gc_cont=0.706	NODE_112_length_14440_cov_15.349739_12	10033	10698	-	Strict	375	428713	basR	99.55	3003582	protein variant model	L71R	n/a	peptide antibiotic	antibiotic target alteration	pmr phosphoethanolamine transferase	ATGAGAATACTGCTGGCCGAGGACGACCTGCTGCTCGGCGACGGCATCCGCGCCGGGCTGCGCCTGGAAGGCGATACCGTGGAATGGGTGACCGACGGCGTGGCCGCGGAGAACGCGCTGGTCACCGACGAGTTCGACCTGCTGGTGCTCGACATCGGCCTGCCGCGCCGCAGCGGCCTGGACATCCTGCGCAACCTGCGCCACCAGGGCCGGCTCACCCCGGTGCTGCTGCTCACCGCGCGGGACAAGGTGGCCGACCGGGTCGCCGGGCTCGACAGCGGTGCCGACGACTACCTGACCAAGCCCTTCGATCTCGACGAACTGCAGGCACGGGTGCGCGCCCTGACCCGCCGCACCACCGGTCGCGCCCTGCCGCAACTGGTGCACGGCGAGCTGCGC…	MRILLAEDDLLLGDGIRAGLRLEGDTVEWVTDGVAAENALVTDEFDLLVLDIGLPRRSGLDILRNLRHQGRLTPVLLLTARDKVADRVAGLDSGADDYLTKPFDLDELQARVRALTRRTTGRALPQLVHGELRLDPATHQVTLSGQAVELAPREYALLRLLLENSGKVLSRNQLEQSLYGWSGDVESNAIEVHVHHLRRKLGNQLIRTVRGIGYGIDQPAP	MRILLAEDDLLLGDGIRAGLRLEGDTVEWVTDGVAAENALVTDEFDLLVLDIGLPRRSGLDILRNLRHQGLLTPVLLLTARDKVADRVAGLDSGADDYLTKPFDLDELQARVRALTRRTTGRALPQLVHGELRLDPATHQVTLSGQAVELAPREYALLRLLLENSGKVLSRNQLEQSLYGWSGDVESNAIEVHVHHLRRKLGNQLIRTVRGIGYGIDQPAP	100.00	gnl|BL_ORD_ID|762|hsp_num:0	632
NODE_2_length_232336_cov_15.647879_14 # 13876 # 14514 # 1 # ID=2_14;partial=00;start_type=ATG;rbs_motif=None;rbs_spacer=None;gc_cont=0.637	NODE_2_length_232336_cov_15.647879_14	13876	14514	+	Strict	375	436032	nalD	100.0	3000819	protein overexpression model	n/a	n/a	macrolide antibiotic; fluoroquinolone antibiotic; monobactam; carbapenem; cephalosporin; cephamycin; penam; tetracycline antibiotic; peptide antibiotic; aminocoumarin antibiotic; diaminopyrimidine antibiotic; sulfonamide antibiotic; phenicol antibiotic; penem	antibiotic efflux	resistance-nodulation-cell division (RND) antibiotic efflux pump	ATGCGACGCACAAAGGAAGATTCTGAAAAAACCCGTACGGCCATCCTCCTGGCCGCCGAGGAACTGTTCCTGGAAAAAGGCGTGTCCCATACCAGCCTGGAACAGATCGCCAGGGCCGCCGGGGTGACCCGTGGCGCCGTCTACTGGCACTTCCAGAACAAGGCCCACCTGTTCAACGAGATGCTCAACCAGGTACGCCTGCCGCCGGAGCAACTCACCGAGCGCCTGTCCGGCTGCGATGGCAGCGACCCGCTGCGCTCGCTCTACGACCTCTGCCTGGAGGCCGTGCAATCGTTACTGACGCAGGAGAAGAAGCGCCGCATCCTGACCATCCTGATGCAACGTTGCGAATTCACCGAGGAACTGCGCGAGGCGCAGGAACGCAACAACGCCTTCGTG…	MRRTKEDSEKTRTAILLAAEELFLEKGVSHTSLEQIARAAGVTRGAVYWHFQNKAHLFNEMLNQVRLPPEQLTERLSGCDGSDPLRSLYDLCLEAVQSLLTQEKKRRILTILMQRCEFTEELREAQERNNAFVQMFIELCEQLFARDECRVRLHPGMTPRIASRALHALILGLFNDWLRDPRLFDPDTDAEHLLEPMFRGLVRDWGQASSAP	MRRTKEDSEKTRTAILLAAEELFLEKGVSHTSLEQIARAAGVTRGAVYWHFQNKAHLFNEMLNQVRLPPEQLTERLSGCDGSDPLRSLYDLCLEAVQSLLTQEKKRRILTILMQRCEFTEELREAQERNNAFVQMFIELCEQLFARDECRVRLHPGMTPRIASRALHALILGLFNDWLRDPRLFDPDTDAEHLLEPMFRGLVRDWGQASSAP	100.00	gnl|BL_ORD_ID|2404|hsp_num:0	1213
NODE_2_length_232336_cov_15.647879_164 # 177429 # 178070 # 1 # ID=2_164;partial=00;start_type=ATG;rbs_motif=None;rbs_spacer=None;gc_cont=0.659	NODE_2_length_232336_cov_15.647879_164	177429	178070	+	Strict	400	427557	nalC	99.06	3000818	protein overexpression model	S209R, G71E	n/a	macrolide antibiotic; fluoroquinolone antibiotic; monobactam; carbapenem; cephalosporin; cephamycin; penam; tetracycline antibiotic; peptide antibiotic; aminocoumarin antibiotic; diaminopyrimidine antibiotic; sulfonamide antibiotic; phenicol antibiotic; penem	antibiotic efflux	resistance-nodulation-cell division (RND) antibiotic efflux pump	ATGAACGATGCGTCCCCCCGTCTGACCGAACGCGGCAGGCAACGCCGCCGCGCCATGCTCGACGCCGCCACCCAGGCCTTTCTCGAACACGGTTTCGAAGGCACCACCCTGGACATGGTGATTGAACGGGCCGGTGGTTCACGGGGAACCCTGTACAGCTCCTTCGGCGGCAAGGAAGGCCTGTTCGCCGCGGTGATCGCCCACATGATCGAGGAAATCTTCGACGACAGCGCCGATCAGCCGCGCCCCGCCGCCACGCTGAGCGCCACCCTCGAGCATTTCGGCCGGCGCTTTCTCACCAGCCTGCTCGATCCCCGCTGCCAGAGCCTCTATCGCCTGGTGGTGGCGGAATCTCCGCGGTTTCCGGCAATCGGCAAGTCCTTCTACGAGCAGGGGCCG…	MNDASPRLTERGRQRRRAMLDAATQAFLEHGFEGTTLDMVIERAGGSRGTLYSSFGGKEGLFAAVIAHMIEEIFDDSADQPRPAATLSATLEHFGRRFLTSLLDPRCQSLYRLVVAESPRFPAIGKSFYEQGPQQSYLLLSERLAAVAPHMDEETLYAVACQFLEMLKADLFLKALSVADFQPTMALLETRLKLSVDIIACYLEHLSQRPAQG	MNDASPRLTERGRQRRRAMLDAATQAFLEHGFEGTTLDMVIERAGGSRGTLYSSFGGKEGLFAAVIAHMIGEIFDDSADQPRPAATLSATLEHFGRRFLTSLLDPRCQSLYRLVVAESPRFPAIGKSFYEQGPQQSYLLLSERLAAVAPHMDEETLYAVACQFLEMLKADLFLKALSVADFQPTMALLETRLKLSVDIIACYLEHLSQSPAQG	100.00	gnl|BL_ORD_ID|2190|hsp_num:0	1670
NODE_13_length_89325_cov_16.895810_50 # 61999 # 62442 # 1 # ID=13_50;partial=00;start_type=ATG;rbs_motif=None;rbs_spacer=None;gc_cont=0.631	NODE_13_length_89325_cov_16.895810_50	61999	62442	+	Strict	270	295049	MexR	99.32	3000506	protein overexpression model	n/a	n/a	macrolide antibiotic; fluoroquinolone antibiotic; monobactam; carbapenem; cephalosporin; cephamycin; penam; tetracycline antibiotic; peptide antibiotic; aminocoumarin antibiotic; diaminopyrimidine antibiotic; sulfonamide antibiotic; phenicol antibiotic; penem	antibiotic target alteration; antibiotic efflux	resistance-nodulation-cell division (RND) antibiotic efflux pump	ATGAACTACCCCGTGAATCCCGACCTGATGCCCGCGCTGATGGCGGTCTTCCAGCATGTGCGGACGCGCATCCAGAGCGAGCTCGATTGCCAGCGACTCGACCTGACCCCGCCCGACGTCCATGTATTGAAGCTTATCGACGAACAACGCGGGCTGAACCTGCAGGACCTGGGACGCCAGATGTGCCGCGACAAGGCACTGATCACCCGGAAGATCCGCGAGCTGGAGGGAAGAAACCTGGTCCGCCGCGAGCGCAACCCCAGCGACCAGCGCAGCTTCCAGCTCTTCCTCACCGACGAGGGGCTGGCCATCCACCAGCATGCGGAGGCCATCATGTCACGCGTGCATGACGAGTTGTTTGCCCCGCTCACCCCGGAGGAACAGGCCACCCTGGTGCAT…	MNYPVNPDLMPALMAVFQHVRTRIQSELDCQRLDLTPPDVHVLKLIDEQRGLNLQDLGRQMCRDKALITRKIRELEGRNLVRRERNPSDQRSFQLFLTDEGLAIHQHAEAIMSRVHDELFAPLTPEEQATLVHLLDQCLAAQPLEDI	MNYPVNPDLMPALMAVFQHVRTRIQSELDCQRLDLTPPDVHVLKLIDEQRGLNLQDLGRQMCRDKALITRKIRELEGRNLVRRERNPSDQRSFQLFLTDEGLAIHQHAEAIMSRVHDELFAPLTPVEQATLVHLLDQCLAAQPLEDI	100.00	gnl|BL_ORD_ID|2401|hsp_num:0	1474
NODE_29_length_53604_cov_16.787690_17 # 20358 # 20921 # 1 # ID=29_17;partial=00;start_type=ATG;rbs_motif=GGA/GAG/AGG;rbs_spacer=5-10bp;gc_cont=0.640	NODE_29_length_53604_cov_16.787690_17	20358	20921	+	Strict	310	384.03	Type B NfxB	100.0	3004060	protein overexpression model	n/a	n/a	macrolide antibiotic; fluoroquinolone antibiotic; aminoglycoside antibiotic; cephalosporin; penam; tetracycline antibiotic; aminocoumarin antibiotic; diaminopyrimidine antibiotic; phenicol antibiotic	antibiotic efflux	resistance-nodulation-cell division (RND) antibiotic efflux pump	ATGACCCTGATTTCCCATGACGAGCGACTCATCAAGGCGCTGGCAGTCGCTATCGTCGACCGCCCGCGAGCGACGCTGAAGGAACTGGCCGAGGCGGCCGGCGTAAGCAAGGCCACCCTGCACCGCTTCTGCGGCACGCGGGACAACCTGGTGCAGATGCTCGAGGACCACGGAGAGACCGTACTGAACCAGATCATCCAGGCCTGCGACCTGGAGCATGCCGAGCCTCTGGAGGCGTTGCAGCGCCTGATCAAGGAACACCTCACCCACCGCGAGCTGCTGGTATTCCTGGTATTCCAGTACCGCCCGGACTTCCTCGACCCGCACGGCGAAGGCGCACGCTGGCAGTCCTACCTGGAAGCGCTGGACGCCTTCTTCCTGCGCGGACAGCAGAAAGGC…	MTLISHDERLIKALAVAIVDRPRATLKELAEAAGVSKATLHRFCGTRDNLVQMLEDHGETVLNQIIQACDLEHAEPLEALQRLIKEHLTHRELLVFLVFQYRPDFLDPHGEGARWQSYLEALDAFFLRGQQKGVFRIDITAAVFTELFITLVYGMVDAERRGRAASSNSAHTLEQMFLHGASNPARS	MTLISHDERLIKALAVAIVDRPRATLKELAEAAGVSKATLHRFCGTRDNLVQMLEDHGETVLNQIIQACDLEHAEPLEALQRLIKEHLTHRELLVFLVFQYRPDFLDPHGEGARWQSYLEALDAFFLRGQQKGVFRIDITAAVFTELFITLVYGMVDAERRGRAASSNSAHTLEQMFLHGASNPARS	100.00	gnl|BL_ORD_ID|2412|hsp_num:0	2693
NODE_61_length_33458_cov_11.526090_29 # 25872 # 26891 # -1 # ID=61_29;partial=00;start_type=ATG;rbs_motif=GGAG/GAGG;rbs_spacer=5-10bp;gc_cont=0.669	NODE_61_length_33458_cov_11.526090_29	25872	26891	-	Strict	660	687182	MexS	99.71	3000813	protein overexpression model	n/a	n/a	fluoroquinolone antibiotic; diaminopyrimidine antibiotic; phenicol antibiotic	antibiotic efflux	resistance-nodulation-cell division (RND) antibiotic efflux pump	ATGTCCCGAGTGATCCGTTTTCATCAGTTTGGCCCGCCAGAGGTCCTCAAATGCGAAGAGCTGCCGACCCCGGCGCCGGCCGCAGGGGAAGTCCTGGTGCGTGTCCAGGCGATCGGCGTGAGCTGGAAGGATGTGCTCTGGCGTCAGAACCTGGCCCCGGAGCAGGCTGCGCTGCCGTCCGGTCTCGGCTTCGAGCTGGCCGGCGAGGTGCTGGCGGTCGGCGCCGGCGTCGGCGACCTGCCGCTGGGTTCCCGCGTGGCCAGTTTCCCCGCCCATACCCCCGATCATTATCCGGCCTATGGCGACGTGGTACTGATGCCACGCGCGGCCCTGGCGGTCTACCCCGAGGTACTCACCCCGGTGGAGGCCAGCGTCTACTACACCGGCCTGCTGGTGGCC…	MSRVIRFHQFGPPEVLKCEELPTPAPAAGEVLVRVQAIGVSWKDVLWRQNLAPEQAALPSGLGFELAGEVLAVGAGVGDLPLGSRVASFPAHTPDHYPAYGDVVLMPRAALAVYPEVLTPVEASVYYTGLLVAYFGLVDLAGLKAGQTVLITEAARMYGPVSIQLAKALGARVIASTKSAEEREFLREQGADKVVVTDEQDLVLEVERFTEGKGVNVILDELGGPQMTLLGDVSATRGKLVLYGCNGGNESAFPACAAFKKHLQFYRHCLMDFTGHPEMGLERNDESVSKALAHIEQLTRDRLLKPVVDRVFEFDQVVEAHRYMETCPKRGRVVIHVGD	MSRVIRFHQFGPPEVLKCEELPTPAPAAGEVLVRVQAIGVSWKDVLWRQNLAPEQAALPSGLGFELAGEVLAVGAGVGDLPLGSRVASFPAHTPDHYPAYGDVVLMPRAALAVYPEVLTPVEASVYYTGLLVAYFGLVDLAGLKAGQTVLITEAARMYGPVSIQLAKALGARVIASTKSAEEREFLREQGADKVVVTDEQDLVLEVERFTEGKGVNVILDELGGPQMTLLGDVSATRGKLVLYGCNGGNESAFPACAAFKKHLQFYRHCLMDFTGHPEMGLERNDESVSKALAHIEQLTRDRLLKPVVDRVFEFDQVVEAHRYMETCPKRGRVVIHVAD	100.00	gnl|BL_ORD_ID|1065|hsp_num:0	1041
NODE_61_length_33458_cov_11.526090_30 # 27112 # 28026 # 1 # ID=61_30;partial=00;start_type=ATG;rbs_motif=GGAG/GAGG;rbs_spacer=5-10bp;gc_cont=0.687	NODE_61_length_33458_cov_11.526090_30	27112	28026	+	Strict	500	531561	MexT	99.26	3000814	protein overexpression model	n/a	n/a	fluoroquinolone antibiotic; diaminopyrimidine antibiotic; phenicol antibiotic	antibiotic efflux	resistance-nodulation-cell division (RND) antibiotic efflux pump	ATGAACCGAAACGACCTGCGCCGCGTCGATCTGAACCTGCTGATCGTGTTCGAGACCCTGATGCACGAACGCAGCGTGACCCGCGCCGCAGAGAAACTGTTCCTCGGCCAGCCGGCCATCAGTGCCGCGCTGTCGCGCCTGCGCACGCTGTTCGACGACCCGCTGTTCGTCCGTACCGGACGCAGCATGGAGCCCACCGCGCGAGCCCAGGAAATCTTCGCCCACCTGTCGCCGGCGCTGGATTCCATCTCCACCGCCATGAGCCGCGCCAGCGAGTTCGATCCGGCGACCAGCACCGCGGTGTTCCGCATCGGCCTTTCCGACGACGTCGAGTTCGGCCTGTTGCCGCCCCTGCTCCGCCGCCTGCGCGCGGAGGCGCCGGGGATCGTCCTCGTCGTG…	MNRNDLRRVDLNLLIVFETLMHERSVTRAAEKLFLGQPAISAALSRLRTLFDDPLFVRTGRSMEPTARAQEIFAHLSPALDSISTAMSRASEFDPATSTAVFRIGLSDDVEFGLLPPLLRRLRAEAPGIVLVVRRANYLLMPNLLASGEISVGVSYTDELPANAKCKTVRRSKPKILRADSAPGQLTLDDYCARPHALVSFAGDLSGFVDEELEKFGRKRKVVLAVPQFNGLGTLLAGTDIIATVPDYAAQALIAAGGLRAEDPPFETRAFELSMAWRGAQDNDPAERWLRSRISMFIGDPDSL	MPVSDPMPLRHLARPRPVSHARLDGEPPRLQPLAPGNEERHEPKRPAPRRSEPADRVRDPDARTQRDPRRRETVPRPAGQPAISAALSRLRTLFDDPLFVRTGRSMEPTARAQEIFAHLSPALDSISTAMSRASEFDPATSTAVFRIGLSDDVEFGLLPPLLRRLRAEAPGFVLVVRRANYLLMPNLLASGEISVGVSYTDELPANAKRKTVRRSKPKILRADSAPGQLTLDDYCARPHALVSFAGDLSGFVDEELEKFGRKRKVVLAVPQFNGLGTLLAGTDIIATVPDYAAQALIAAGGLRAEDPPFETRAFELSMAWRGAQDNDPAERWLRSRISMFIGDPDSL	87.61	gnl|BL_ORD_ID|1523|hsp_num:0	1608
NODE_69_length_28375_cov_12.122634_10 # 10137 # 10769 # 1 # ID=69_10;partial=00;start_type=GTG;rbs_motif=GGAG/GAGG;rbs_spacer=5-10bp;gc_cont=0.676	NODE_69_length_28375_cov_12.122634_10	10137	10769	+	Strict	390	423705	MexZ	100.0	3003709	protein overexpression model	n/a	n/a	macrolide antibiotic; fluoroquinolone antibiotic; aminoglycoside antibiotic; carbapenem; cephalosporin; cephamycin; penam; tetracycline antibiotic; acridine dye; phenicol antibiotic	antibiotic efflux	resistance-nodulation-cell division (RND) antibiotic efflux pump	GTGGCCAGGAAAACCAAAGAGGAATCCCAGAAAACCCGCGACGGCATACTCGATGCCGCCGAGCGGGTTTTCCTGGAAAAGGGCGTGGGCACTACTGCCATGGCCGACCTGGCGGACGCCGCCGGGGTTTCTCGCGGTGCGGTCTACGGCCACTACAAGAACAAGATCGAGGTCTGCCTGGCGATGTGCGACCGCGCCTTCGGCCAGATCGAGGTACCCGACGAAAACGCCAGGGTGCCGGCGCTGGACATCCTCCTGCGCGCCGGCATGGGCTTTCTCCGCCAGTGCTGCGAGCCCGGTTCGGTGCAGCGGGTGCTGGAGATCCTCTACCTCAAGTGCGAACGCAGCGACGAGAACGAGCCGCTGCTGCGCCGCCGCGAGCTGCTCGAGAAGCAGGGG…	VARKTKEESQKTRDGILDAAERVFLEKGVGTTAMADLADAAGVSRGAVYGHYKNKIEVCLAMCDRAFGQIEVPDENARVPALDILLRAGMGFLRQCCEPGSVQRVLEILYLKCERSDENEPLLRRRELLEKQGQRFGLRQIRRAVERGELPARLDVELASIYLQSLWDGICGTLAWTERLRDDPWNRAERMFRAGLDSLRSSPYLLLADA	MARKTKEESQKTRDGILDAAERVFLEKGVGTTAMADLADAAGVSRGAVYGHYKNKIEVCLAMCDRAFGQIEVPDENARVPALDILLRAGMGFLRQCCEPGSVQRVLEILYLKCERSDENEPLLRRRELLEKQGQRFGLRQIRRAVERGELPARLDVELASIYLQSLWDGICGTLAWTERLRDDPWNRAERMFRAGLDSLRSSPYLLLADA	100.00	gnl|BL_ORD_ID|2098|hsp_num:0	2223

## Sheet: 2020187597 (ISOLATE 3)
ORF_ID	Contig	Start	Stop	Orientation	Cut_Off	Pass_Bitscore	Best_Hit_Bitscore	Best_Hit_ARO	Best_Identities	ARO	Model_type	SNPs_in_Best_Hit_ARO	Other_SNPs	Drug Class	Resistance Mechanism	AMR Gene Family	Predicted_DNA	Predicted_Protein	CARD_Protein_Sequence	Percentage Length of Reference Sequence	ID	Model_ID
NODE_4_length_228845_cov_18.858901_117 # 123455 # 126532 # -1 # ID=4_117;partial=00;start_type=ATG;rbs_motif=AGGAG;rbs_spacer=5-10bp;gc_cont=0.665	NODE_4_length_228845_cov_18.858901_117	123455	126532	-	Strict	1900	2060.42	MexK	99.8	3003693	protein homolog model	n/a	n/a	macrolide antibiotic; tetracycline antibiotic; triclosan	antibiotic efflux	resistance-nodulation-cell division (RND) antibiotic efflux pump	ATGTCCTTCAACCTTTCCGCCTGGGCGTTGCAGAATCGCCAGATCGTCCTGTACCTGATGCTCCTGCTTGGCGCGGTTGGCGCGCTGTCCTACAGCAAGCTGGGGCAGAGCGAAGACCCGCCGTTCACCTTCAAGGCCATGGTGGTGCAGACCAACTGGCCGGGTGCCAGCGCCGAAGAGGTGGCCCGGCAGGTCACCGAGCGTATCGAGAAGAAGCTGATGGAAACCGGCGACTACGATCGCATCGTGTCCTTCTCCCGCCCCGGCGTCTCGCAGGTGACCTTCATGGCCCGCGAGGACATCCATTCCAGCGAGATCCCCGAACTCTGGTACCAGATCCGCAAGAAGATCAGCGACATTCGCGCCACCTTGCCGCAAAGCATCCAGGGCCCGTTCTTC…	MSFNLSAWALQNRQIVLYLMLLLGAVGALSYSKLGQSEDPPFTFKAMVVQTNWPGASAEEVARQVTERIEKKLMETGDYDRIVSFSRPGVSQVTFMAREDIHSSEIPELWYQIRKKISDIRATLPQSIQGPFFNDEFGTTYGNIYALTGKGFDYAVMKDYADRLQLQLQRIRNVGKVELIGLQDEKIWIDLSNTKLATLGLPLAAVQKALEEQNAVASSGFFETASDRVQLRVSGRFDSVEEIRDFPIRVGDRTFRIGDVAEVRRGFNDPPAPRMRFMGEDAIGLAVAMKPGGDILVLGKALETEFARLQQSLPAGLELRKVSDQPAAVRTGVGEFIRVLAEALVIVLLVSFFSLGLRTGLVVALSIPLVLAMTFAAMHYFGIGLHKISLGALVLALGL…	MSFNLSAWALQNRQIVLYLMILLGAVGALSYSKLGQSEDPPFTFKAMVVQTNWPGASAEEVARQVTERIEKKLMETGDYDRIVSFSRPGVSQVTFMAREDIHSSEIPELWYQIRKKISDIRATLPQSIQGPFFNDEFGTTYGNIYALTGKGFDYAVMKDYADRLQLQLQRIRNVGKVELIGLQDEKIWIDLSNTKLATLGLPLAAVQKALEEQNAVASSGFFETASDRVQLRVSGRFDSVEEIRDFPIRVGDRTFRIGDVAEVRRGFNDPPAPRMRFMGEDAIGLAVAMKPGGDILVLGKALETEFARLQQSLPAGLELRKVSDQPAAVRTGVGEFIRVLAEALVIVLLVSFFSLGLRTGLVVALSIPLVLAMTFAAMHYFGIGLHKISLGALVLALGL…	100.00	gnl|BL_ORD_ID|2062|hsp_num:0	2206
NODE_4_length_228845_cov_18.858901_118 # 126537 # 127640 # -1 # ID=4_118;partial=00;start_type=ATG;rbs_motif=GGA/GAG/AGG;rbs_spacer=5-10bp;gc_cont=0.711	NODE_4_length_228845_cov_18.858901_118	126537	127640	-	Strict	690	721079	MexJ	99.46	3003692	protein homolog model	n/a	n/a	macrolide antibiotic; tetracycline antibiotic; triclosan	antibiotic efflux	resistance-nodulation-cell division (RND) antibiotic efflux pump	ATGTACCGCCATATCCCGCTCGTCGCCCTGTCCCTGCTTTCCTCCCTGTTCCTCGCCGCCTGCGGCAACGGCACGCCGCCGCCAGCCGCGGCGCGTCCGGCGATCGTCGTCCAGCCCCAGCCGGCGGGCGAGGTGAGCCAGGCCTTTCCCGGCGAGATCCGCGCCCGCCACGAGCCGGAGCTGGCCTTCCGCATCGGCGGCAAGGTCATCCGCCGGCTGGTGGAAGTCGGCGAGCGGGTGAAGAAGGACCAGCCCCTGGCCGAACTCGATCCCCAGGACGTGCGCCTGCAATTGGAGGCCGCGCGGGCCCAGGTCAGTGCCGCCGAGGCCAACCTGCAGACCGTGCGCGCCGAGTACCGGCGCTACCGCACCTTGCTCGACCGCAACCTGGTCAGCCAT…	MYRHIPLVALSLLSSLFLAACGNGTPPPAAARPAIVVQPQPAGEVSQAFPGEIRARHEPELAFRIGGKVIRRLVEVGERVKKDQPLAELDPQDVRLQLEAARAQVSAAEANLQTVRAEYRRYRTLLDRNLVSHSQFENIQNSYRAGEARLKQIRAEFNVADNQAGYAVLRSPQDGVIASRRVEVGQVVAAGQTVFSLAADGEREVLIGLPEHSFERFRIGQPVSVELWSQRDRRFAGHIRELSPAADPQSRTFAARVAFDDRATPAELGQSARVYVAAAEAVPLSVPLSALTAEAGQAFVWVVEPGSSTLRRQPVRTGPYAEDRVPVLEGLKAGDWVVATGVQVLREGQQVRPIDRANRTVKLAAKE	MYRHIPLVALSLFSSLFLAACGNGTPPPAAARPAIVVQPQPAGEVSQAFPGEIRARHEPELAFRIGGKVIRRLVEVGERVKKDQPLAELDPQDVRLQLEAARAQVSAAEANLQTVRAEYRRYRTLLDRNLVSHSQFENIQNSYRAGEARLKQIRAEFNVADNQAGYAVLRSPQDGVIASRRVEVGQVVAAGQTVFSLAADGEREVLIGLPEHSFERFRIGQPVSVELWSQRDRRFAGHIRELSPAADPQSRTFAARVAFDDRATPAELGQSARVYVAAAEAVPLSVPLSALTAEAGQAFVWVVEPGSSTLRRQAVRTGPYAEDRVPVLEGLKAGDWVVATGVQVLREGQQVRPIDRANRTVKLAAKE	100.00	gnl|BL_ORD_ID|2061|hsp_num:0	2205
NODE_4_length_228845_cov_18.858901_119 # 127736 # 128374 # 1 # ID=4_119;partial=00;start_type=ATG;rbs_motif=None;rbs_spacer=None;gc_cont=0.665	NODE_4_length_228845_cov_18.858901_119	127736	128374	+	Strict	400	426402	MexL	99.53	3003710	protein homolog model	n/a	n/a	macrolide antibiotic; tetracycline antibiotic; triclosan	antibiotic efflux	resistance-nodulation-cell division (RND) antibiotic efflux pump	ATGTCAGAACCCACCTCCTCCGTCGGTCCCGGCCGGCCCAAGGACCCGGCCAAACGGGAAGCCATTCTCGAGGCGGCCAAGCGCCTGTTCCTCTGCAACGGCTACGACGGCAGCAGCATGGAAGCCATCGCCTCGGAAGCCGGCGTTTCCAAGCTCACCGTCTACAGCCACTTCACCGACAAGGAAACCCTGTTCAGCGAAGCGGTGAAGGCCAAGTGCGCCGAGCAGCTTCCCGCCCTGTACTTCCAGCTGGCCGAAGGCGCGCCGCTGGAAAAGGTCCTGCTGAATATCGCCCGCGGCTTCCACCGGCTGATCAACAGCCACGAGGCGATCGCCCTGACCCGCCTGATGGCCGCGCAGGCCGGGCAGAACCCCAAGCTTTCCGAGCTGTTCTTCGAG…	MSEPTSSVGPGRPKDPAKREAILEAAKRLFLCNGYDGSSMEAIASEAGVSKLTVYSHFTDKETLFSEAVKAKCAEQLPALYFQLAEGAPLEKVLLNIARGFHRLINSHEAIALTRLMAAQAGQNPKLSELFFEAGPKQVIDEMERLLEQARRSGKLAFPDARHAAEHFFMLVKGCANYRLLIGCAEPLDEAEGERHVEEVVALFLRAFAAGG	MSESTSSVGPGRPKDPAKREAILEAAKRLFLCNGYDGSSMEAIASEAGVSKLTVYSHFTDKETLFSEAVKAKCAEQLPALYFQLAEGAPLEKVLLNIARGFHRLINSHEAIALTRLMAAQAGQNPKLSELFFEAGPKQVIDEMERLLEQARRSGKLAFPDARHAAEHFFMLVKGCANYRLLIGCAEPLDEAEGERHVEEVVALFLRAFAAGG	100.00	gnl|BL_ORD_ID|2068|hsp_num:0	2219
NODE_4_length_228845_cov_18.858901_160 # 172985 # 173146 # -1 # ID=4_160;partial=00;start_type=ATG;rbs_motif=None;rbs_spacer=None;gc_cont=0.679	NODE_4_length_228845_cov_18.858901_160	172985	173146	-	Strict	100	108997	ArmR	98.11	3004056	protein homolog model	n/a	n/a	macrolide antibiotic; fluoroquinolone antibiotic; monobactam; carbapenem; cephalosporin; cephamycin; penam; tetracycline antibiotic; peptide antibiotic; aminocoumarin antibiotic; diaminopyrimidine antibiotic; sulfonamide antibiotic; phenicol antibiotic; penem	antibiotic efflux	resistance-nodulation-cell division (RND) antibiotic efflux pump	ATGTCCCTGAACACTCCGCGCAACAAACCGTCCCGCACCGAGACCGAGGCTGTCGCTGCCACCTCGGGACGATCCGCCGTCGGTCGGCGGGATTACACCGAGCAGCTGCGCCGGGCAGCCCGGCGCAATGCCTGGGACCTCTACGGCGAGCACTTCTACTGA	MSLNTPRNKPSRTETEAVAATSGRSAVGRRDYTEQLRRAARRNAWDLYGEHFY	MSLNTPRNKPSRTETEAVAASSGRSAVGRRDYTEQLRRAARRNAWDLYGEHFY	100.00	gnl|BL_ORD_ID|2407|hsp_num:0	2688
NODE_5_length_192375_cov_22.730475_84 # 93973 # 94761 # 1 # ID=5_84;partial=00;start_type=ATG;rbs_motif=AGGA;rbs_spacer=5-10bp;gc_cont=0.646	NODE_5_length_192375_cov_22.730475_84	93973	94761	+	Strict	500	528.48	OXA-485	98.47	3003642	protein homolog model	n/a	n/a	cephalosporin; penam	antibiotic inactivation	OXA beta-lactamase	ATGCGCCCTCTCCTCTTCAGCGCCCTTCTCCTGCTCTCCGGGCATGCCCAGGCCAGCGAATGGAACGACAGCCGGGCCGTGGACAAGCTATTCGGAGCGGCCGGTGTGAAAGGCACCTTCGTCCTTTACGATGTGCAGCGGCAGCGCTATGTCGGCCATGACCGGGAGCGCGCGGAAACTCGCTTCGTTCCTGCCTCCACCTACAAGGTGGCGAACAGCCTGATCGGCTTATCCACAGGGGCGGTTAAATCCGCCGACGAGGTTCTTCCCTATGGCGGCAAGCCCCAGCGCTTCAAGGCCTGGGAGCACGACATGAGCCTGCGCGACGCGATCAAGGCATCGAACGTACCGGTCTACCAGGAACTGGCGCGACGCATCGGCCTGGAGCGGATGCGCGCC…	MRPLLFSALLLLSGHAQASEWNDSRAVDKLFGAAGVKGTFVLYDVQRQRYVGHDRERAETRFVPASTYKVANSLIGLSTGAVKSADEVLPYGGKPQRFKAWEHDMSLRDAIKASNVPVYQELARRIGLERMRANVSRLGYGNAEIGQVVDNFWLVGPLKISAMEQTRFLLRLAQGELPFPAPVQSTVRAMTLLESGPGWELHGKTGWCFDCTPELGWWVGWVKRNERLYGFALNIDMPGGEADIGKRVELGKASLKALGILP	MRPLLFSALLLLSGRAQASEWNDSQAVDKLFGAAGVKGTFVLYDVQRQRYVGHDRERAETRFVPASTYKVANSLIGLSTGAVRSADEVLPYGGKPQRFKAWEHDMSLRDAIKASNVPVYQELARRIGLERMRANVSHLGYGNAEIGQVVDNFWLVGPLKISAMEQTRFLLRLAQGELPFPAPVQSTVRAMTLLESGPGWELHGKTGWCFDCTPELGWWVGWVKRNERLYGFALNIDMPGGEADIGKRVELGKASLKALGILP	100.00	gnl|BL_ORD_ID|2395|hsp_num:0	3546
NODE_7_length_179082_cov_20.622984_121 # 139550 # 140989 # -1 # ID=7_121;partial=00;start_type=ATG;rbs_motif=GGAG/GAGG;rbs_spacer=5-10bp;gc_cont=0.699	NODE_7_length_179082_cov_20.622984_121	139550	140989	-	Strict	850	932554	OprJ	99.16	3000802	protein homolog model	n/a	n/a	macrolide antibiotic; fluoroquinolone antibiotic; aminoglycoside antibiotic; cephalosporin; penam; tetracycline antibiotic; aminocoumarin antibiotic; diaminopyrimidine antibiotic; phenicol antibiotic	antibiotic efflux	resistance-nodulation-cell division (RND) antibiotic efflux pump	ATGCGCAAACCTGCTTTCGGCGTATCGGCGCTGCTGATCGCCCTGACCCTCGGCGCCTGCTCCATGGCGCCGACCTACGAACGTCCCGCCGCGCCGGTGGCCGACAGCTGGAGCGGCGCCGCCGCCCAGCGCCAGGGCGCGGCGATCGACACGCTGGATTGGAAGAGTTTCATCGTCGATGCCGAACTACGCCGCCTGGTGGACGTGGCCCTGGATAACAACCGCTCGCTGCGCCAGACCCTCCTGGATATCGAGGCGGCCCGCGCGCAGTATCGAATCCAGCGCGCCGACCGGGTTCCGGGCCTGAACGCCGCTGCCACCGGCAACCGCCAGCGGCAGCCGGCCGACCTGTCCGCCGGCAATCGCTCGGAAGTGGCCAGCAGCTACCAGGTCGGGCTG…	MRKPAFGVSALLIALTLGACSMAPTYERPAAPVADSWSGAAAQRQGAAIDTLDWKSFIVDAELRRLVDVALDNNRSLRQTLLDIEAARAQYRIQRADRVPGLNAAATGNRQRQPADLSAGNRSEVASSYQVGLALPEYELDLFGRVKSLTDAALQQYLASEEAARAARIALVAEVSQAYLSYDGALRRLALTRQTLVSREYSFALIDQRRAAGAATALDYQEALGLVEQARAEQERNLRQKQQAFNALVLLLGSDDAAQAIPRSPGRRPKLLQDIAPGTPSELIERRPDILAAEHRLRARNADIGAARAAFFPRISLTGSFGTSSAEMSGLFDGGSRSWSFLPTLTLPIFDGGRNRANLSLAEARKDSAVAAYEGTIQTAFREVADALAASDTLRREEK…	MRKPAFGVSALLIALTLGACSMAPTYERPAAPVADSWSGAAAQRQGAAIDTLDWKSFIVDAELRRLVDMALDNIRSLRQTLLDIEAARAQYRIQRADRVPGLNAAATGNRQRQPADLSAGNRSEVASSYQVGLALPEYELDLFGRVKSLTDAALQQYLASEEAARAARIALVAEVSQAYLSYDGALRRLALTRQTLVSREYSFALIDQRRAAGAATALDYQEALGLVEQARAEQERNLRQKQQAFNALVLLLGSDDAAQAIPRSPGQRPKLLQDIAPGTPSELIERRPDILAAEHRLRARNADIGAARAAFFPRISLTGSFGTSSAEMSGLFDGGSRSCSFLPTLTLPIFDGGRNRANLSLAEARKDSAVAAYEGTIQTAFREVADALAASDTLRREEK…	100.00	gnl|BL_ORD_ID|764|hsp_num:0	704
NODE_7_length_179082_cov_20.622984_122 # 140995 # 144126 # -1 # ID=7_122;partial=00;start_type=ATG;rbs_motif=GGAG/GAGG;rbs_spacer=5-10bp;gc_cont=0.656	NODE_7_length_179082_cov_20.622984_122	140995	144126	-	Strict	1800	1928.68	MexD	95.33	3000801	protein homolog model	n/a	n/a	macrolide antibiotic; fluoroquinolone antibiotic; aminoglycoside antibiotic; cephalosporin; penam; tetracycline antibiotic; aminocoumarin antibiotic; diaminopyrimidine antibiotic; phenicol antibiotic	antibiotic efflux	resistance-nodulation-cell division (RND) antibiotic efflux pump	ATGTCCGAATTCTTCATCAAGCGGCCGAACTTCGCCTGGGTGGTGGCCCTGTTCATCTCCCTGGCCGGCCTGCTGGTCATTTCCAAATTGCCGGTAGCGCAGTACCCCAATGTCGCGCCGCCACAGATCACCATCACCGCCACCTATCCCGGCGCCTCGGCGAAGGTGCTGGTGGACTCCGTCACCAGCGTGCTCGAGGAGTCGCTGAACGGCGCCAAGGGCCTGCTCTACTTCGAGTCGACCAACAACTCCAACGGCAGCGCCGAGATCGTCGTCACCTTCGAGCCGGGCACCGATCCGGACCTGGCCCAGGTGGACGTGCAGAACCGCCTGAAGAAAGCCGAGGCGCGCATGCCGCAGGCGGTGCTGACCCAGGGCCTGCAGGTCGAGCAGACCAGC…	MSEFFIKRPNFAWVVALFISLAGLLVISKLPVAQYPNVAPPQITITATYPGASAKVLVDSVTSVLEESLNGAKGLLYFESTNNSNGSAEIVVTFEPGTDPDLAQVDVQNRLKKAEARMPQAVLTQGLQVEQTSAGFLLIYALSYKEGAQRSDTTALGDYAARNINNELRRLPGVGKLQFFSSEAAMRVWIDPQKLVGFGLSIDDVSNAIRGQNVQVPAGAFGSAPGSSAQELTATLAVKGTLDDPQEFGQVVLRANEDGSLVRLADVARLELGKESYNISSRLNGTPTVGGAIQLSPGANAIQTATLVKQRLAELSAFFPEDMQYSVPYDTSRFVDVAIEKVIHTLIEAMVLVFLVMFLFLQNVRYTLIPSIVVPVCLLGTLMVMYLLGFSVNMMTMFG…	MSEFFIKRPNFAWVVALFISLGGLLVISKLPVAQYPNVAPPQITITATYPGASAKVLVDSVTSVLEESLNGAKGLLYFESTNNSNGTAEIVVTFEPGTDPDLAQVDVQNRLKKAEARMPQAVLTQGLQVEQTSAGFLLIYALSYKEGAQRSDTTALGDYAARNINNELRRLPGVGKLQFFSSEAAMRVWIDPQKLVGFGLSIDDVSNAIRGQNVQVPAGAFGSAPGSSAQELTATLAVKGTLDDPQEFGQVVLRANEDGSLVPARRCRAPGTRQGELQHFLATERHAHRGRGYPAVARGQRDPDPTLVKQRLAELSAFFPEDMQYSVPYDTSRFVDVAIEKVIHTLIEAMVLVFLVMFLFLENVRYTLIPSIVVPVCLLGTLMVMYLLGFSVNMMTMFG…	100.00	gnl|BL_ORD_ID|1524|hsp_num:0	1523
NODE_7_length_179082_cov_20.622984_123 # 144154 # 145218 # -1 # ID=7_123;partial=00;start_type=ATG;rbs_motif=AGGAG;rbs_spacer=5-10bp;gc_cont=0.719	NODE_7_length_179082_cov_20.622984_123	144154	145218	-	Strict	600	678322	MexC	98.59	3000800	protein homolog model	n/a	n/a	macrolide antibiotic; fluoroquinolone antibiotic; aminoglycoside antibiotic; cephalosporin; penam; tetracycline antibiotic; aminocoumarin antibiotic; diaminopyrimidine antibiotic; phenicol antibiotic	antibiotic efflux	resistance-nodulation-cell division (RND) antibiotic efflux pump	ATGGTGTTGCCGGTGGAGGTCCTGACGGTGCAGGCCGAGCCCCTGGCGCTGAGTTCGGAACTGCCTGGGCGGATCGAACCGGTGCGGGTCGCCGAGGTGCGTGCGCGGGTGGCCGGCATCGTCGTGCAGAAGCGCTTCGAGGAGGGCGCCGACGTCAAGGCTGGCGACCTGCTGTTCCAGATCGATCCGGCACCGCTGAAGGCTGCGGTGTCGCGCGCCGAGGGTGAGCTGGCGCGGAACCGCGCGGTGCTGTTCGAGGCGCAGGCGCGGGTGCGTCGCTACGAGCCGCTGGTGAAGATCCAGGCGGTCAGCCAGCAGGACTTCGATACCGCCACCGCCGACCTGCGCAGCGCCGAGGCGGCGACCCGCTCGGCCCAGGCCGACCTGGAGACCGCGCGC…	MVLPVEVLTVQAEPLALSSELPGRIEPVRVAEVRARVAGIVVQKRFEEGADVKAGDLLFQIDPAPLKAAVSRAEGELARNRAVLFEAQARVRRYEPLVKIQAVSQQDFDTATADLRSAEAATRSAQADLETARLNLGYASVTAPISGRIGRALVTEGALVGQGEATLMARIQQLDPIYADFTQTAAEALRLRDALKKGTLAAGDSQALTLRVEGTPYERQGALQFADVAVDRGTGQIALRGKFANPDGVLLPGMYVRVRTPQGIDNQAILVPQRAVRRSGDGSAQVMVVGADERAEARSVGTGVMQGSRWQITEGLEPGDRVIVGGLAAVQPGVKIVPKPDGAQAQAQSSAPQQ	MADLRAIGRIGALAMAIALAGCGPAEERQEAAEMVLPVEVLTVQAEPLALSSELPGRIEPVRVAEVRARVAGIVVRKRFEEGADVKAGDLLFQIDPAPLKAAVSRAEGELARNRAVLFEAQARVRRYEPLVKIQAVSQQDFDTATADLRSAEAATRSAQADLETARLNLGYASVTAPISGRIGRALVTEGALVGQGEATLMARIQQLDPIYADFTQTAAEALRLRDALKKGTLAAGDSQALTLRVEGTPYERQGALQFADVAVDRGTGQIALRGKFANPDGVLLPGMYVRVRTPQGIDNQAILVPQRAVHRSSDGSAQVMVVGADERAESRSVGTGVMQGSRWQITEGLEPGDRVIVGGLAAVQPGVKIVPKPDGAQAQAQSPAPQQ	91.47	gnl|BL_ORD_ID|763|hsp_num:0	805
NODE_8_length_127972_cov_20.168422_21 # 20033 # 21163 # 1 # ID=8_21;partial=00;start_type=ATG;rbs_motif=GGA/GAG/AGG;rbs_spacer=5-10bp;gc_cont=0.669	NODE_8_length_127972_cov_20.168422_21	20033	21163	+	Strict	650	737258	MexV	98.67	3003030	protein homolog model	n/a	n/a	macrolide antibiotic; fluoroquinolone antibiotic; tetracycline antibiotic; acridine dye; phenicol antibiotic	antibiotic efflux	resistance-nodulation-cell division (RND) antibiotic efflux pump	ATGTTGCTCCGCCGCATGTTGATCATGCTCGCCGCGGTGATCGCCGTGGTGGCGATTCTCGCCGGCTACAAGGTCTACTCCATCCGTCAGCAGATCGCCCTTTTCAGCGCACCGAAACCGCCGATCAGCGTGACCGCCAGCCCGGCCGAAAAGCGTCCCTGGCAGAGCCGCCTGCCAGCCATCGGCAGCCTCAAGGCATTCCAGGGCGTGACCCTCACCGCCGAAGTCTCCGGCACGGTACGCGACGTACTGTTCCTTTCCGGCGACCAGGTGAAGCTGGACCAACCGCTGATCCAGTTGGAAAGCGACGTCGAGGAAGCCACCCTGCGCACTGCCGAGGCCGATCTCGGCCTGGCCAGGGCCGAGTACCAGCGCGGCCGCGAACTGATCGGCAGCAAG…	MLLRRMLIMLAAVIAVVAILAGYKVYSIRQQIALFSAPKPPISVTASPAEKRPWQSRLPAIGSLKAFQGVTLTAEVSGTVRDVLFLSGDQVKLDQPLIQLESDVEEATLRTAEADLGLARAEYQRGRELIGSKAISKSEFDRLAAQWAKTSATVAELKAALAKKRVLAPFAGTIGIRQVDVGDYVSPGTPIATLQDLSTLLLDFHLPEQDFPLLGRGQLVKVRVSAYPGQVFDAEIAAINPKVDNETRNLQVRAALENPDGKLLPGMFANLEVMLPGEEQRVVVPETAITFTLYGDSIYVVGQKKDEQGQVSKDDKGQPQRVVERRFVRIGERREGLAVVLEGLEGGEQVVTSGQLKLDNGAAVAIVAERDLQQEH	MLLRRMLIMLAAVIAVVAILAGYKVYSIRQQIALFSAPKPPISVTASLAEKRPWQSRLPAIGSLKAFQGVTLTAEVSGTVRDVLFLSGDQVKLDQPLIQLESDVEEATLRTAEADLGLARAEYQRGRELIGSKAISKSEFDRLAAQWAKTSATVAELKAALAKKRVLAPFAGTIGIRQVDVGDYVSPGTPIATLQDLSTLLLDFHLPEQDFPLLSRGQLVKVRVAAYPAQVFDAEIAAINPKVDNETRNLQVRAALENPDGKLLPGMFANLEVMLPGEEQRVVVPETAITFTLYGDSIYVVGQKKDEQGQVSKDDKGQPQQVVERRFVRIGERREGLAVVLEGLEGGEQVVTSGQLKLDNGAAVAIVAERDLQQEH	100.00	gnl|BL_ORD_ID|2063|hsp_num:0	2207
NODE_8_length_127972_cov_20.168422_22 # 21214 # 24270 # 1 # ID=8_22;partial=00;start_type=ATG;rbs_motif=GGA/GAG/AGG;rbs_spacer=5-10bp;gc_cont=0.647	NODE_8_length_127972_cov_20.168422_22	21214	24270	+	Strict	1900	2048.09	MexW	99.9	3003031	protein homolog model	n/a	n/a	macrolide antibiotic; fluoroquinolone antibiotic; tetracycline antibiotic; acridine dye; phenicol antibiotic	antibiotic efflux	resistance-nodulation-cell division (RND) antibiotic efflux pump	ATGGCTTTTACCGATCCGTTCATCCGTCGTCCGGTCCTGGCGAGCGTGGTCAGCCTGCTGATCGTCCTGCTCGGCATGCAGGCCTTCAGCAAGCTGGTGATCCGCGAGTATCCGCAAATGGAGAACGCGCTGATCACGGTGACCACGCTCTACGCCGGAGCCAACGCGGAGACCATCCAGGGCTACATCACCCAGCCGCTGCAGCAGAGCCTGGCCAGCGCCGAAGGCATCGACTACATGACCTCGGTGAGCCGGCAGAACTATTCGACCATCTCCATCTACGCGCGGATCGGCGCCAATACCGATCGCCTGGTCACCGAGCTGCTGGCCAAGTCCAACGAAGTGAAGAGCCAGCTGCCGCCGGACGCCGAGGACCCGGTGCTGCAGAAGGAGGCCGCG…	MAFTDPFIRRPVLASVVSLLIVLLGMQAFSKLVIREYPQMENALITVTTLYAGANAETIQGYITQPLQQSLASAEGIDYMTSVSRQNYSTISIYARIGANTDRLVTELLAKSNEVKSQLPPDAEDPVLQKEAADASALMYISFYSEQMNNPQITDYLSRVIQPKLATLPGIAEAEILGNQVFAMRLWLDPVKMAAFGVTAGEINQAVQQYNFLAAAGEVKGQLVVTSVNASTDLKSPQAFAAIPVKTDGDRRVLMGDVARVELGAASYDAISSFNGIPSVYIGIKGTPSANPLDVIKEVRAKMPELEEQLPPNLKVSIAYDATRFIQASIDEVVKTLGEAVLIVIVVVFLFLGAFRSVLIPVVTIPLSMIGVLFFMQAMGYSINLLTLLAMVLAIGLVV…	MAFTDPFIRRPVLASVVSLLIVLLGMQAFSKLVIREYPQMENALITVTTLYAGANAETIQGYITQPLQQSLASAEGIDYMTSVSRQNYSTISIYARIGANTDRLVTELLAKSNEVKSQLPPDAEDPVLQKEAADASALMYISFYSEQMNNPQITDYLSRVIQPKLATLPGIAEAEILGNQVFAMRLWLDPVKMAAFGVTAGEINQAVQQYNFLAAAGEVKGQLVVTSVNASTDLKSPQAFAAIPVKTDGDRRVLMGDVARVELGAASYDAISSFNGIPSVYIGIKGTPSANPLDVIKEVRAKMPELEEQLPPNLKVSIAYDATRFIQASIDEVVKTLGEAVLIVIVVVFLFLGAFRSVLIPVVTIPLSMIGVLFFMQAMGYSINLLTLLAMVLAIGLVV…	100.00	gnl|BL_ORD_ID|2064|hsp_num:0	2208
NODE_9_length_114564_cov_17.741121_20 # 17479 # 18156 # 1 # ID=9_20;partial=00;start_type=ATG;rbs_motif=GGA/GAG/AGG;rbs_spacer=5-10bp;gc_cont=0.701	NODE_9_length_114564_cov_17.741121_20	17479	18156	+	Perfect	400	441039	Pseudomonas aeruginosa CpxR	100.0	3004054	protein homolog model	n/a	n/a	macrolide antibiotic; fluoroquinolone antibiotic; monobactam; aminoglycoside antibiotic; carbapenem; cephalosporin; cephamycin; penam; tetracycline antibiotic; peptide antibiotic; aminocoumarin antibiotic; diaminopyrimidine antibiotic; sulfonamide antibiotic; phenicol antibiotic; penem	antibiotic efflux	resistance-nodulation-cell division (RND) antibiotic efflux pump	ATGAGCGAACTGCTGTTGATCGACGATGACCGGGAGCTCTGCGAGCTGCTCGGTACCTGGCTGGTCCAGGAAGGTTTCTCCGTGCGTGCCAGCCACGACGGCGCCCAGGCCCGTCGCGCCCTCGCCGAGCAGACGCCGGATGCCGTGGTGCTCGACGTGATGCTGCCGGACGGCAGCGGCCTGGAACTGCTCAAGCAACTGCGCGGCGACCATCCCGACCTGCCGGTGCTGATGCTGTCCGCCCGCGGCGAGCCGCTGGACCGCATCCTCGGTCTGGAACTGGGCGCCGACGACTACCTGGCCAAGCCCTGCGACCCGCGCGAACTCACCGCACGGCTGCGCGCCGTGCTGCGGCGAACCCACCCGGCGCAGCCCAGCGCGCAGATGCAACTGGGCGAC…	MSELLLIDDDRELCELLGTWLVQEGFSVRASHDGAQARRALAEQTPDAVVLDVMLPDGSGLELLKQLRGDHPDLPVLMLSARGEPLDRILGLELGADDYLAKPCDPRELTARLRAVLRRTHPAQPSAQMQLGDLSLNLTRGVAQIDGQEISLTLSESRILEALLRQPGEPLDKQALAQLALGRKLTLYDRSLDMHVSNLRKKLGSHPDGSPRILALRGRGYYYSH	MSELLLIDDDRELCELLGTWLVQEGFSVRASHDGAQARRALAEQTPDAVVLDVMLPDGSGLELLKQLRGDHPDLPVLMLSARGEPLDRILGLELGADDYLAKPCDPRELTARLRAVLRRTHPAQPSAQMQLGDLSLNLTRGVAQIDGQEISLTLSESRILEALLRQPGEPLDKQALAQLALGRKLTLYDRSLDMHVSNLRKKLGSHPDGSPRILALRGRGYYYSH	100.00	gnl|BL_ORD_ID|2368|hsp_num:0	2685
NODE_10_length_101482_cov_15.727834_77 # 76606 # 79716 # -1 # ID=10_77;partial=00;start_type=GTG;rbs_motif=GGAG/GAGG;rbs_spacer=5-10bp;gc_cont=0.679	NODE_10_length_101482_cov_15.727834_77	76606	79716	-	Strict	1900	2060.03	mexN	99.81	3003705	protein homolog model	n/a	n/a	phenicol antibiotic	antibiotic efflux	resistance-nodulation-cell division (RND) antibiotic efflux pump	GTGACGCCGCGCGCCGGGATTTCCGGCTGGTGCGTACGGCACCCGATCGCCACCGCGCTGCTGACCCTGGCCTCGCTGCTGCTGGGGCTGCTGGCGTTCCTCCGGCTCGGCGTGGCGCCGTTGCCGGAGGCGGACTTCCCGACCATCCAGATCAACGCCTTGCTGCCCGGCGGTAGCCCGGAAACCATGGCCTCGTCGGTGGCCACCCCCTTGGAAGTGCAGTTCAGCGCGATTCCCGGGATCACCGAGATGACCTCCAGCAGCGCCCTGGGCACTACCACCCTGACCCTGCAGTTCAGCCTCGACAAGAGCATCGACGTCGCCGCCCAGGAGGTCCAGGCGGCGATCAACGCCGCGGCCGGGCGGCTGCCGGTGGACATGCCGAATCTGCCGACCTGG…	VTPRAGISGWCVRHPIATALLTLASLLLGLLAFLRLGVAPLPEADFPTIQINALLPGGSPETMASSVATPLEVQFSAIPGITEMTSSSALGTTTLTLQFSLDKSIDVAAQEVQAAINAAAGRLPVDMPNLPTWRKVNPADSPIMILRVNSEMMPLIELSDYAETILARQLSQVNGVGQIFVVGQQRPAIRIQAQPEKLAAYQLTLADLRQSLQSASVNLAKGALYGEGRVSTLAANDQLFNASDYDDLVVAYRQGAPVFLKDVARIVSAPEDDYVQAWPNGVPGVALVILRQPGANIVDTADAIQAALPRLREMLPATIEVDVLNDRTRTIRSSLHEVELTLLLTIGLVVLVMGLFLRQLSATLIVATVLAVSLSASFAAMYVLGFTLNNLTLVALIIA…	MTPRAGISGWCVRHPIATALLTLASLLLGLLAFLRLGVAPLPEADFPTIQINALLPGGSPETMASSVATPLEVQFSAIPGITEMTSSSALGTTTLTLQFSLDKSIDVAAQEVQAAINAAAGRLPVDMPNLPTWRKVNPADSPIMILRVNSEMMPLIELSDYAETILARQLSQVNGVGQIFVVGQQRPAIRIQAQPEKLAAYQLTLADLRQSLQSASVNLAKGALYGEGRVSTLAANDQLFNASDYDDLVVAYRQGAPVFLKDVARIVSAPEDDYVQAWPNGVPGVALVILRQPGANIVDTADAIQAALPRLREMLPATIEVDVLNDRTRTIRSSLHEVELTLLLTIGLVVLVMGLFLRQLSATLIVATVLAVSLSASFAAMYVLGFTLNNLTLVALIIA…	100.00	gnl|BL_ORD_ID|2067|hsp_num:0	2217
NODE_10_length_101482_cov_15.727834_78 # 79713 # 80870 # -1 # ID=10_78;partial=00;start_type=ATG;rbs_motif=AGxAGG/AGGxGG;rbs_spacer=3-4bp;gc_cont=0.703	NODE_10_length_101482_cov_15.727834_78	79713	80870	-	Strict	650	738413	mexM	98.96	3003704	protein homolog model	n/a	n/a	phenicol antibiotic	antibiotic efflux	resistance-nodulation-cell division (RND) antibiotic efflux pump	ATGCAGGCGTTGCGCAGTGGTGGGGGGCGGGTCCTGGTGGGCGTGCTGGCGGCGGGCCTGGTCGCCTTCGGCGGTTGGGCATGGCTCGGCGGCGACGCCGGGGCGAAGGCGGCGCCCGCGCCGGCCAGGGTCCCGGTGAACGTGGCGCGGGTGGAGCGGCGCGACGTCGAGCAACAGGTCAGCGGCATCGGTACGGTGACTTCGTTGCACAACGTGGTGATCCGCACCCAGATCGACGGCCAGTTGACCCGCCTGCTGGTGAGCGAAGGGCAGATGGTCGAGGCGGGCGAGTTGCTGGCGACCATCGATGACCGCGCCGTCGTCGCCGCGCTGGAGCAGGCGCAGGCCTCCAGGGCGAGCAACCAGGCCCAGCTGAAATCCGCCGAGCAGGACCTGCAA…	MQALRSGGGRVLVGVLAAGLVAFGGWAWLGGDAGAKAAPAPARVPVNVARVERRDVEQQVSGIGTVTSLHNVVIRTQIDGQLTRLLVSEGQMVEAGELLATIDDRAVVAALEQAQASRASNQAQLKSAEQDLQRYRSLYAERAVSRQLLDQQQATVDQLRATLKANDATINAERVRLSYTRITSPVSGKVGIRNVDVGNLVRVGDSLGLFSVTQIAPISVVFSLQQEQLPQLQALLGGEAAVRAYSRDGGSALGEGRLLTIDNQIDSSTGTIRVRASFDNRQARLWPGQFVAVSLHTGVRRDQLVLSSKAVRRGLEGNFVYRVAADRVEAVPVRVLQDIDGLSVVEGLASGDQVVVDGHSRLMPGALVDIQEPRPSLAQATERQP	MQALRSGGGRVLVGVLAAGLVAFGGWAWLGGDAGAKAAPAPARVPVIVARVERRDVEQQVSGIGTVTSLHNVVIRTQIDGQLTRLLVSEGQMVEAGELLATIDDRAVVAALEQAQASRASNQAQLKSAEQDLQRYRSLYAERAVSRQLLDQQQATVDQLRATLKANDATINAERVRLSYTRITSPVSGKVGIRNVDVGNLVRVGDSLGLFSVTQIAPISVVFSLQQEQLLQLQALLGGEAAVRAYSRDGGSALGEGRLLTIDNQIDSSTGTIRVRASFDNRQARLWPGQFVAVSLHTGVRRDQLVLSSKAVRRGLEGNFVYRVADDRVEAVPVRVLQDIDGLSVVEGLASGDQVVVDGHSRLMPGALVDIQEPRPSLAQATERRP	100.00	gnl|BL_ORD_ID|2066|hsp_num:0	2216
NODE_18_length_71242_cov_16.471055_10 # 5595 # 7028 # -1 # ID=18_10;partial=00;start_type=GTG;rbs_motif=AGGA;rbs_spacer=5-10bp;gc_cont=0.699	NODE_18_length_71242_cov_16.471055_10	5595	7028	-	Strict	900	938717	PmpM	99.58	3004077	protein homolog model	n/a	n/a	fluoroquinolone antibiotic; aminoglycoside antibiotic; benzalkonium chloride	antibiotic efflux	multidrug and toxic compound extrusion (MATE) transporter	GTGAACAGCCCCGCCCTGCCCCTTTCCCGTGGCTTGCGCATCCGCGCCGAACTCAAGGAACTGCTGACCCTCGCCGCGCCGATCATGATCGCGCAACTGGCGACCACCGCCATGGGCTTCGTCGACGCGGTGATGGCCGGGCGCGCCAGTCCGCACGACCTGGCAGCGGTGGCGCTGGGCAACTCGATCTGGATCCCGATGTTCCTGCTGATGACCGGCACCCTGCTCGCCACCACGGCCAAGGTCGCCCAGCGCCATGGCGCCGGCGACCAGCCCGGCACCGGGCCGCTGGTGCGCCAGGCGCTGTGGCTGGCGCTGCTGATCGGACCGCTGTCGGGGGCGGTGCTGTGGTGGTTGTCGGAGCCGATCCTCGGCTTGATGAAAGTGCGCCCGGAACTG…	VNSPALPLSRGLRIRAELKELLTLAAPIMIAQLATTAMGFVDAVMAGRASPHDLAAVALGNSIWIPMFLLMTGTLLATTAKVAQRHGAGDQPGTGPLVRQALWLALLIGPLSGAVLWWLSEPILGLMKVRPELIGPSLLYLKGIALGFPAAALYHVLRCYTNGLGRTRPSMVLGIGGLLLNIPINYALIYGHFGMPKMGGPGCGWATGSVMWFMFLGMLFWVNKASIYRASQLFSRWEWPDRATIGPLVAVGLPIGIAVFAESSIFSVIALLIGGLDENVVAGHQIALNFSALVFMIPYSLGMAVTVRVGHNLGAGLPRDARFAAGVGMAAALGYACVSASLMLLLREQIAAMYSPDPAVIAIAASLIVFSALFQFSDALQVTAAGALRGYQDTRVTMI…	MNSPALPLSRGLRIRAELKELLTLAAPIMIAQLATTAMGFVDAVMAGRASPHDLAAVALGNSIWIPMFLLMTGTLLATTAKVAQRHGAGDQPGTGPLVRQALWLALLIGPLSGAVLWWLSEPILGLMKVRPELIGPSLLYLKGIALGFPAAALYHVLRCYTNGLGRTRPSMVLGIGGLLLNIPINYALIYGHFGMPKMGGPGCGWATGSVMWFMFLGMLFWVNKASIYRASQLFSRWEWPDRATIGPLVAVGLPIGIAVFAESSIFSVIALLIGGLDENVVAGHQIALNFSALVFMIPYSLGMAVTVRVGHNLGAGLPRDARFAAGVGMAAALGYACVSASLMLLLREQIAAMYSPDPAVIAIAASLIVFSALFQFSDALQVTAAGALRGYQDTRVTMI…	100.00	gnl|BL_ORD_ID|2451|hsp_num:0	2734
NODE_21_length_66933_cov_21.121609_48 # 66322 # 66654 # -1 # ID=21_48;partial=00;start_type=ATG;rbs_motif=GGAGG;rbs_spacer=5-10bp;gc_cont=0.655	NODE_21_length_66933_cov_21.121609_48	66322	66654	-	Perfect	170	206838	Pseudomonas aeruginosa emrE	100.0	3004038	protein homolog model	n/a	n/a	aminoglycoside antibiotic	antibiotic efflux	small multidrug resistance (SMR) antibiotic efflux pump	ATGACCAATTATCTCTACCTCGCCATCGCCATCGCCGCCGAAGTGGTCGCCACCACCTCGCTGAAAGCCGTCGCCGGATTTAGCAAGCCACTGCCGCTGCTGCTGGTGGTGGGCGGCTACGTGCTCGCCTTCAGCATGCTCGTGCTGGTCATGCGCACCCTGCCGGTCGGCGTGGTCTACGCCATCTGGTCCGGACTGGGTATCGTCCTGGTCAGCCTGGTGGCGATGTTCGTCTACGGCCAGCGCCTGGACCCCGCGGCCCTCCTCGGTATCGGCCTGATCATCGCCGGCGTGCTGGTGATCCAGTTGTTCTCCCGCGCTTCGGGGCACTGA	MTNYLYLAIAIAAEVVATTSLKAVAGFSKPLPLLLVVGGYVLAFSMLVLVMRTLPVGVVYAIWSGLGIVLVSLVAMFVYGQRLDPAALLGIGLIIAGVLVIQLFSRASGH	MTNYLYLAIAIAAEVVATTSLKAVAGFSKPLPLLLVVGGYVLAFSMLVLVMRTLPVGVVYAIWSGLGIVLVSLVAMFVYGQRLDPAALLGIGLIIAGVLVIQLFSRASGH	100.00	gnl|BL_ORD_ID|2385|hsp_num:0	2655
NODE_23_length_61956_cov_18.294680_41 # 31315 # 31953 # 1 # ID=23_41;partial=00;start_type=ATG;rbs_motif=GGA/GAG/AGG;rbs_spacer=5-10bp;gc_cont=0.642	NODE_23_length_61956_cov_18.294680_41	31315	31953	+	Strict	400	437187	Pseudomonas aeruginosa catB7	98.58	3002679	protein homolog model	n/a	n/a	phenicol antibiotic	antibiotic inactivation	chloramphenicol acetyltransferase (CAT)	ATGGGCAACTATTTCGAGAGCCCCTTCAGGGGCAAGCTGCTCTCGGAACAGGTCAGCAACCCGAACATTCGGGTGGGGCGCTACAGCTACTACTCCGGCTACTATCACGGGCATTCCTTCGACGACTGCGCCCGCTACCTGATGCCGGACCGCGACGACGTGGACAAGCTGGTCATCGGCAGTTTCTGCTCGATCGGCAGTGGCGCCGCCTTCATCATGGCCGGCAACCAGGGACACCACGCCGAATGGGCGTCGACCTTCCCCTTCCACTTCATGCACGAAGAGCCGGCCTTCGCCGGCGCCGTGAACGGCTACCAGCCAGCCGGCGACACGCTGATCGGCCATGACGTCTGGATCGGTACCGAGGCGATGTTCATGCCCGGCGTACGGGTCGGCCAC…	MGNYFESPFRGKLLSEQVSNPNIRVGRYSYYSGYYHGHSFDDCARYLMPDRDDVDKLVIGSFCSIGSGAAFIMAGNQGHHAEWASTFPFHFMHEEPAFAGAVNGYQPAGDTLIGHDVWIGTEAMFMPGVRVGHGAIIGSRALVTGDVEPYAIVGGNPARTIRKRFSDGDIQNLLEMAWWDWPLADIEAAMPLLCAGDIPALYRHWKQRQATA	MGNYFESPFRGKLLSEQVSNPNIRVGRYSYYSGYYHGHSFDDCARYLMPDRDDVDKLVIGSFCSIGSGAAFIMAGNQGHRAEWASTFPFHFMHEEPVFAGAVNGYQPAGDTLIGHDVWIGTEAMFMPGVRVGHGAIIGSRALVTGDVEPYAIVGGNPARTIRKRFSDGDIQNLLEMAWWDWPLADIEAAMPLLCTGDIPALYRHWKQRQATA	100.00	gnl|BL_ORD_ID|2580|hsp_num:0	1042
NODE_24_length_59521_cov_14.114250_23 # 19610 # 22747 # 1 # ID=24_23;partial=00;start_type=ATG;rbs_motif=GGAG/GAGG;rbs_spacer=5-10bp;gc_cont=0.683	NODE_24_length_59521_cov_14.114250_23	19610	22747	+	Strict	1800	1911.73	mexY	93.12	3003033	protein homolog model	n/a	n/a	macrolide antibiotic; fluoroquinolone antibiotic; aminoglycoside antibiotic; carbapenem; cephalosporin; cephamycin; penam; tetracycline antibiotic; acridine dye; phenicol antibiotic	antibiotic efflux	resistance-nodulation-cell division (RND) antibiotic efflux pump	ATGGCTCGTTTCTTCATTGACCGGCCGGTCTTCGCCTGGGTGATCTCCCTGCTGATCGTGCTCGCCGGGGTCCTGGCGATCCGCTTCCTGCCGGTCGCCCAGTACCCGGACATCGCGCCGCCGGTGGTCAACGTCAGCGCCAGCTATCCCGGCGCCTCGGCCAAGGTGGTCGAGGAAGCGGTGACCGCGATCATCGAGCGCGAGATGAACGGCGCGCCCGGCCTGCTCTACACCAAGGCCACCAGCAGCACCGGCCAGGCCTCGCTGACCCTGACCTTCCGCCAGGGCGTGAACGCCGACCTCGCCGCGGTGGAAGTGCAGAACCGCCTGAAGATCGTCGAGTCGCGCCTGCCCGAATCGGTGCGGCGCGACGGCATCTACGTGGAGAAGGCGGCGGAC…	MARFFIDRPVFAWVISLLIVLAGVLAIRFLPVAQYPDIAPPVVNVSASYPGASAKVVEEAVTAIIEREMNGAPGLLYTKATSSTGQASLTLTFRQGVNADLAAVEVQNRLKIVESRLPESVRRDGIYVEKAADSIQLIVTLTSSSGRYDAMELGEIASSNVLQALRRVEGVGKVETWGAEYAMRIWPDPAKLTSMNLSASDLVNAVRRHNARLTVGDIGNLGVPDSAPISATVKVDDTLVTPEQFGEIPLRIRADGGAIRLRDVARVEFGQSEYGFVSRVNQMTATGLAVKMAPGSNAVATAKRIRATLDELSRYFPEGVSYNIPYDTSAFVEISIRKVVSTLLEAMLLVFAVMYLFMQNFRATLIPTLVVPVALLGTFTVMLGLGFSINVLTMFGMVL…	MARFFIDRPVFAWVISLLIVLAGVLAIRFLPVAQYPDIAPPVVNVSATYPGASAKVVEEAVTAIIEREMNGAPGLLYTKATSSTGQASLTLTFRQGVNANLAAVEVQNRLKIVESRLPESVRRDGIYVEKAADSIQLIVTLTSSSGRYDAMELGEIASSNVLQALRRVEGVGKVETWGAEYAMRIWPDPAKLTSMNLSASDLVNAVRRHNARLTVGDIGNLGVPDSAPISATVKVDDTLVTPEQFGEIPLAHPRDGGAIRLRDVARVEFGQSEYGFVSRVNQMTATGLAVKMAPGSNAVATAKRIRATLDELSRYFPEGVSYNIPYDTSAFVEISIRKVVSTLLEAMLLVFAVMYLFMQNFRATLIPTLVVPVALLGTFTVMLGLGFSINVLTMFGMVL…	99.90	gnl|BL_ORD_ID|1687|hsp_num:0	1786
NODE_26_length_58137_cov_20.798578_23 # 28979 # 30436 # -1 # ID=26_23;partial=00;start_type=ATG;rbs_motif=GGA/GAG/AGG;rbs_spacer=5-10bp;gc_cont=0.686	NODE_26_length_58137_cov_20.798578_23	28979	30436	-	Perfect	850	963.37	OprM	100.0	3000379	protein homolog model	n/a	n/a	macrolide antibiotic; fluoroquinolone antibiotic; monobactam; aminoglycoside antibiotic; carbapenem; cephalosporin; cephamycin; penam; tetracycline antibiotic; peptide antibiotic; acridine dye; aminocoumarin antibiotic; diaminopyrimidine antibiotic; sulfonamide antibiotic; phenicol antibiotic; penem	antibiotic efflux	resistance-nodulation-cell division (RND) antibiotic efflux pump	ATGAAACGGTCCTTCCTTTCCCTGGCGGTAGCCGCTGTCGTTCTGTCCGGCTGCTCGCTGATCCCCGACTACCAGCGCCCCGAGGCGCCGGTAGCCGCGGCCTACCCGCAAGGGCAGGCCTACGGGCAGAACACCGGCGCGGCGGCCGTTCCGGCCGCCGACATCGGCTGGCGCGAGTTCTTCCGCGACCCGCAGTTGCAGCAACTGATCGGCGTGGCGCTGGAAAACAACCGCGACCTGCGGGTCGCCGCGTTGAACGTCGAGGCCTTCCGGGCGCAGTACCGCATCCAGCGGGCCGACCTGTTCCCGCGCATCGGCGTGGACGGTAGCGGCACCCGCCAGCGTTTGCCGGGCGACCTGTCGACCACCGGCAGTCCGGCGATTTCCAGCCAGTACGGG…	MKRSFLSLAVAAVVLSGCSLIPDYQRPEAPVAAAYPQGQAYGQNTGAAAVPAADIGWREFFRDPQLQQLIGVALENNRDLRVAALNVEAFRAQYRIQRADLFPRIGVDGSGTRQRLPGDLSTTGSPAISSQYGVTLGTTAWELDLFGRLRSLRDQALEQYLATEQAQRSAQTTLVASVATAYLTLKADQAQLQLTKDTLGTYQKSFDLTQRSYDVGVASALDLRQAQTAVEGARATLAQYTRLVAQDQNALVLLLGSGIPANLPQGLGLDQTLLTEVPAGLPSDLLQRRPDILEAEHQLMAANASIGAARAAFFPSISLTANAGTMSRQLSGLFDAGSGSWLFQPSINLPIFTAGSLRASLDYAKIQKDINVAQYEKAIQTAFQEVADGLAARGTFTEQ…	MKRSFLSLAVAAVVLSGCSLIPDYQRPEAPVAAAYPQGQAYGQNTGAAAVPAADIGWREFFRDPQLQQLIGVALENNRDLRVAALNVEAFRAQYRIQRADLFPRIGVDGSGTRQRLPGDLSTTGSPAISSQYGVTLGTTAWELDLFGRLRSLRDQALEQYLATEQAQRSAQTTLVASVATAYLTLKADQAQLQLTKDTLGTYQKSFDLTQRSYDVGVASALDLRQAQTAVEGARATLAQYTRLVAQDQNALVLLLGSGIPANLPQGLGLDQTLLTEVPAGLPSDLLQRRPDILEAEHQLMAANASIGAARAAFFPSISLTANAGTMSRQLSGLFDAGSGSWLFQPSINLPIFTAGSLRASLDYAKIQKDINVAQYEKAIQTAFQEVADGLAARGTFTEQ…	100.00	gnl|BL_ORD_ID|2426|hsp_num:0	1305
NODE_26_length_58137_cov_20.798578_24 # 30438 # 33578 # -1 # ID=26_24;partial=00;start_type=ATG;rbs_motif=GGA/GAG/AGG;rbs_spacer=5-10bp;gc_cont=0.646	NODE_26_length_58137_cov_20.798578_24	30438	33578	-	Strict	750	757673	adeF	41.07	3000777	protein homolog model	n/a	n/a	fluoroquinolone antibiotic; tetracycline antibiotic	antibiotic efflux	resistance-nodulation-cell division (RND) antibiotic efflux pump	ATGTCGAAGTTTTTCATTGATAGGCCCATTTTCGCGTGGGTGATCGCCTTGGTGATCATGCTCGCGGGCGGCCTGTCGATCCTCAGTCTGCCGGTCAACCAGTACCCGGCCATCGCCCCGCCGGCCATCGCCGTGCAGGTGAGCTACCCGGGCGCCTCGGCCGAGACGGTGCAGGACACCGTGGTCCAGGTGATCGAGCAGCAGATGAACGGGATCGACAATCTGCGCTACATCTCCTCGGAGAGTAACTCCGACGGCAGCATGACCATCACCGTGACCTTCGAACAGGGCACCGACCCCGACATCGCCCAGGTTCAGGTGCAGAACAAGCTGCAACTGGCCACCCCGCTGCTGCCGCAGGAAGTGCAGCGCCAGGGGATCCGGGTGACCAAGGCGGTG…	MSKFFIDRPIFAWVIALVIMLAGGLSILSLPVNQYPAIAPPAIAVQVSYPGASAETVQDTVVQVIEQQMNGIDNLRYISSESNSDGSMTITVTFEQGTDPDIAQVQVQNKLQLATPLLPQEVQRQGIRVTKAVKNFLMVVGVVSTDGSMTKEDLSNYIVSNIQDPLSRTKGVGDFQVFGSQYSMRIWLDPAKLNSYQLTPGDVSSAIQAQNVQISSGQLGGLPAVKGQQLNATIIGKTRLQTAEQFENILLKVNPDGSQVRLKDVADVGLGGQDYSINAQFNGSPASGIAIKLATGANALDTAKAIRQTIANLEPFMPQGMKVVYPYDTTPVVSASIHEVVKTLGEAILLVFLVMYLFLQNFRATLIPTIAVPVVLLGTFGVLAAFGFSINTLTMFGMV…	MNISKFFIDRPIFAGVLSVLILLAGLLSVFQLPISEYPEVVPPSVVVRAQYPGANPKVIAETVASPLEESINGVEDMLYMQSQANSDGNLTITVNFKLGIDPDKAQQLVQNRVSQAMPRLPEDVQRLGVTTLKSSPTLTMVVHLTSPDNRYDMTYLRNYAVLNVKDRLARLQGVGEVGLFGSGDYAMRVWLDPQKVAQRNLTATEIVNAIREQNIQVAAGTIGASPSNSPLQLSVNAQGRLTTEQEFADIILKTAPDGAVTRLGDVARVELAASQYGLRSLLDNKQAVAIPIFQAPGANALQVSDQVRSTMKELSKDFPSSIKYDIVYDPTQFVRASIKAVVHTLLEAITLVVVVVILFLQTWRASIIPLLAVPVSIIGTFALMLAFGYSINALSLFGM…	98.77	gnl|BL_ORD_ID|137|hsp_num:0	153
NODE_26_length_58137_cov_20.798578_25 # 33594 # 34745 # -1 # ID=26_25;partial=00;start_type=ATG;rbs_motif=GGAG/GAGG;rbs_spacer=5-10bp;gc_cont=0.666	NODE_26_length_58137_cov_20.798578_25	33594	34745	-	Perfect	650	768074	MexA	100.0	3000377	protein homolog model	n/a	n/a	macrolide antibiotic; fluoroquinolone antibiotic; monobactam; carbapenem; cephalosporin; cephamycin; penam; tetracycline antibiotic; peptide antibiotic; aminocoumarin antibiotic; diaminopyrimidine antibiotic; sulfonamide antibiotic; phenicol antibiotic; penem	antibiotic efflux	resistance-nodulation-cell division (RND) antibiotic efflux pump	ATGCAACGAACGCCAGCCATGCGTGTACTGGTTCCGGCCCTGCTGGTCGCGATTTCGGCCCTTTCCGGGTGCGGAAAAAGCGAGGCGCCGCCGCCGGCGCAAACGCCGGAGGTCGGGATCGTGACCCTGGAAGCGCAGACGGTGACCCTGAATACCGAGCTGCCGGGCCGGACCAATGCGTTCCGCATCGCCGAGGTGCGTCCCCAGGTGAACGGCATCATCCTCAAGCGCCTGTTCAAGGAAGGCAGCGACGTCAAGGCCGGGCAGCAGCTCTACCAGATCGACCCCGCCACCTACGAGGCCGACTACCAGAGCGCCCAGGCCAACCTGGCCTCGACCCAGGAGCAGGCCCAGCGCTACAAGCTGCTGGTCGCCGACCAGGCCGTGAGCAAGCAGCAG…	MQRTPAMRVLVPALLVAISALSGCGKSEAPPPAQTPEVGIVTLEAQTVTLNTELPGRTNAFRIAEVRPQVNGIILKRLFKEGSDVKAGQQLYQIDPATYEADYQSAQANLASTQEQAQRYKLLVADQAVSKQQYADANAAYLQSKAAVEQARINLRYTKVLSPISGRIGRSAVTEGALVTNGQANAMATVQQLDPIYVDVTQPSTALLRLRRELASGQLERAGDNAAKVSLKLEDGSQYPLEGRLEFSEVSVDEGTGSVTIRAVFPNPNNELLPGMFVHAQLQEGVKQKAILAPQQGVTRDLKGQATALVVNAQNKVELRVIKADRVIGDKWLVTEGLNAGDKIITEGLQFVQPGVEVKTVPAKNVASAQKADAAPAKTDSKG	MQRTPAMRVLVPALLVAISALSGCGKSEAPPPAQTPEVGIVTLEAQTVTLNTELPGRTNAFRIAEVRPQVNGIILKRLFKEGSDVKAGQQLYQIDPATYEADYQSAQANLASTQEQAQRYKLLVADQAVSKQQYADANAAYLQSKAAVEQARINLRYTKVLSPISGRIGRSAVTEGALVTNGQANAMATVQQLDPIYVDVTQPSTALLRLRRELASGQLERAGDNAAKVSLKLEDGSQYPLEGRLEFSEVSVDEGTGSVTIRAVFPNPNNELLPGMFVHAQLQEGVKQKAILAPQQGVTRDLKGQATALVVNAQNKVELRVIKADRVIGDKWLVTEGLNAGDKIITEGLQFVQPGVEVKTVPAKNVASAQKADAAPAKTDSKG	100.00	gnl|BL_ORD_ID|451|hsp_num:0	440
NODE_31_length_54086_cov_16.641224_31 # 28275 # 28682 # 1 # ID=31_31;partial=00;start_type=ATG;rbs_motif=AGGAG;rbs_spacer=5-10bp;gc_cont=0.694	NODE_31_length_54086_cov_16.641224_31	28275	28682	+	Strict	200	272707	FosA	99.26	3000149	protein homolog model	n/a	n/a	fosfomycin	antibiotic inactivation	fosfomycin thiol transferase	ATGCTCACCGGTCTCAATCACCTGACCCTGGCGGTCGCCGACCTGCCGGCCAGCATCGCCTTCTACCGCGATCTTCTCGGCTTTCGCCTGGAAGCGCGCTGGGACCAGGGCGCCTATCTCGAACTGGGTTCGCTGTGGCTGTGCCTGTCCCGGGAGCCGCAGTACGGCGGGCCGGTCGCGGACTACACGCACTACGCCTTCGGCATCGCCGCCGCGGACTTCGCCCGCTTCGCCGCGCAGCTGCGCGCGCATGGCGTGCGCGAATGGAAGCAGAACCGCAGCGAGGGCGATTCGTTCTACTTCCTCGACCCGGACGGCCATCGCCTGGAGGCCCACGTCGGCGACCTGCGCAGCCGGCTCGCGGCGTGCCGGCAAGCGCCCTATGCGGGAATGCGTTTC…	MLTGLNHLTLAVADLPASIAFYRDLLGFRLEARWDQGAYLELGSLWLCLSREPQYGGPVADYTHYAFGIAAADFARFAAQLRAHGVREWKQNRSEGDSFYFLDPDGHRLEAHVGDLRSRLAACRQAPYAGMRFAD	MLTGLNHLTLAVADLPASIAFYRDLLGFRLEARWDQGAYLELGSLWLCLSREPQYGGPAADYTHYAFGIAAADFARFAAQLRAHGVREWKQNRSEGDSFYFLDPDGHRLEAHVGDLRSRLAACRQAPYAGMRFAD	100.00	gnl|BL_ORD_ID|1221|hsp_num:0	1222
NODE_35_length_52777_cov_14.585809_12 # 11574 # 12854 # 1 # ID=35_12;partial=00;start_type=ATG;rbs_motif=None;rbs_spacer=None;gc_cont=0.681	NODE_35_length_52777_cov_14.585809_12	11574	12854	+	Strict	800	846269	MuxA	99.77	3004073	protein homolog model	n/a	n/a	macrolide antibiotic; monobactam; tetracycline antibiotic; aminocoumarin antibiotic	antibiotic efflux	resistance-nodulation-cell division (RND) antibiotic efflux pump	ATGACTCCAACGACCGGTAAATCCAAGTTCCGTACCCTGCGCCCGTGGCTGATCACCGCCCTGGCCTTCGCCGCCGTGATCGGCCTGGTGATGTGGCTGGCGGCGCCCGCCTCGGCGCCGTCCTCCGACGGGCGACCCGGTCGCGGCGGCAAGCCGGGCGCCGCGCTGCCCAAGGCCAACGCGCTCACCGTCGGCGTGGCCAGGGTGGAGCAGGGCGACCTGGCGCTGCATTTCAACGCGCTTGGCACCGTCACCGCCTTCAACACGGTGAACGTCAAGCCGCGGGTCAACGGCGAGCTGGTCAAGGTGCTGTTCCAGGAGGGGCAGGAGGTCAAGGCCGGCGACCTGCTGGCGGTGGTCGACCCGCGCACCTACAAGGCGGCGCTGGCCCAGGCCGAG…	MTPTTGKSKFRTLRPWLITALAFAAVIGLVMWLAAPASAPSSDGRPGRGGKPGAALPKANALTVGVARVEQGDLALHFNALGTVTAFNTVNVKPRVNGELVKVLFQEGQEVKAGDLLAVVDPRTYKAALAQAEGTLMQNQAQLKNAEIDLQRYKGLYAEDSIAKQTLDTQEAQVRQLQGTIRTNQGQVDDARLNLTFTEVRAPISGRLGLRQVDIGNLVTSGDTTPLVVITQVKPISVVFSLPQQQIGTVVEQMNGPGKLAVTALDRNQDKVLAEGTLTTLDNQIDTTTGTVKLKARFENADGKLFPNQFVNVRLLAQTLKGVLTIPANAVQRGTNGIYVYVVGADNKVSQRSVAIGTSENERVVVESGLKAGEQVVVEGTDRLRDGMEVRVAEASPQV…	MTPTTGKSKFRTLRPWLITALAFAAVIGLVMWLAAPASAPSSDGRPGRGGKPGAALPKANALTVGVARVEQGDLALHFNALGTVTAFNTVNVKPRVNGELVKVLFQEGQEVKAGDLLAVVDPRTYKAALAQAEGTLMQNQAQLKNAEIDLQRYKGLYAEDSIAKQTLDTQEAQVRQLQGTIRTNQGQVDDARLNLTFTEVRAPISGRLGLRQVDIGNLVTSGDTTPLVVITQVKPISVVFSLPQQQIGTVVEQMNGPGKLTVTALDRNQDKVLAEGTLTTLDNQIDTTTGTVKLKARFENADGKLFPNQFVNVRLLAQTLKGVLTIPANAVQRGTNGIYVYVVGADNKVSQRSVAIGTSENERVVVESGLKAGEQVVVEGTDRLRDGMEVRVAEASPQV…	100.00	gnl|BL_ORD_ID|2355|hsp_num:0	2717
NODE_35_length_52777_cov_14.585809_13 # 12851 # 15982 # 1 # ID=35_13;partial=00;start_type=ATG;rbs_motif=GGAG/GAGG;rbs_spacer=5-10bp;gc_cont=0.679	NODE_35_length_52777_cov_14.585809_13	12851	15982	+	Perfect	1900	2073.52	MuxB	100.0	3004074	protein homolog model	n/a	n/a	macrolide antibiotic; monobactam; tetracycline antibiotic; aminocoumarin antibiotic	antibiotic efflux	resistance-nodulation-cell division (RND) antibiotic efflux pump	ATGAACCCGTCCCGCCCGTTCATCCTGCGGCCGGTCGCGACCACCCTGCTGATGGTGGCGATCCTGCTCTCGGGCCTGATCGCCTACCGCTTCCTGCCGATCTCGGCGTTGCCGGAAGTGGACTACCCGACCATCCAGGTGGTCACCCTGTACCCCGGCGCCAGCCCGGAGATCATGACCTCGTCGATCACCGCGCCGCTGGAGAACCAGCTCGGGCAGATTCCGGGGCTCAACGAGATGTCTTCCAGCAGTTCCGGCGGCGCCTCGGTGATCACCCTGCAATTCAGCCTGCAGAGCAACCTCGATGTCGCCGAGCAGGAAGTCCAGGCGGCGATCAACGCCGCGCAGAGCCTGCTGCCCAACGACCTGCCGAACCAGCCGGTGTTCAGCAAGGTGAAT…	MNPSRPFILRPVATTLLMVAILLSGLIAYRFLPISALPEVDYPTIQVVTLYPGASPEIMTSSITAPLENQLGQIPGLNEMSSSSSGGASVITLQFSLQSNLDVAEQEVQAAINAAQSLLPNDLPNQPVFSKVNPADAPILTLAVMSDGMPLPQIQDLVDTRLAQKISQISGVGLVSISGGQRPAVRVRANPTALAAAGLSLEDLRSTVTSNNLNGPKGSFDGPTRASTLDANDQLRSADAYRDLIIAYKNGSPLRIRDVASVEDDAENVRLAAWANNLPAVVLNIQRQPGANVIEVVDRIKALLPQLQSTLPGNLDVQVLTDRTTTIRASVKDVQFELALAVALVVMVTFLFLRNVYATLIPSFAVPLSLIGTFGVMYLSGFSINNLTLMALTIATGFV…	MNPSRPFILRPVATTLLMVAILLSGLIAYRFLPISALPEVDYPTIQVVTLYPGASPEIMTSSITAPLENQLGQIPGLNEMSSSSSGGASVITLQFSLQSNLDVAEQEVQAAINAAQSLLPNDLPNQPVFSKVNPADAPILTLAVMSDGMPLPQIQDLVDTRLAQKISQISGVGLVSISGGQRPAVRVRANPTALAAAGLSLEDLRSTVTSNNLNGPKGSFDGPTRASTLDANDQLRSADAYRDLIIAYKNGSPLRIRDVASVEDDAENVRLAAWANNLPAVVLNIQRQPGANVIEVVDRIKALLPQLQSTLPGNLDVQVLTDRTTTIRASVKDVQFELALAVALVVMVTFLFLRNVYATLIPSFAVPLSLIGTFGVMYLSGFSINNLTLMALTIATGFV…	100.00	gnl|BL_ORD_ID|2436|hsp_num:0	2718
NODE_35_length_52777_cov_14.585809_14 # 15979 # 19089 # 1 # ID=35_14;partial=00;start_type=ATG;rbs_motif=GGA/GAG/AGG;rbs_spacer=5-10bp;gc_cont=0.677	NODE_35_length_52777_cov_14.585809_14	15979	19089	+	Perfect	1900	2078.91	MuxC	100.0	3004075	protein homolog model	n/a	n/a	macrolide antibiotic; monobactam; tetracycline antibiotic; aminocoumarin antibiotic	antibiotic efflux	resistance-nodulation-cell division (RND) antibiotic efflux pump	ATGAGCCTGTCCACGCCCTTCATCCGCCGCCCGGTCGCCACCACGCTGCTGACCCTGGCGTTGCTGCTGGCCGGCACCCTGTCGTTCGGCCTGCTGCCGGTGGCGCCGCTGCCCAACGTCGATTTTCCGGCCATCGTGGTCAGCGCCAGCCTGCCGGGCGCTAGCCCGGAAACCATGGCCTCGTCGGTGGCCACGCCGCTGGAGCGCTCGCTGGGACGGATCGCCGGGATCAGCGAGATGACCTCCAGCAGTTCGCTGGGCTCGACCACCGTGGTGCTCGTGTTTGACCTGGAGAAGGACATCGACGGCGCCGCCCGCGAGGTGCAGGCGGCGATCAACGGCGCGATGAGCCTGCTGCCCAGCGGCATGCCGAACAATCCCAGCTACCGCAAGGCCAAC…	MSLSTPFIRRPVATTLLTLALLLAGTLSFGLLPVAPLPNVDFPAIVVSASLPGASPETMASSVATPLERSLGRIAGISEMTSSSSLGSTTVVLVFDLEKDIDGAAREVQAAINGAMSLLPSGMPNNPSYRKANPSDMPIMVLTLTSETQSRGEMYDLASTVLAPKLSQVQGVGQVSIGGSSLPAVRVDLNPDAMSQYGLSLDSVRTAIAAANSNGPKGAVEKDDKHWQVDANDQLRKAREYEPLVIHYNADNGAAVRLGDVAKVSDSVEDVRNAGFSDDLPAVLLIVTRQPGANIIEATDAIHAQLPVLQELLGPQVKLNVMDDRSPSIRASLEEAELTLLISVALVILVVFLFLRNGRATLIPSLAVPVSLIGTFAVMYLCDFSLNNLSLMALIIATG…	MSLSTPFIRRPVATTLLTLALLLAGTLSFGLLPVAPLPNVDFPAIVVSASLPGASPETMASSVATPLERSLGRIAGISEMTSSSSLGSTTVVLVFDLEKDIDGAAREVQAAINGAMSLLPSGMPNNPSYRKANPSDMPIMVLTLTSETQSRGEMYDLASTVLAPKLSQVQGVGQVSIGGSSLPAVRVDLNPDAMSQYGLSLDSVRTAIAAANSNGPKGAVEKDDKHWQVDANDQLRKAREYEPLVIHYNADNGAAVRLGDVAKVSDSVEDVRNAGFSDDLPAVLLIVTRQPGANIIEATDAIHAQLPVLQELLGPQVKLNVMDDRSPSIRASLEEAELTLLISVALVILVVFLFLRNGRATLIPSLAVPVSLIGTFAVMYLCDFSLNNLSLMALIIATG…	100.00	gnl|BL_ORD_ID|2439|hsp_num:0	2720
NODE_35_length_52777_cov_14.585809_15 # 19086 # 20585 # 1 # ID=35_15;partial=00;start_type=ATG;rbs_motif=GGAG/GAGG;rbs_spacer=5-10bp;gc_cont=0.697	NODE_35_length_52777_cov_14.585809_15	19086	20585	+	Strict	850	987638	OpmB	98.8	3004072	protein homolog model	n/a	n/a	macrolide antibiotic; monobactam; tetracycline antibiotic; aminocoumarin antibiotic	antibiotic efflux	resistance-nodulation-cell division (RND) antibiotic efflux pump	ATGAAACACACCCCCTCGTTGCTCGCCCTGGCCCTGGTCGCCGCCCTCGGCGGCTGCGCCATCGGCCCCGACTACCAGCGACCGGACCTGGCGGTGCCCGCCGAATTCAAGGAAGCCGAAGGCTGGCGCCGCGCCGAGCCGCGCGACGTGTTCCAGCGCGGCGCCTGGTGGGAGCTGTACGGCGACCAGACCCTGAACGACCTGCAGATGCACCTGGAACGTTCCAACCAGACCCTGGCCCAGTCGGTGGCGCAGTTCCGCCAGGCCGAGGCGCTGGTGCGCGGCGCGCGAGCCGCGTTCTTCCCGTCGATCACCGGCAACGTGGGCAAGACCCGCAGCGGCCAGGGCGGCGGCGACAGCACCGTGCGCCTTCCCGACGGCTCCACTGTGAGCAGCGGC…	MKHTPSLLALALVAALGGCAIGPDYQRPDLAVPAEFKEAEGWRRAEPRDVFQRGAWWELYGDQTLNDLQMHLERSNQTLAQSVAQFRQAEALVRGARAAFFPSITGNVGKTRSGQGGGDSTVRLPDGSTVSSGGGSGAISNSYSTSLGVSWEVDLWGKLRRQLEANQASLHASAADLAAVRLSQQSQLAQNYLQLRVMDEQIRLLNDTVTAYERSLKVAENKYRAGIVTRADVAQARTQLKSTQAQAIDLKYQRAQLEHAIAVLVGLPPAQFNLPPVASVPKLPDLPAVVPSQLLERRPDIASAERKVISANAQIGVAKAAYFPDLTLSAAGGYRSGSLSNWISTPNRFWSIGPQFAMTLFDGGLIGSQVDQAEATYDQTVATYRQTVLDGFREVEDYL…	MKHTPSLLALALVAALGGCAIGPDYQRPDLAVPAEFKEAEGWRRAEPRDVFQRGAWWELYGDQTLNDLQMHLERSNQTLAQSVAQFRQAEALVRGARAAFFPSITGNVGKTRSGQGGGDSTVLLPGGSTVSSGGSGAISTSYSTNLSVSWEVDLWGKLRRQLEANQASLHASAADLAAVRLSQQSQLAQNYLQLRVMDEQIRLLNDTVTAYERSLKVAENKYRAGIVTRADVAQARTQLKSTQAQAIDLKYQRAQLEHAIAVLVGLPPAQFNLPPVASVPKLPDLPAVVPSQLLERRPDIASAERKVISANAQIGVAKAAYFPDLTLSAAGGYRSGSLSNWISTPNRFWSIGPQFAMTLFDGGLIGSQVDQAEATYDQTVATYRQTVLDGFREVEDYLV…	100.20	gnl|BL_ORD_ID|2380|hsp_num:0	2716
NODE_35_length_52777_cov_14.585809_46 # 52261 # 52776 # -1 # ID=35_46;partial=01;start_type=Edge;rbs_motif=None;rbs_spacer=None;gc_cont=0.723	NODE_35_length_52777_cov_14.585809_46	52261	52776	-	Strict	800	327405	OprN	99.42	3000805	protein homolog model	n/a	n/a	fluoroquinolone antibiotic; diaminopyrimidine antibiotic; phenicol antibiotic	antibiotic efflux	resistance-nodulation-cell division (RND) antibiotic efflux pump	GCCAGCACCGCCGACGTCGGCGGGGCCACCGCCGACCTGTTCCCGCGGGTCAGCCTCAGCGGCTTCCTCGGCTTCACCGCCGGGCGGGGCTCGCAGATCGGCTCGAGCGCCGCCCGCGCCTGGAGCGTCGGCCCGAGCATCAGTTGGGCCGCCTTCGACCTCGGCAGCGTGCGTGCCCGCCTGCGCGGCGCCAAGGCCGACGCCGACGCCGCGCTGGCCAGCTACGAACAGCAGGTGCTGCTGGCCCTGGAAGAATCGGCGAATGCCTTCAGCGACTACGGCAAGCGCCAGGAGCGCCTGGTCTCGCTGGTCCGCCAGTCGGAAGCCAGCCGCGCCGCCGCGCAACAGGCGGCGATCCGCTATCGCGAAGGCACCACCGATTTCCTGGTGCTGCTGGAC…	ASTADVGGATADLFPRVSLSGFLGFTAGRGSQIGSSAARAWSVGPSISWAAFDLGSVRARLRGAKADADAALASYEQQVLLALEESANAFSDYGKRQERLVSLVRQSEASRAAAQQAAIRYREGTTDFLVLLDAEREQLSAEDAQAQAEVELYRGIVAIYRSLGGGWQPSA	MIHAQSIRSGLASALGLFSLLALSACTVGPDYRTPDTAAAKIDATASKPYDRSRFESLWWKQFDDPTLNQLVEQSLSGNRDLRVAFARLRAARALRDDVANDRFPVVTSRASADIGKGQQPGVTEDRVNSERYDLGLDSAWELDLFGRIRRQLESSDALSEAAEADLQQLQVSLIAELVDAYGQLRGAQLREKIALSNLENQKESRQLTEQLRDAGVGAELDVLRADARLAATAASVPQLQAEAERARHRIATLLGQRPEELTVDLSPRDLPAITKALPIGDPGELLRRRPDIRAAERRLAASTADVGVATADLFPRVSLSGFLGFTAGRGSQIGSSAARAWSVGPSISWAAFDLGSVRARLRGAKADADAALASYEQQVLLALEESANAFSDYGKRQE…	36.23	gnl|BL_ORD_ID|304|hsp_num:0	172
NODE_38_length_48981_cov_18.061562_13 # 11225 # 12700 # -1 # ID=38_13;partial=00;start_type=ATG;rbs_motif=GGAGG;rbs_spacer=5-10bp;gc_cont=0.714	NODE_38_length_48981_cov_18.061562_13	11225	12700	-	Strict	850	949503	opmE	99.59	3003700	protein homolog model	n/a	n/a	macrolide antibiotic; carbapenem; tetracycline antibiotic; acridine dye; diaminopyrimidine antibiotic; phenicol antibiotic	antibiotic efflux	resistance-nodulation-cell division (RND) antibiotic efflux pump	ATGAAGCCATACCTGCGGTCTTCGTTGAGCGCGCTGATCCTGCTGGGCGGCTGTGCCGCGGTGGGGCCCGACTATGCGCCGCCGAGCGCGTCCGCACCGGCCAGCTTCGGCGCGATGCCGGCGGGTATCGATGGCAGTGGCGTGGAGATCGAGTGGTGGCGCGGGTTCGACGAGCCAGCCCTGGAGTCTCTGATCCAGCGGGCGCTCGCGGCGAACCTCGACATCGCCCTTGCCGGCGCGCGCCTGGACGAAGCGAAGGCGCTGCTGCGCGAGAACCGCGAGGAGTTCCTGCCGCGCGGCGGGCCGGCGTTCGATTACCAGGCCCGGCGGCGCGGCGAGGTGGAAACACCGGCCGGCCAGCAGCGCGACATCGAGACCTATCGCGGCGCGCTGGATGCT…	MKPYLRSSLSALILLGGCAAVGPDYAPPSASAPASFGAMPAGIDGSGVEIEWWRGFDEPALESLIQRALAANLDIALAGARLDEAKALLRENREEFLPRGGPAFDYQARRRGEVETPAGQQRDIETYRGALDASWEIDLFGRVRRSVEAAEAQAGSREALLRNVQASVAATVAMTWFQLQGIEAELAVVHDIAGNQRDSLEMVERLVSAGSAHEFDRLRAEALLHNVEAAVPDLERRRAATRNALAVLLAEAPQAFSPPVARASGERLTLRTLGVGDPAGLLARRADIAAAERNLAAATARIGVETAGLYPQVEVRGSIGLVAGNLDALDESGTSFNVLNPVIRWALLDRGRVRARIAASEARAQEALILYDRTVLRALQETDDAFNGYGAAADRLRLR…	MKPYLRSSLSALILLGGCAAVGPDYAPPSASAPASFGAMPAGIDGSGVEIEWWRGFDEPALESLIQRALAANLDIALAGARLDEAKALLRENREEFLPRGGPAFDYQARRRGEVETPAGQQRDIETYRGALDASWEIDLFGRVRRSVEAAEAQAGSREALLRNVQASVAATVAMSWFQLQGIEAELAVVHDIAGNQRDSLEMVERLVSAGSAHEFDRLRAEALLHNVEAAVPDLERRRAATRNALAVLLAEAPQAFSPPVARASGERLTLRTLGVGDPAGLLARRADIAAAERNLAAATARIGVETAGLYPQVEVRGSIGLVAGNLDALDESGTSFNVLNPVIRWALLDRGRVWARIAASEARAQEALILYDRTVLRALQETDDAFNGYGAAADRLRLR…	100.00	gnl|BL_ORD_ID|2065|hsp_num:0	2213
NODE_38_length_48981_cov_18.061562_14 # 12697 # 15858 # -1 # ID=38_14;partial=00;start_type=ATG;rbs_motif=GGxGG;rbs_spacer=5-10bp;gc_cont=0.676	NODE_38_length_48981_cov_18.061562_14	12697	15858	-	Strict	750	1175.61	adeF	59.17	3000777	protein homolog model	n/a	n/a	fluoroquinolone antibiotic; tetracycline antibiotic	antibiotic efflux	resistance-nodulation-cell division (RND) antibiotic efflux pump	ATGACATTCCCACGCTTCTTCATCGATAGACCGATCTTCGCCATCGTTCTTTCGGTGCTGATGATGATCGGAGGCATCGTTTCGTTCTTCCAGTTGCCGCTGAGCGAATACCCGGCGGTGACGCCGCCGACCGTGCAGGTGACCACCGCCTATCCCGGCGCCAACCCCGACGTGATCGCGCAGACGGTGGCGACGCCGCTGGAGCAGGCGATCACCGGGGTCGAGGGGATGCTGTACATGTCCTCGCAGTCGGCCACCGACGGGCGAATGATCCTGACCATCACCTTCGACCAGCACATCGATCCCGACATGGCCCAGATCCAGGTGCAGAACCGGGTCTCGCGGGTGCTCTCGCGCCTGCCCGACGAGGTGCAGCGGCAGGGCGTGGTCACCCAGAAG…	MTFPRFFIDRPIFAIVLSVLMMIGGIVSFFQLPLSEYPAVTPPTVQVTTAYPGANPDVIAQTVATPLEQAITGVEGMLYMSSQSATDGRMILTITFDQHIDPDMAQIQVQNRVSRVLSRLPDEVQRQGVVTQKTSPDILMVVHLLSPEQRYDPLYISNYAYLQVRDELLRLPGISDVVVWGAGEYSMRLWLDPDLIAARGLTAGEVIAAVREQNVQVAAGAVGQAPDSTAAFQVTVNTLGRLSDEEQFGDIIVRTGADGQVTRLRDVARIEMGGDAYALRSLLDGEPAVALQIVQSPGANALDTAEAVRATVARLEGNFPAGLSARIAYDPTVFVRASLQTVATTLLEAILLVVVVVVLFLRSWRASLIPLMAVPVSLVGTFAIMHLMGFSLNTLSLFG…	MNISKFFIDRPIFAGVLSVLILLAGLLSVFQLPISEYPEVVPPSVVVRAQYPGANPKVIAETVASPLEESINGVEDMLYMQSQANSDGNLTITVNFKLGIDPDKAQQLVQNRVSQAMPRLPEDVQRLGVTTLKSSPTLTMVVHLTSPDNRYDMTYLRNYAVLNVKDRLARLQGVGEVGLFGSGDYAMRVWLDPQKVAQRNLTATEIVNAIREQNIQVAAGTIGASPSNSPLQLSVNAQGRLTTEQEFADIILKTAPDGAVTRLGDVARVELAASQYGLRSLLDNKQAVAIPIFQAPGANALQVSDQVRSTMKELSKDFPSSIKYDIVYDPTQFVRASIKAVVHTLLEAITLVVVVVILFLQTWRASIIPLLAVPVSIIGTFALMLAFGYSINALSLFGM…	99.43	gnl|BL_ORD_ID|137|hsp_num:0	153
NODE_38_length_48981_cov_18.061562_15 # 15855 # 17012 # -1 # ID=38_15;partial=00;start_type=ATG;rbs_motif=AGGA;rbs_spacer=5-10bp;gc_cont=0.695	NODE_38_length_48981_cov_18.061562_15	15855	17012	-	Strict	650	752281	mexP	99.22	3003698	protein homolog model	n/a	n/a	macrolide antibiotic; carbapenem; tetracycline antibiotic; acridine dye; diaminopyrimidine antibiotic; phenicol antibiotic	antibiotic efflux	resistance-nodulation-cell division (RND) antibiotic efflux pump	ATGAATCTCAGACACTTCATCCGCATCAGCGCGACGCTAGGCGTCGCGGCCCTTATCGCTGGCTGCGGGGAATCGGCGCCGCCCGGGGCGGCGAGCGCCCCGCCAAGCGTTCCCGTCGCCGAGGTGGTGGTTCGCCCGGTGACACCCTACGCCGAGTTCACCGGCTCGCTGACCGCTGTCGAGCAGGTAGAACTGCGGCCGCGCGTCGCCGGCTACATCCAGGACGTTACGGTGCCGGAAGGCCGCCTGGTAGAGAAGGGCCAGCAACTGTTCCTCATCGACCCGCGCGTGTTCAAGGCGGCGCAGGATGCCGCCAGGGCACGCCTGCGCGAGGCCGAGGCCGCGGCGTTGCTGGCGCGCACCGAACACGAGCGAGCCGAGCTGCTGTATGCGCGGAAG…	MNLRHFIRISATLGVAALIAGCGESAPPGAASAPPSVPVAEVVVRPVTPYAEFTGSLTAVEQVELRPRVAGYIQDVTVPEGRLVEKGQQLFLIDPRVFKAAQDAARARLREAEAAALLARTEHERAELLYARKVVARERLDSAIASRNASKAQVDAARAALDAAQLDLGFTRVTAPIGGRVGHIQVTEGNYVTNGVTALTSIVSVDPLYVYFDVDERTYLQALAPTRGREGEQAPRVKVALLTDESYGRSSRLDFLANAADRGTGTVRVRAVVDNPDGQLTPGLFAKVRLETGKPREQVLVADHSIGTDQGRRYVLVVDEGNKTQYRPVELGPMVDGLRVVRQGLQPGERIVVKGLVRPDMQITPLLAEIDGTPVDLSKTVGAAQ	MNLRHFIRITATLGVAALIAGCGESAPPGAASAPPSVPVAEVVVRPVTPYAEFTGSLTAVEQVELRPRVAGYIQDVTVPEGRLVEKGQQLFLIDPRVFKAAQDAARARLREAEAAALLARTEHERAELLYARKVVARERLDSAIASRNASKAQVDAARAALDAAQLDLGFTRVTAPIGGRVGHIQVTEGNYVTNGVTALTSIVSVDPLYVYFDVDERTYLQALAPTRGREGEQAPRVKVALLTDESYGRSSRLDFLANAADRGTGTVRVRAVVDNPDGQLTPGLFAKVRLETGKPRAQVLVADHSIGTDQGRRYVLVVDEGNKTQYRPVELGPMVDGLRVVRQGLQPGERIVVKGLVRPDMQITPRLAEIDGTPVDLSKTVGAAQ	100.00	gnl|BL_ORD_ID|2053|hsp_num:0	2211
NODE_53_length_36874_cov_12.880442_25 # 27544 # 28014 # -1 # ID=53_25;partial=00;start_type=ATG;rbs_motif=AGGA/GGAG/GAGG;rbs_spacer=11-12bp;gc_cont=0.699	NODE_53_length_36874_cov_12.880442_25	27544	28014	-	Perfect	200	314694	Pseudomonas aeruginosa soxR	100.0	3004107	protein homolog model	n/a	n/a	fluoroquinolone antibiotic; cephalosporin; glycylcycline; penam; tetracycline antibiotic; acridine dye; rifamycin antibiotic; phenicol antibiotic; triclosan	antibiotic target alteration; antibiotic efflux	ATP-binding cassette (ABC) antibiotic efflux pump; major facilitator superfamily (MFS) antibiotic efflux pump; resistance-nodulation-cell division (RND) antibiotic efflux pump	ATGAAGAATTCCTGCGCATCCCGCGAACTGAGCGTCGGCGAACTGGCCAGGCGTGCCGGCGTGGCGGTCTCCGCCCTGCATTTCTACGAAACCAAGGGGCTGATCAGCAGCCAGCGCAACGCCGGCAACCAGCGGCGCTTCAGTCGCGAGACGCTACGCCGGGTGGTGGTGATCAAGGTCGCCCAGCGGGTCGGCATTCCCCTCGCGGAGATCGCTCGCGCCCTGCAGACCCTGCCGGCCGGGCGCAGCCCTAGCGCGGCGGACTGGGCGCGCCTGTCGGCGCAGTGGAAGGAGGATCTCACCGAGCGCATCGACAAGCTGCTGCTGTTGCGCGACCAACTGGACGGCTGCATCGGTTGCGGCTGCCTGTCGCTCCAGGCCTGCCCGTTGCGCAACCCC…	MKNSCASRELSVGELARRAGVAVSALHFYETKGLISSQRNAGNQRRFSRETLRRVVVIKVAQRVGIPLAEIARALQTLPAGRSPSAADWARLSAQWKEDLTERIDKLLLLRDQLDGCIGCGCLSLQACPLRNPGDQLSAEGPGAHWLDAEGREHDG	MKNSCASRELSVGELARRAGVAVSALHFYETKGLISSQRNAGNQRRFSRETLRRVVVIKVAQRVGIPLAEIARALQTLPAGRSPSAADWARLSAQWKEDLTERIDKLLLLRDQLDGCIGCGCLSLQACPLRNPGDQLSAEGPGAHWLDAEGREHDG	100.00	gnl|BL_ORD_ID|2469|hsp_num:0	2775
NODE_62_length_33708_cov_20.042998_26 # 29288 # 30736 # 1 # ID=62_26;partial=00;start_type=ATG;rbs_motif=AGGA;rbs_spacer=5-10bp;gc_cont=0.683	NODE_62_length_33708_cov_20.042998_26	29288	30736	+	Strict	850	940643	OpmH	97.1	3003682	protein homolog model	n/a	n/a	triclosan	antibiotic efflux	resistance-nodulation-cell division (RND) antibiotic efflux pump	ATGCTGCGCAGACTCTCCCTGGCGGCCGCCGTGGCCGCTGCTACCGGTGTCGCCTGGGCCGCCCAGCCGACCCCGCTGCCGACCAAGACCGACCTGATCAGCGTCTACAAGGAAGCCGTCGACAACAACGCCGACCTCGCCGCCGCCCAGGCCGACTACCTGGCGCGCAAGGAAGTGGTGCCCCAGGCCCGCGCCGGCCTGCTGCCGCAACTCGGCGCCGGCGGCCGTATCGGCGACTCACGGATCGCTCTCGACGAACCGGCCGCCACGGTCAAACGCAGCAGTCATGTGGTCCAGGCCAGCCTCAGCCAGCCGCTGTTCCGCGCCGACCGCTGGTTCCAGTGGCAGGCCGCCAAGGAAACCAGCGACCAGGCCAAGCTGGAATTCTCCGCGACCCAG…	MLRRLSLAAAVAAATGVAWAAQPTPLPTKTDLISVYKEAVDNNADLAAAQADYLARKEVVPQARAGLLPQLGAGGRIGDSRIALDEPAATVKRSSHVVQASLSQPLFRADRWFQWQAAKETSDQAKLEFSATQQDLILRSAETYFTVLRAQDNLATSKAEEAAFKRQLDQANERFDVGLSDKTDVLEAQASYDTARANRLIAEQRVDDAFQALVTLTNRDYSAIEGMRHTLPVVPPAPNDAKAWVDTAVQQNLRLLASNYAVNAAEETLRQRKAGHLPTLDAVAQYQKGDNDALGFANSAANPLVHYGKDVEERTIGLELNIPIYTGGLTSSQVRESYQRLNQSEQSREGQRRQVVQDTRNLHRAVNTDVEQVQARRQAIISNQSSLEATEIGYQVGTR…	MLRRLSLAAAVAAATGVAWAAQPTPLPTKTDLISVYKEAVDNNADLAAAQADYLARKEVVPQARAGLLPQLGAGARVGDTRIAFDERPATVKRNSQVVQATLSQPLFRADRWFQWQAAKETSDQARLEFSATQQDLILRSAETYFTVLRAQDNLATSKAEEAAFKRQLDQANERFDVGLSDKTDVLEAQASYDTARANRLIAEQRVDDAFQALVTLTNRDYSAIEGMRHTLPVVPPAPNDAKAWVDTAVQQNLRLLASNYAVNAAEETLRQRKAGHLPTLDAVAQYQKGDNDALGFANSAANPLVHYGKYVDERSIGLELNIPIYSGGLTSSQVRESYQRLNQSEQSREGQRRQVVQDTRNLHRAVNTDVEQVQARRQAIISNQSSLEATEIGYQVGTR…	100.00	gnl|BL_ORD_ID|2051|hsp_num:0	2195
NODE_63_length_33599_cov_13.841969_1 # 2 # 892 # -1 # ID=63_1;partial=10;start_type=ATG;rbs_motif=GGAG/GAGG;rbs_spacer=5-10bp;gc_cont=0.701	NODE_63_length_33599_cov_13.841969_1	2	892	-	Strict	800	583948	OprN	99.66	3000805	protein homolog model	n/a	n/a	fluoroquinolone antibiotic; diaminopyrimidine antibiotic; phenicol antibiotic	antibiotic efflux	resistance-nodulation-cell division (RND) antibiotic efflux pump	ATGATTCACGCGCAGTCGATCCGGAGCGGGCTCGCGCCCGCCCTGGGTCTGTTCAGTCTGCTGGCGCTCAGCGCCTGCACGGTGGGTCCGGACTACCGGACCCCCGACACCGCGGCGGCGAAGATCGACGCCACGGCGAGCAAGCCCTACGACCGCAGCCGCTTCGAAAGCCTGTGGTGGAAACAGTTCGACGATCCGACCCTGAACCAACTGGTCGAACAGTCGCTGAGCGGCAACCGCGACCTGCGCGTGGCCTTCGCCCGCCTGCGCGCCGCCCGCGCCCTGCGCGACGACGTAGCCAACGATCGCTTCCCGGTGGTCACCAGCCGCGCCAGCGCCGACATCGGCAAGGGCCAGCAACCGGGAGTGACCGAGGACCGGGTCAACAGCGAGCGCTAC…	MIHAQSIRSGLAPALGLFSLLALSACTVGPDYRTPDTAAAKIDATASKPYDRSRFESLWWKQFDDPTLNQLVEQSLSGNRDLRVAFARLRAARALRDDVANDRFPVVTSRASADIGKGQQPGVTEDRVNSERYDLGLDSAWELDLFGRIRRQLESSDALSEAAEADLQQLQVSLIAELVDAYGQLRGAQLREKIALSNLENQKESRQLTEQLRDAGVGAELDVLRADARLAATAASVPQLQAEAERARHRIATLLGQRPEELTVDLSPRDLPAITKALPIGDPGELLRRRPDIRAAE	MIHAQSIRSGLASALGLFSLLALSACTVGPDYRTPDTAAAKIDATASKPYDRSRFESLWWKQFDDPTLNQLVEQSLSGNRDLRVAFARLRAARALRDDVANDRFPVVTSRASADIGKGQQPGVTEDRVNSERYDLGLDSAWELDLFGRIRRQLESSDALSEAAEADLQQLQVSLIAELVDAYGQLRGAQLREKIALSNLENQKESRQLTEQLRDAGVGAELDVLRADARLAATAASVPQLQAEAERARHRIATLLGQRPEELTVDLSPRDLPAITKALPIGDPGELLRRRPDIRAAERRLAASTADVGVATADLFPRVSLSGFLGFTAGRGSQIGSSAARAWSVGPSISWAAFDLGSVRARLRGAKADADAALASYEQQVLLALEESANAFSDYGKRQE…	62.92	gnl|BL_ORD_ID|304|hsp_num:0	172
NODE_63_length_33599_cov_13.841969_2 # 889 # 4077 # -1 # ID=63_2;partial=00;start_type=ATG;rbs_motif=AGGA;rbs_spacer=5-10bp;gc_cont=0.658	NODE_63_length_33599_cov_13.841969_2	889	4077	-	Perfect	2110	2147.09	MexF	100.0	3000804	protein homolog model	n/a	n/a	fluoroquinolone antibiotic; diaminopyrimidine antibiotic; phenicol antibiotic	antibiotic efflux	resistance-nodulation-cell division (RND) antibiotic efflux pump	ATGAATTTCTCCCAATTCTTCATCCAGCGGCCGATCTTCGCCGCGGTGCTGTCGCTGCTGATCCTGATCGGCGGCGCCATCTCCCTGTTCCAGCTACCCATCAGCGAATACCCGGAAGTGGTGCCGCCGACCGTCGTGGTCCGCGCCAACTTCCCCGGCGCCAACCCGAAAGTCATCGGCGAGACCGTCGCCTCTCCCCTGGAACAGGCGATCACCGGGGTGGAGAACATGCTCTACATGTCCTCCCAGTCGACCTCCGACGGCAAGCTGACCCTGACCATCACCTTCGCCCTCGGCACCGACCTGGACAACGCCCAGGTGCAGGTGCAGAACCGCGTCACCCGGACCGAGCCGAAGCTCCCGGAAGAAGTGACCCGGCTCGGCATCACCGTCGACAAG…	MNFSQFFIQRPIFAAVLSLLILIGGAISLFQLPISEYPEVVPPTVVVRANFPGANPKVIGETVASPLEQAITGVENMLYMSSQSTSDGKLTLTITFALGTDLDNAQVQVQNRVTRTEPKLPEEVTRLGITVDKASPDLTMVVHLTSPDNRYDMLYLSNYAVLNVKDELARLDGVGDVQLFGLGDYSLRVWLDPNKVASRNLTATDVVNAIREQNRQVAAGTLGAPPAPSDTSFQLSINTQGRLVTEEEFENIIIRAGANGEITRLRDIARVELGSNQYALRSLLNNKPAVAIPIFQRPGSNAIEISNLVREKMAELKHSFPQGMDYSIVYDPTIFVRGSIEAVVHTLFEALVLVVLVVILFLQTWRASIIPLAAVPVSLIGTFAVMHMLGFSLNALSLF…	MNFSQFFIQRPIFAAVLSLLILIGGAISLFQLPISEYPEVVPPTVVVRANFPGANPKVIGETVASPLEQAITGVENMLYMSSQSTSDGKLTLTITFALGTDLDNAQVQVQNRVTRTEPKLPEEVTRLGITVDKASPDLTMVVHLTSPDNRYDMLYLSNYAVLNVKDELARLDGVGDVQLFGLGDYSLRVWLDPNKVASRNLTATDVVNAIREQNRQVAAGTLGAPPAPSDTSFQLSINTQGRLVTEEEFENIIIRAGANGEITRLRDIARVELGSNQYALRSLLNNKPAVAIPIFQRPGSNAIEISNLVREKMAELKHSFPQGMDYSIVYDPTIFVRGSIEAVVHTLFEALVLVVLVVILFLQTWRASIIPLAAVPVSLIGTFAVMHMLGFSLNALSLF…	100.00	gnl|BL_ORD_ID|2424|hsp_num:0	1300
NODE_63_length_33599_cov_13.841969_3 # 4099 # 5343 # -1 # ID=63_3;partial=00;start_type=ATG;rbs_motif=GGAG/GAGG;rbs_spacer=5-10bp;gc_cont=0.691	NODE_63_length_33599_cov_13.841969_3	4099	5343	-	Strict	750	833558	MexE	99.76	3000803	protein homolog model	n/a	n/a	fluoroquinolone antibiotic; diaminopyrimidine antibiotic; phenicol antibiotic	antibiotic efflux	resistance-nodulation-cell division (RND) antibiotic efflux pump	ATGGAACAGTCATCCCACTTCTTCTGGCGCTACCCCCTCGCACTCGCGGCCGTACTGGTCCTGAGCGCCTGCGGCAAGGCCCCGGAAACCACCCAAGGCATGGCGGCGCCCAAGGTCAGCGTCGCCGAAGTCATCGAACAACCGCTGAACGAGTGGGACGAATTCACCGGCCGCCTGGAAGCCCCGGAATCGGTGGAGCTGCGCCCGCGGGTATCGGGCTACATCGACCGCGTGGCCTTCCATGAAGGCGCCCTGGTGAAGAAAGGCGACCTGCTGTTCCAGATCGACCCGCGCCCGTTCGAGGCCGAGGTCAAGCGCCTCGAAGCCCAGCTGCAACAGGCCCGCGCGGCCCAGGCGCGGAGCGTCAACGAAGCCCAGCGCGGCGAACGCCTGCGCGCC…	MEQSSHFFWRYPLALAAVLVLSACGKAPETTQGMAAPKVSVAEVIEQPLNEWDEFTGRLEAPESVELRPRVSGYIDRVAFHEGALVKKGDLLFQIDPRPFEAEVKRLEAQLQQARAAQARSVNEAQRGERLRASNAISAELADARTTAAQEAKAAVAATQAQLDAARLNLSFTRITAPIDGRVSRAEVTAGNLVNSGETLLTTLVSTDKVYAYFDADERVFLKYVELARQAGRDTRSESPVYLGLSSEDGNPHLGRLDFLDNQVNPRTGTIRGRAVFDNAKGEFTPGLYVRLKLVGSKTYAATLIKDEAVGTDLGKKFVLVLDGDNKTVYRTVEMGPKLEGLRIVRSGLSKGDRIVVNGLQRVRPGMQVDPQKVEMASADTLATLARLRQSVGDSEPPK…	MEQSSHFSWRYPLALAAVLVLSACGKAPETTQGMAAPKVSVAEVIEQPLNEWDEFTGRLEAPESVELRPRVSGYIDRVAFHEGALVKKGDLLFQIDPRPFEAEVKRLEAQLQQARAAQARSVNEAQRGERLRASNAISAELADARTTAAQEAKAAVAATQAQLDAARLNLSFTRITAPIDGRVSRAEVTAGNLVNSGETLLTTLVSTDKVYAYFDADERVFLKYVELARQAGRDTRSESPVYLGLSSEDGNPHLGRLDFLDNQVNPRTGTIRGRAVFDNAKGEFTPGLYVRLKLVGSKTYAATLIKDEAVGTDLGKKFVLVLDGDNKTVYRTVEMGPKLEGLRIVRSGLSKGDRIVVNGLQRVRPGMQVDPQKVEMASADTLATLARLRQSVGDSEPPK…	100.00	gnl|BL_ORD_ID|1064|hsp_num:0	1067
NODE_65_length_32940_cov_17.096488_6 # 4445 # 5878 # 1 # ID=65_6;partial=00;start_type=ATG;rbs_motif=GGAG/GAGG;rbs_spacer=5-10bp;gc_cont=0.687	NODE_65_length_32940_cov_17.096488_6	4445	5878	+	Strict	900	940258	basS	99.16	3003583	protein homolog model	n/a	n/a	peptide antibiotic	antibiotic target alteration	pmr phosphoethanolamine transferase	ATGCCGCGTACCGCCGTCCCCTCCGTCCGCCGGCGCCTGCTGATCAACCTGCTGGTCGGCTTCGTGCTGTGCTGGCTGAGCGTGGCGGCGCTGACCTACCACCTCTCGCTGAAGCAGGTGAACCGCCTGTTCGACGACGACATGGTGGACTTCGGCGAAGCCGCCCTGCGCCTGCTCGACCTTGCCACCGAAGACCAGGCCAGCGAGGACGGCTCGATCACCGAGATCATCGAACGCAGCCGCGAGGCGATCCAGGGCCTGCCCCTGCTGCGCCGCGAAAGCGCCCTCGGCTACGCCCTGTGGCGCGACGGCCAGCCGCTGCTGTCGAGCCTCAACCTGCCGCCGGAGATCACGGCCCAGGGCCCCGGCTTCAGCACCGTGGAAGCCCAGGGCACCCAC…	MPRTAVPSVRRRLLINLLVGFVLCWLSVAALTYHLSLKQVNRLFDDDMVDFGEAALRLLDLATEDQASEDGSITEIIERSREAIQGLPLLRRESALGYALWRDGQPLLSSLNLPPEITAQGPGFSTVEAQGTHWRVLQLNIDGFQIWISENLIYRQHTMNLLLFYSLFPLLLALPLLGGLVWFGVARGLAPLREVQAEVQQRSARHLQPIAVEAVPLEIRGLIDELNLLLERLRTALEAERRLTSDAAHEIRTPLASLRTHAQVALRSEDPKAHARGLLQVSRSVERISTLMEQILLLARLDGDALLEQFHPVNLATLAEDVLSELARQAIDKDIELSLHQETVHVMGIDLWLKAMVGNLVGNALRYTPAGGQVEIRVENRAQHAVLRVRDNGPGVALE…	MSRAAVPSVRRRLLVNLLVGFVLCWLSVAALTYHLSLKQVNRLFDDDMVDFGEAALRLLDLATEDQAGEDGSITEIIERSREAIQGLPLLRRESALGYALWRDGQPLLSSLNLPPEITAQGPGFSTVEAQGTHWRVLQLNIDGFQIWISENLIYRQHTMNLLLFYSLFPLLLALPLLGGLVWFGVARGLAPLREVQAEVQQRSARHLQPIAVEAVPLEIRGLIDELNLLLERLRTALEAERRLTSDAAHEIRTPLASLRTHAQVALRSEDPKAHARGLLQVSRSVERISTLMEQILLLARLDGDALLEQFHPVNLATLAEDVLSELARQAIDKDIELSLHQETVHVMGIDLWLKAMVGNLVGNALRYTPAGGQVEIRVENRAQHAVLRVRDNGPGVALE…	100.00	gnl|BL_ORD_ID|2421|hsp_num:0	249
NODE_66_length_31633_cov_17.358984_4 # 1293 # 2501 # -1 # ID=66_4;partial=00;start_type=GTG;rbs_motif=AGGAG;rbs_spacer=5-10bp;gc_cont=0.718	NODE_66_length_31633_cov_17.358984_4	1293	2501	-	Strict	500	748814	bcr-1	99.0	3003801	protein homolog model	n/a	n/a	bicyclomycin	antibiotic efflux	major facilitator superfamily (MFS) antibiotic efflux pump	GTGCCTGCGAGTGCATCGAGGATTCAGCTCGGAAGCGGCGAACGACGCCTGTTGCTGCTGTTGTCGGCGCTGGTGGCGTTCGGCCCGCTGTCGATCGACATGTATTTGCCGAGCCTGCCGGCGATCGCCGCCGATCTCGGCGCCAGCGATGCCCAGGTGCAGCGGAGCATCAGCGGCTTCCTGGTCGGCTTCTGCGTCGGCATGCTGTTCTACGGCCCCTTGTCCGACCGTTTCGGCCGGCGCCCGGTGCTGCTGGCCGGTATCGCCTTGTACCTGTTCAGCAGCCTGGCCTGCGCGCTGGCCGACAGCGCGGGGCAACTGGTCCTGCTGAGGGTGCTCCAGGCCCTCGGCGGCGGCGCCGCGTCGGTGCTGGCGCGGGCCATGGTGCGCGACCTCTAT…	VPASASRIQLGSGERRLLLLLSALVAFGPLSIDMYLPSLPAIAADLGASDAQVQRSISGFLVGFCVGMLFYGPLSDRFGRRPVLLAGIALYLFSSLACALADSAGQLVLLRVLQALGGGAASVLARAMVRDLYPLGEAARMLALMHMVTMLAPLAAPLLGGYLMLWAGWRALFVVLALFAGLCLLAVWRVAESHPPERRGGSLAQAFLAYGRLLGDRRALGYVLCMGLAFAGMFAYISAAPFVFIEHFGVRAERFGWFFGLNILGVMLATWCSARLVRRHGPQPLLRAGSLLACLSGLFLLGYAALGERGGLWALVPGLLCFVSVTGLLGANCIASLLALYPGQAGAASAVAVSGQFGLGCLASLAVGWLALPCVLPMALVMAVCGVGSLLALGLALHG…	MPASASRIQVGSGERRLLLLLSALVAFGPLSIDMYLPSLPAIAADLGASDAQVQRSISGFLVGFCVGMLFYGPLSDRFGRRPVLLAGIALYLFSSLACALADSAGQLVLLRVLQALGGGAASVLARAMVRDLYPLGEAARMLALMHMVTMLAPLAAPLLGGYLMLWAGWRALFVVLALFAGLCLLAVWRVAESHPPERRGGSLAQAFLAYGRLLGDRRALGYVLCMGLAFAGMFAYISAAPFVFIEHFGVRAERFGWFFGLNILGVMLATWCSARLVRRHGPRPLLRAGSLLACVSGLFLLGYAALGERGGLWALVPGLLCFVSVTGLLGANCIASLLALYPGQAGAASAVAVSGQFGLGCLASLAVGWLALPGVLPMALVMAVCGVGSLLALGLALHG…	100.00	gnl|BL_ORD_ID|2400|hsp_num:0	2303
NODE_73_length_26371_cov_20.336411_17 # 16690 # 17793 # 1 # ID=73_17;partial=00;start_type=ATG;rbs_motif=None;rbs_spacer=None;gc_cont=0.707	NODE_73_length_26371_cov_20.336411_17	16690	17793	+	Strict	650	717613	TriA	98.64	3003679	protein homolog model	n/a	n/a	triclosan	antibiotic efflux	resistance-nodulation-cell division (RND) antibiotic efflux pump	ATGGCGCTGCCCGCCATCCTGTGCGCCGGCCTGCTTGTCGGTTGCGGCGCCGAGCCGCCCGCCGAGGAACACGTCCGTGTGCTGGCGCAGACGGTGAAGATGGCCGAGTTCGCCTCGGCCACCTCGATCACCGGCGACATCCAGGCACGGGTACAGGCCGACCAGTCGTTCCGTGTCGGCGGCAAGATCGTCGAGCGCCTGGTCGATGTCGGCGACCACGTCGCGGCTGGCCAGGTGCTGGCGCGGCTCGACCCGCAGGACCAGCGCAGCAACGTGGAGAACGCCCAGGCGGCGGTCGCCGCGCAGCAGGCGCAGTCGAAGCTCGCCGACCTCAACTACCAGCGGCAGAAGGCGCTGCTGCCCAAGGGCTACACCAGCCAGAGCGAGTACGACCAGGCG…	MALPAILCAGLLVGCGAEPPAEEHVRVLAQTVKMAEFASATSITGDIQARVQADQSFRVGGKIVERLVDVGDHVAAGQVLARLDPQDQRSNVENAQAAVAAQQAQSKLADLNYQRQKALLPKGYTSQSEYDQALASVRSAQSSLKAAQAQLANARDLLSYTELRASDAGVITARQAEVGQVVQATVPIFTLARDGERDAVFNVYESLFSHDVDGQRITVSLLGKPEVTASGKVREITPTVDERSGTLKVKVGLDSVPAEMSLGSVVNASVAAPAAHSVVLPWSALSKDGEQPAVWLLDQESKVRLQPVRVARYASEKVVIDGGLEAGQTVVTVGGQLLHPGQVVEVAQPPQPTQSTASRDAVGGGQP	MSDARGAFHSKGRWSRMALPAILCAGLLVGCGAEPPAEEHVRVLAQTVKMAEFASATSITGDIQARVQADQSFRVGGKIVERLVDVGDHVAAGQVLARLDPQDQRSNVENAQAAVAAQQAQSKLADLNYQRQKALLPKGYTSQSEYDQALASVRSAQSSLKAAQAQLANARDLLSYTELRASDAGVITARQAEVGQVVQATVPIFTLARDGERDAVFNVYESLFSHDVDGQRITVSLLGKPEVTASGKVREITPTVDERSGTLKVKVGLDSVPAEMSLGSVVNASVAAPAEHSVVLPWSALSKVGEQPAVWLLDQQGKARLQPVRVARYASEKVVIDGGLEAGQTVVTVGGQLLHPGQVVEVAQPPQPTQSTASRDAVGGGQP	95.82	gnl|BL_ORD_ID|2048|hsp_num:0	2192
NODE_73_length_26371_cov_20.336411_18 # 17790 # 18860 # 1 # ID=73_18;partial=00;start_type=ATG;rbs_motif=GGAGG;rbs_spacer=5-10bp;gc_cont=0.711	NODE_73_length_26371_cov_20.336411_18	17790	18860	+	Perfect	600	699123	TriB	100.0	3003680	protein homolog model	n/a	n/a	triclosan	antibiotic efflux	resistance-nodulation-cell division (RND) antibiotic efflux pump	ATGAAGCCGTTTTCCCTCGCCGGCCTGTTCGGCTTCGCCCTGCTCCTCTCCGGCTGCGGCGACGAGCCGCCGCCGGCACCGCCGCGGCCGGTGCTGACGGTGACCGTGAAGACCCTGAAGAACGACGACCTCGGTCGCTTCGCCGGGAGCATCCAGGCGCGCTACGAGAGCGTGCTCGGCTTCCGCACCAACGGACGGATCGCCTCGCGCCTGTTCGACGTCGGTGACTTCGTCGGCAAGGGCGCGCTGCTGGCAACCCTCGACCCCACCGACCAGCAGAACCAGTTGCGCGCCAGCCAGGGCGACCTGGCCAGCGCCGAGGCGCAGTTGATCGACGCCCAGGCCAATGCCCGGCGCCAGGAAGAACTGTTCGCCCGCAGCGTCACCGCCCAGGCGCGC…	MKPFSLAGLFGFALLLSGCGDEPPPAPPRPVLTVTVKTLKNDDLGRFAGSIQARYESVLGFRTNGRIASRLFDVGDFVGKGALLATLDPTDQQNQLRASQGDLASAEAQLIDAQANARRQEELFARSVTAQARLDDARTRLKTSQASFDQAKAAVQQARDQLSYTRLVTDFDGVITTWHAEAGQVVSAGQAVVTLARPEVREAVFDLPTEVAESLPADARFLVSAQLDPQARTTGSIRELGPQADASTRTRRVRLSLAQTPEAFRLGSTIQVQLSSAGSVRSVLPASVLLERDGKTQVWVVDGKQSSVALREVQVLSRDERQVVIGQGLADGDRVVRAGVNSLKPGQKIKLDEDAR	MKPFSLAGLFGFALLLSGCGDEPPPAPPRPVLTVTVKTLKNDDLGRFAGSIQARYESVLGFRTNGRIASRLFDVGDFVGKGALLATLDPTDQQNQLRASQGDLASAEAQLIDAQANARRQEELFARSVTAQARLDDARTRLKTSQASFDQAKAAVQQARDQLSYTRLVTDFDGVITTWHAEAGQVVSAGQAVVTLARPEVREAVFDLPTEVAESLPADARFLVSAQLDPQARTTGSIRELGPQADASTRTRRVRLSLAQTPEAFRLGSTIQVQLSSAGSVRSVLPASVLLERDGKTQVWVVDGKQSSVALREVQVLSRDERQVVIGQGLADGDRVVRAGVNSLKPGQKIKLDEDAR	100.00	gnl|BL_ORD_ID|2049|hsp_num:0	2193
NODE_73_length_26371_cov_20.336411_19 # 18857 # 21904 # 1 # ID=73_19;partial=00;start_type=ATG;rbs_motif=GGAG/GAGG;rbs_spacer=5-10bp;gc_cont=0.656	NODE_73_length_26371_cov_20.336411_19	18857	21904	+	Strict	1900	2049.63	TriC	99.8	3003681	protein homolog model	n/a	n/a	triclosan	antibiotic efflux	resistance-nodulation-cell division (RND) antibiotic efflux pump	ATGAAGGGCGGTTTCAACCTGTCGGACTGGGCCCTGCGCCACCAGTCCCTGGTCTGGTACCTGATGGCGGTATCGCTGGTGATGGGCGTGTTCTCCTACCTCAACCTGGGGCGCGAGGAGGATCCCTCGTTCGCCATCAAGACCATGGTCATCCAGACCCGCTGGCCGGGCGCCACGGTGGACGACACCCTGGAGCAGGTCACCGACCGCATCGAGAAGAAGCTCGAGGAGCTGGACTCGCTGGATTACGTGAAGAGCTACACGCGACCCGGCGAATCGACGGTCTTCGTCTACCTGAAGGACACCACCAAGGCCGGCGACATCCCGGATATCTGGTACCAGGTGCGCAAGAAGATATCCGACATCCAGGGCGAATTCCCCCAAGGCATCCAGGGACCG…	MKGGFNLSDWALRHQSLVWYLMAVSLVMGVFSYLNLGREEDPSFAIKTMVIQTRWPGATVDDTLEQVTDRIEKKLEELDSLDYVKSYTRPGESTVFVYLKDTTKAGDIPDIWYQVRKKISDIQGEFPQGIQGPGFNDEFGDVFGSVYAFTADGLDFRQLRDYVEKVRLDIRSVKDLGKVQMIGAQNEVIYLNFSTRKLAALGLDQRQVVQSLQAQNAVTPSGVVEAGPERISVRTSGNFRSEKDLQAVNLRVNDRFYRLSDLASISRDFVDPPTSLFRYKGEPAIGLAVAMKEGGNILEFGEALNARMQEITGELPVGVGVHQVSNQAQVVKKAVGGFTQALFEAVVIVLIVSFVSLGLRAGLVVACSIPLVLAMVFVFMEYTDITMQRVSLGALIIAL…	MKGGFNLSDWALRHQSLVWYLMAVSLVMGVFSYLNLGREEDPSFAIKTMVIQTRWPGATVDDTLEQVTDRIEKKLEELDSLDYVKSYTRPGESTVFVYLKDTTKAGDIPDIWYQVRKKISDIQGEFPQGIQGPGFNDEFGDVFGSVYAFTADGLDFRQLRDYVEKVRLDIRSVKDLGKVQMIGAQNEVIYLNFSTRKLAALGLDQRQVVQSLQAQNAVTPSGVVEAGPERISVRTSGNFRSEKDLQAVNLRVNDRFYRLSDLASISRDFVDPPTSLFRYKGEPAIGLAVAMKEGGNILEFGEALNARMQEITGELPVGVGVHQVSNQAQVVKKAVGGFTRALFEAVVIVLIVSFVSLGLRAGLVVACSIPLVLAMVFVFMEYTDITMQRVSLGALIIAL…	100.00	gnl|BL_ORD_ID|2050|hsp_num:0	2194
NODE_78_length_24187_cov_18.955329_10 # 9269 # 10462 # 1 # ID=78_10;partial=00;start_type=ATG;rbs_motif=AGGA/GGAG/GAGG;rbs_spacer=11-12bp;gc_cont=0.681	NODE_78_length_24187_cov_18.955329_10	9269	10462	+	Strict	700	734176	PDC-91	98.11	3004354	protein homolog model	n/a	n/a	monobactam; carbapenem; cephalosporin	antibiotic inactivation	PDC beta-lactamase	ATGCGCGATACCAGATTCCCCTGCCTGTGCGGCATCGCCGCTTCCACACTGCTGTTCGCCACCACCCCGGCCATTGCCGATGAGGCCCCGGCGGATCGCCTGAAGGCACTGGTCGACGCCGCCGTACAACCGGTGATGAAGGCCAATGACATTCCGGGCCTGGCCGTAGCCATCAGCCTGAAAGGAGAACCGCATTACTTCAGCTATGGGCTGGCCTCGAAAGAGGACGGCCGCCGGGTGACGCCGGAGACCCTGTTCGAGATCGGCTCGGTGAGCAAGACCTTCACCGCCACCCTCGCCGGCTATGCCCTGGCCCAGGACAAGATGCGCCTCGACGACCGCGCCAGCCAGCACTGGCCGGCGCTGCAGGGCAGCCGCTTCGACGGCATCAGCCTGCTC…	MRDTRFPCLCGIAASTLLFATTPAIADEAPADRLKALVDAAVQPVMKANDIPGLAVAISLKGEPHYFSYGLASKEDGRRVTPETLFEIGSVSKTFTATLAGYALAQDKMRLDDRASQHWPALQGSRFDGISLLDLATYTAGGLPLQFPDSVQKDRAQIRDYYRQWQPTYAPGSQRLYSNPSIGLFGYLAARSLGQPFERLMEQQLFPALGLEQTHLDVPEAALAQYAQGYGKDDRPLRVGPGPLDAEGYGVKTSAADLLRFVDANLHPERLDRPWAQALDATHRGYYKVGDMTQGLGWEAYDWPITLKRLQAGNSTPMALQPHRIARLPAPQALEGQRLLNKTGSTNGFGAYVAFVPGRDLGLVILANRNYPNAERVKIAYAILSGLEQQAKVPLKR	DEAPADRLKALVDAAVQPVMKANDIPGLAVAISLKGEPHYFSYGLASKEDGRRVTPETLFEIGSVSKTFTATLAGYALAQDKMRLDDRASQHWPALQGSRFDGISLLDLATYTAGGLPLQFPDSVQKDQAQIRDYYRQWQPTYAPGSQRLYSNPSIGLFGYLAARSLGQPFERLMEQQLFPALGLEQTHLDVPEAALAQYAQGYGKDDRPLRVGPGPLDAEGYGVKTSAADLLRFVDANLHPERLDRPWAQALDATHRGYYKVGDMTQGLGWEAYDWPISLKRLQAGNSLQPHRIARLPAPQALEGQRLLNKTGSTNGFGAYVAFIPGRDLGLVILANRNYPNAERVKIAYAILSGLEQQAKVPLKR	108.17	gnl|BL_ORD_ID|2551|hsp_num:0	2870
NODE_78_length_24187_cov_18.955329_19 # 22818 # 23624 # -1 # ID=78_19;partial=00;start_type=ATG;rbs_motif=AGGA/GGAG/GAGG;rbs_spacer=11-12bp;gc_cont=0.710	NODE_78_length_24187_cov_18.955329_19	22818	23624	-	Strict	500	526554	APH(3')-IIb	98.88	3002645	protein homolog model	n/a	n/a	aminoglycoside antibiotic	antibiotic inactivation	APH(3')	ATGCATGATGCAGCCACCTCCATGCCGCCGCAGGCTCCCTCAACCTGGGCCGACTACCTTGCCGGCTACCGCTGGCGAGGGCAGGGCGAAGGATGTTCCGCGGCCACGGTCCACCGCCTGGAGGCTGCGCGGCGGCCGACCCTGTTCGTCAAGCAGGAAGTGCTGTCCGTACATGCCGAGCTGCCCGCCGAAATCGCCCGCCTGCGCTGGCTGCACGGTGCCGGCATCGACTGCCCGCAGGTGCTGAACGAAACCCAGAGCGACGGCCGGCAATGGCTGCTGATGAGCGCCGTGCCGGGGGACACGCTGTCCGCGCTGGCGCAGCGCGGCGAGCTGGAGCCCGAGCGCTTGGTGCGCCTGGTGGCCGCCGCCCTGCGCCGGCTGCACGATCTCGATCCG…	MHDAATSMPPQAPSTWADYLAGYRWRGQGEGCSAATVHRLEAARRPTLFVKQEVLSVHAELPAEIARLRWLHGAGIDCPQVLNETQSDGRQWLLMSAVPGDTLSALAQRGELEPERLVRLVAAALRRLHDLDPAACPFDHRLERRLDTVRQRVEAGLVDEADFDDDHRGRSATELYRLLLDRRPAVEDLVVAHGDACLPNLLAEGRRFSGFIDCGRLGVADRHQDLALAARDIEAELGAAWAEAFLVEYGGDIDGERLAYFRLLDEFF	MHDAATSMPPQAPSTWADYLAGYRWRGQGEGCSAATVHRLEAARRPTLFVKQEVLSAHAELPAEIARLRWLHGAGIDCPQVLNETQSDGRQWLLMSAMPGDTLSALAQRDELEPERLVRLVAAALRRLHDLDPAACPFDHRLERRLDTVRQRVEAGLVDEADFDDDHRGRSATELYRLLLDRRPAVEDLVVAHGDACLPNLLAEGRRFSGFIDCGRLGVADRHQDLALAARDIEAELGAAWAEAFLVEYGGDIDGERLAYFRLLDEFF	100.00	gnl|BL_ORD_ID|893|hsp_num:0	954
NODE_93_length_18271_cov_21.870993_8 # 5740 # 6261 # -1 # ID=93_8;partial=00;start_type=GTG;rbs_motif=GGAG/GAGG;rbs_spacer=5-10bp;gc_cont=0.665	NODE_93_length_18271_cov_21.870993_8	5740	6261	-	Strict	1050	23483	carA	100.0	3002817	protein homolog model	n/a	n/a	macrolide antibiotic; lincosamide antibiotic; streptogramin antibiotic; tetracycline antibiotic; oxazolidinone antibiotic; phenicol antibiotic; pleuromutilin antibiotic	antibiotic target protection	ABC-F ATP-binding cassette ribosomal protection protein	GTGGGTAAACCCTGTCATTTCGCCCAGTTCGACCTGCAACCGGCTTTCCTGGTCGATCTCGACGAGCTCGGCCAGCGCTATCGCGAGTTGGTGCGCAGCGTCCATCCCGACCGTTTCGCCGACGCTCCCGAGCGCGAGCAGCGTCTCGCCCTGGAGCGCGCAGCGCAACTGAACGAGGCCTACCAGACCCTGAAGAGCGCTCCGCGCCGGGCCCTGTACCTGTTGACCCTGAGTGGTCACGAGTTGCCCTTGGAGGCTACGGTGCAGGATCCGGAGTTTCTCCTGCAGCAGATGCAGCTGCGCGAGGAACTGGAGGAGTTGCAGGACAGCGCCGACCTGGCCGGCGTGGCGACCTTCAAGCGTCGGCTCAAGGCCGCCCAGGCCGAGCTGGAGCGCGAG…	VGKPCHFAQFDLQPAFLVDLDELGQRYRELVRSVHPDRFADAPEREQRLALERAAQLNEAYQTLKSAPRRALYLLTLSGHELPLEATVQDPEFLLQQMQLREELEELQDSADLAGVATFKRRLKAAQAELEREFAACWDDAQRREEAERLVRRMQFLDKLAQEVRQLEERLDD	MSTAQLALHDITKRYQDHVVLDRIGFTIKPGEKVGVIGDNGSGKSTLIKLIAGREQPDNGAVTVVAPGGVGYLAQTLELPLEATVQDAVDLALADLRELEEGMRRTEAELAERPYQTGQDPELAGLLESYAALVDRYQARGGYEADSRVEIALHGLGLPGLERGRRLGTLSGGERSRLALAATLASEPELLLLDEPTNDLDDRAVDWLEEHLRKHKGTVVAVTHDRLFLDRLTTTILEIDSGKVMRYGNGYEGYLAAKAAERQRRLLEYEQWRAELDRSRDLIASNVARLDAIPRKLPFAVFGAGQFRMRGRGHGAMVRIRNAKERVARLTENPVAPPPEPLTFTAEITTEAAQSRETVAELTGVRVGDRLSVDSLHLGPGERLLVTGPNGAGKTTLLR…	31.40	gnl|BL_ORD_ID|871|hsp_num:0	928
NODE_94_length_18106_cov_18.149133_3 # 1875 # 3338 # -1 # ID=94_3;partial=00;start_type=ATG;rbs_motif=None;rbs_spacer=None;gc_cont=0.730	NODE_94_length_18106_cov_18.149133_3	1875	3338	-	Strict	920	944495	OpmD	99.38	3000809	protein homolog model	n/a	n/a	fluoroquinolone antibiotic; tetracycline antibiotic; acridine dye	antibiotic efflux	resistance-nodulation-cell division (RND) antibiotic efflux pump	ATGAAGCGCTCCTACCCGAACCTTTCGCGCCTGGCGCTGGCCCTGGCGGTCGGCACCGGCCTGGCCGCCTGCAGCGTCGGCCCCGACTACCAGCGTCCGCAGTCGCCGCCGCCACGCGTCGCCAGCGAGTACCTCGGCGAGTTCTCCGGCGAGCGGCGGGAAGCGCCCTGGTGGAGCTTCTTCGACGATCCGCAACTGGTGCGCCTGGTCGACCAGGCGCTGGCGCGCAACCACGACATCCGCGAGGCCCGCGCCAACCTGCGCAGCGCCCGCGCGCTGTTCGACGACCGCTGGCTCGACCAGTTGCCGCAGGTCACCAGCCAGGCCGGCTACAGCCGCAGCATCGAACAACAGCTGGACTACGACGGCGAGCCGCGCCGGCGCCTGGCGGAGAGCTAC…	MKRSYPNLSRLALALAVGTGLAACSVGPDYQRPQSPPPRVASEYLGEFSGERREAPWWSFFDDPQLVRLVDQALARNHDIREARANLRSARALFDDRWLDQLPQVTSQAGYSRSIEQQLDYDGEPRRRLAESYRAGFDAQWEIDLFGRLGRLSDAALARAEAADADLRLVRLSIAADTARAYFEIQGYQRRLDVARAQVRSWRDTLELTRSSLQLGSGLPEDVENAQANLLRSEAAIPPLTTALESARYRLDVLRGEAPGSGAPILDGSGAAPLAKNLPLGDVDRLILQRPDVVSAERQLAASTEDVGAATAELYPRLDLGGFIGFFALRSGDLGSASRAFELAPSVSWPAFRLGNVRARLRAVEAQSDAALARYQRSLLLAQEDVGNALNQLAEHQRR…	MKRSYPNLSRLALALAVGTGLAACSVGPDYQRPQSPPPRVASEHLGEFSGERREAPWWSFFDDPQLVRLVDQALARNHDIREARANLRSARALFDDRWLDQLPQVTSQAGYSRSIEQQLDYDGEPRRRLAESYRAGFDAQWEIDLFGRLGRLSDAALARAEAADADLRLVRLSIAADTARAYFEIQGYQRRLDVARAQVRSWRDTLELTRSSLQLGSGLPEDVENAQANLLRSEAAIPPLTTALESARYRLDVLRGEAPGSGAPILDGGAAAPLAKNLPLGDVDRLILQRPDVVSAERQLAASTEDVGAATAELYPRLDLGGFIGFFALRSGDLGSASRAFELAPSVSWPAFRLGNVRARLRAVEAQSDAALARYQRSLLLAQEDVGNALNQLAEHQRR…	100.00	gnl|BL_ORD_ID|409|hsp_num:0	442
NODE_94_length_18106_cov_18.149133_4 # 3335 # 6424 # -1 # ID=94_4;partial=00;start_type=ATG;rbs_motif=AGGA;rbs_spacer=5-10bp;gc_cont=0.679	NODE_94_length_18106_cov_18.149133_4	3335	6424	-	Strict	1900	2057.72	MexI	99.9	3000808	protein homolog model	n/a	n/a	fluoroquinolone antibiotic; tetracycline antibiotic; acridine dye	antibiotic efflux	resistance-nodulation-cell division (RND) antibiotic efflux pump	ATGACCTTTACCGACCTGTTCGTCCGCCGGCCGGTGCTGGCGCTGGTGGTCAGCACGCTGATCCTGCTGCTCGGCCTGTTCTCCCTGGGCAAGCTGCCGATCCGCCAGTACCCGCTGCTGGAAAGCTCGACCATCACCGTCACCACAGAGTACCCCGGCGCCTCCGCCGATCTCATGCAGGGCTTCGTCACCCAGCCGATCGCCCAGGCGGTGTCGTCGGTGGAGGGCATCGACTACCTTTCCTCGACCTCGGTGCAGGGGCGTAGCGTGGTGACCATCCGCATGCTGCTCAACCGCGATTCGACCCAGGCGATGACCGAGACCATGGCCAAGGTCAACTCGGTGCGCTACAAGCTGCCCGAGCGTGCCTACGACTCGGTGATCGAACGCTCTTCCGGC…	MTFTDLFVRRPVLALVVSTLILLLGLFSLGKLPIRQYPLLESSTITVTTEYPGASADLMQGFVTQPIAQAVSSVEGIDYLSSTSVQGRSVVTIRMLLNRDSTQAMTETMAKVNSVRYKLPERAYDSVIERSSGETTAVAYVGFSSKTLPIPALTDYLSRVVEPMFSSIDGVAKVQTFGGQRLAMRLWLDADRLAGRGLTASDVAEAIRRNNYQAAPGMVKGQYVLSNVRVNTDLTNVDDFREMVIRNDGNGLVRLRDVGTVELGAAATETSALMDGDPAVHLGLFPTPTGNPLVIVDGIRKLLPEIQKTLPPDVRVDLAYETSRFIQASIDEVVRTLVEALLIVVLVIYLCLGSLRSVLIPVATIPLSMLGAAALMLAFGFSVNLLTLLAMVLAIGLVV…	MTFTDLFVRRPVLALVVSTLILLLGLFSLGKLPIRQYPLLESSTITVTTEYPGASADLMQGFVTQPIAQAVSSVEGIDYLSSTSVQGRSVVTIRMLLNRDSTQAMTETMAKVNSVRYKLPERAYDSVIERSSGETTAVAYVGFSSKTLPIPALTDYLSRVVEPMFSSIDGVAKVQTFGGQRLAMRLWLDADRLAGRGLTASDVAEAIRRNNYQAAPGMVKGQYVLSNVRVNTDLTNVDDFREMVIRNDGNGLVRLRDVGTVELGAAATETSALMDGDPAVHLGLFPTPTGNPLVIVDGIRKLLPEIQKTLPPDVRVDLAYETSRFIQASIDEVVRTLVEALLIVVLVIYLCLGSLRSVLIPVATIPLSMLGAAALMLAFGFSVNLLTLLAMVLAIGLVV…	100.00	gnl|BL_ORD_ID|1553|hsp_num:0	1647
NODE_94_length_18106_cov_18.149133_5 # 6437 # 7549 # -1 # ID=94_5;partial=00;start_type=ATG;rbs_motif=GGAG/GAGG;rbs_spacer=5-10bp;gc_cont=0.698	NODE_94_length_18106_cov_18.149133_5	6437	7549	-	Perfect	650	730709	MexH	100.0	3000807	protein homolog model	n/a	n/a	fluoroquinolone antibiotic; tetracycline antibiotic; acridine dye	antibiotic efflux	resistance-nodulation-cell division (RND) antibiotic efflux pump	ATGCAGAAACCCGTCCTGATCGCCAGTGCCGCGCTCATCTGCGCGGCGGTTATCGGCATCGCCGTCTACGCCACCGGCTCGGCGAAGAAAGACGCCGGCGGTTTCGCCGGCTACCCGCCGGTGAAGGTCGCCCTCGCCTCGGTGGAGCGGCGGGTGGTGCCGCGCGTCTTCGATGGCGTCGGCGAGCTGGAGGCCGGTCGCCAGGTCCAGGTGGCCGCCGAAGCGGCAGGACGGATCACCCGCATCGCCTTCGAATCGGGCCAGCAGGTGCAGCAAGGGCAGTTGCTGGTGCAACTCAACGACGCGGTGGAACAGGCCGAGCTGATCCGTCTCAAGGCGCAGTTGCGTAATGCCGAGATCCTCCATGCCCGTGCGCGCAAGCTGGTAGAGCGCAACGTC…	MQKPVLIASAALICAAVIGIAVYATGSAKKDAGGFAGYPPVKVALASVERRVVPRVFDGVGELEAGRQVQVAAEAAGRITRIAFESGQQVQQGQLLVQLNDAVEQAELIRLKAQLRNAEILHARARKLVERNVASQEQLDNAVAARDMALGAVRQTQALIDQKAIRAPFSGQLGIRRVHLGQYLGVAEPVASLVDARTLKSNFSLDESTSPELKLGQPLEVLVDAYPGRSFPARISAIDPLIGKSRTVQVQALLDNPEGLLAAGMFASIRVSRKADAPSLSVPETAVTYTAYGDTVFVAHQDGDRPLSAKRVSVRIGERWDGRVEILQGLAEGDRVVTSGQINLSDGMAVEPVKEDTLSSAAPPVPVAGR	MQKPVLIASAALICAAVIGIAVYATGSAKKDAGGFAGYPPVKVALASVERRVVPRVFDGVGELEAGRQVQVAAEAAGRITRIAFESGQQVQQGQLLVQLNDAVEQAELIRLKAQLRNAEILHARARKLVERNVASQEQLDNAVAARDMALGAVRQTQALIDQKAIRAPFSGQLGIRRVHLGQYLGVAEPVASLVDARTLKSNFSLDESTSPELKLGQPLEVLVDAYPGRSFPARISAIDPLIGKSRTVQVQALLDNPEGLLAAGMFASIRVSRKADAPSLSVPETAVTYTAYGDTVFVAHQDGDRPLSAKRVSVRIGERWDGRVEILQGLAEGDRVVTSGQINLSDGMAVEPVKEDTLSSAAPPVPVAGR	100.00	gnl|BL_ORD_ID|1263|hsp_num:0	1344
NODE_94_length_18106_cov_18.149133_6 # 7557 # 8003 # -1 # ID=94_6;partial=00;start_type=ATG;rbs_motif=AGGA;rbs_spacer=5-10bp;gc_cont=0.669	NODE_94_length_18106_cov_18.149133_6	7557	8003	-	Perfect	260	291197	MexG	100.0	3000806	protein homolog model	n/a	n/a	fluoroquinolone antibiotic; tetracycline antibiotic; acridine dye	antibiotic efflux	resistance-nodulation-cell division (RND) antibiotic efflux pump	ATGCAGCGCTTCATCGATAACTCGCTCGAAAGCAACTGGCTCTGGCTGACCGCCCGGATCTGCCTGGCCCTGATGTTCGTCGCCTCGGGACTGGCGAAGCTGTTCGACTATCAGGCCAGCCTGGAGGAAATGCGCGCCGCCGGCCTGGAGCCGGCCTGGCTGTTCAACATCGCCACCGCCGTGACCCTGCTGGCCGGCTCCGCGCTGGTCCTGCTGGACCGCAAGCTATGGCTCGGCGCCGGGGCGCTGGCGGTGTTCCTGCTGCTGACCATCCTCATCGTCCACACCTTCTGGAGCAAGACCGGCGTCGAAGCCAAGCTGGCGATGTTCTTCGCCCTCGAACACATCGCGGTGATCGGCGGCCTGATCGCCACGGCCATCGCCAGCGCGCAACGCCAG…	MQRFIDNSLESNWLWLTARICLALMFVASGLAKLFDYQASLEEMRAAGLEPAWLFNIATAVTLLAGSALVLLDRKLWLGAGALAVFLLLTILIVHTFWSKTGVEAKLAMFFALEHIAVIGGLIATAIASAQRQRLRQDVSVAATYQKA	MQRFIDNSLESNWLWLTARICLALMFVASGLAKLFDYQASLEEMRAAGLEPAWLFNIATAVTLLAGSALVLLDRKLWLGAGALAVFLLLTILIVHTFWSKTGVEAKLAMFFALEHIAVIGGLIATAIASAQRQRLRQDVSVAATYQKA	100.00	gnl|BL_ORD_ID|939|hsp_num:0	995
NODE_109_length_14636_cov_15.732186_7 # 6363 # 8351 # -1 # ID=109_7;partial=00;start_type=ATG;rbs_motif=GGA/GAG/AGG;rbs_spacer=11-12bp;gc_cont=0.687	NODE_109_length_14636_cov_15.732186_7	6363	8351	-	Strict	1200	1343.95	arnA	99.4	3002985	protein homolog model	n/a	n/a	peptide antibiotic	antibiotic target alteration	pmr phosphoethanolamine transferase	ATGACCTCGAAAGCCGTCGTCTTCGCCTACCACGACATCGGTTGCACCGGTATCGAAGCCCTGCTCAATGCCGGCTACGAGATCGCCGCCGTCTTCACCCATGCCGACGACCCACGGGAAAACACCTTCTACGCCTCGGTCGCGCGCCTCTGCGCCGAGCGCGGCATTCCGCTGCACGCGCCCGAGGACGTGAACCATCCGCTGTGGCTGGAGCGCATCCGCCAACTGCGCCCGGACTATCTGTTCTCCTTCTACTACCGCCGCCTGCTTGGCGCCGAACTGCTCGCCTGCGCCGCACGCGGCGCCTACAACCTGCACGGTTCGCTGCTGCCGCGCTACCGCGGACGCGCCCCGGCGAACTGGGTGCTGGTCAACGGCGAAACGCAGACCGGGGTGACC…	MTSKAVVFAYHDIGCTGIEALLNAGYEIAAVFTHADDPRENTFYASVARLCAERGIPLHAPEDVNHPLWLERIRQLRPDYLFSFYYRRLLGAELLACAARGAYNLHGSLLPRYRGRAPANWVLVNGETQTGVTLHRMIERADAGPILAQQAVAIDPEDTALSLHGKLRKAAGALLRDSLPLLALGVLPEVEQDESQASHFGRRTPADGLLDWHRPARQLYDLVRAVTQPYPGAFCQVGEQKLIVWSAEVVAGNHGREPGSVLSCDPLRIACGEDSLVLRFGQRGERGLYLAGTQLATELGLVEGARLRGAASGPQRRTRVLILGVNGFIGNHLSERLLRDGRYEVHGMDIGSDAIERLKADPHFHFVEGDIGIHSEWLEYHVKKCDVVLPLVAIATPIE…	MTSKAVVFAYHDIGCTGIEALLNAGYEIAAVFTHADDPRENTFYASVARLCAERGIPLHAPEDVNHPLWLERIRQLRPDFLFSFYYRRLLGAELLACAARGAYNLHGSLLPRYRGRAPANWVLVNGETQTGVTLHRMIERADAGPILAQQAVAIDPEDTALSLHGKLRKAAGALLRDSLPLLALGVLPEVEQDESQASHFGRRTPADGLLDWHRPARQLYDLVRAVTQPYPGAFCQVGEQKLIVWSAEVVAGNHGREPGSVLSCDPLRIACGEDSLVLRFGQRGERGLYLAGTQLATELGLVEGARLRGAACSPQRRTRVLILGVNGFIGNHLSERLLRDGRYEVHGMDIGSDAIERLKADPHFHFVEGDIGIHSEWLEYHVKKCDVILPLVAIATPIE…	100.00	gnl|BL_ORD_ID|1548|hsp_num:0	1643
NODE_273_length_197_cov_64.711268_1 # 1 # 195 # -1 # ID=273_1;partial=11;start_type=Edge;rbs_motif=None;rbs_spacer=None;gc_cont=0.621	NODE_273_length_197_cov_64.711268_1	1	195	-	Strict	500	20.7866	OXA-161	100.0	3001799	protein homolog model	n/a	n/a	cephalosporin; penam	antibiotic inactivation	OXA beta-lactamase	GTGCTCAACGGCGGCAGCCTGAGCCGCGTGGCTGGCGAGAATGTCGGCGTGTATGGCATCAACCAGGGCGGCCTGGGCCTGGTCAGCGCGAACTACGACCTGAACTACCAGGGCAATAACCTGACCATCACCAAGGCTCTGCTGAATGTGATCGCCGATGCCAAGACCAAGGTCTATGGCGATGCCGACCCGAGC	VLNGGSLSRVAGENVGVYGINQGGLGLVSANYDLNYQGNNLTITKALLNVIADAKTKVYGDADPS	MAIRIFAILFSIFSLATFAHAQEGTLERSDWRKFFSEFQAKGTIVVADERQADRAMLVFDPVRSKKRYSPASTFKIPHTLFALDAGAVRDEFQIFRWDGVNRGFAGHNQDQDLRSAMRNSTVWVYELFAKEIGDDKARRYLKKIDYGDADPSTSNGDYWIEGSLAISAQEQIAFLRKLYRNELPFRVEHQRLVKDLMIVEAGRNWILRAKTGWEGRMGWWVGWVEWPTGSVFFALNIDTPNRMDDLFKREAIVRAILRSIEALPPNPAVNSDAAR	23.64	gnl|BL_ORD_ID|1012|hsp_num:0	1079
NODE_295_length_94_cov_67.794872_1 # 2 # 94 # -1 # ID=295_1;partial=11;start_type=Edge;rbs_motif=None;rbs_spacer=None;gc_cont=0.656	NODE_295_length_94_cov_67.794872_1	2	94	-	Strict	570	19.2458	ARL-5	100.0	3004738	protein homolog model	n/a	n/a	penam	antibiotic inactivation	ARL Beta-lactamase	CTCAACGGCGGCAGCCTGAGCCGCGTGGCTGGCGAGAACGTCGGCGTGTATGGCATCAACCAGGGTGGACTGGGCCTGGTCAGCGCGAACTAC	LNGGSLSRVAGENVGVYGINQGGLGLVSANY	MKKFFTIFVLLCVCFAYTTASASAQDLTKLEHKNDATVGVYGINTATGKTYSHNADTRFAYASTFKAITSGLLLQQSSPEALNKTVTIKESDIVAYSPVTEQYVGKTMTLRQLISAAMLQSDNTASNVIMEQLGGLDQISSRLQALGDTTTNPQRYEPELNNYDPQSTADTSTPRATAHSLQQLLTTDAVAPQQRKFLQNLMFNNETGDSLIKKGVPDSYKVGDKSGQGTTYGTRNDVALIYPKHQTKPIVLVVFTKHKQQDAKPQDALVAQAARQAIQQLD	10.99	gnl|BL_ORD_ID|2609|hsp_num:0	3553
NODE_65_length_32940_cov_17.096488_5 # 3756 # 4421 # 1 # ID=65_5;partial=00;start_type=ATG;rbs_motif=GGAG/GAGG;rbs_spacer=5-10bp;gc_cont=0.706	NODE_65_length_32940_cov_17.096488_5	3756	4421	+	Strict	375	428713	basR	99.55	3003582	protein variant model	L71R	n/a	peptide antibiotic	antibiotic target alteration	pmr phosphoethanolamine transferase	ATGAGAATACTGCTGGCCGAGGACGACCTGCTGCTCGGCGACGGCATCCGCGCCGGGCTGCGCCTGGAAGGCGATACCGTGGAATGGGTGACCGACGGCGTGGCCGCGGAGAACGCGCTGGTCACCGACGAGTTCGACCTGCTGGTGCTCGACATCGGCCTGCCGCGCCGCAGCGGCCTGGACATCCTGCGCAACCTGCGCCACCAGGGCCGGCTCACCCCGGTGCTGCTGCTCACCGCGCGGGACAAGGTGGCCGACCGGGTCGCCGGGCTCGACAGCGGTGCCGACGACTACCTGACCAAGCCCTTCGATCTCGACGAACTGCAGGCACGGGTGCGCGCCCTGACCCGCCGCACCACCGGTCGCGCCCTGCCGCAACTGGTGCACGGCGAGCTGCGC…	MRILLAEDDLLLGDGIRAGLRLEGDTVEWVTDGVAAENALVTDEFDLLVLDIGLPRRSGLDILRNLRHQGRLTPVLLLTARDKVADRVAGLDSGADDYLTKPFDLDELQARVRALTRRTTGRALPQLVHGELRLDPATHQVTLSGQAVELAPREYALLRLLLENSGKVLSRNQLEQSLYGWSGDVESNAIEVHVHHLRRKLGNQLIRTVRGIGYGIDQPAP	MRILLAEDDLLLGDGIRAGLRLEGDTVEWVTDGVAAENALVTDEFDLLVLDIGLPRRSGLDILRNLRHQGLLTPVLLLTARDKVADRVAGLDSGADDYLTKPFDLDELQARVRALTRRTTGRALPQLVHGELRLDPATHQVTLSGQAVELAPREYALLRLLLENSGKVLSRNQLEQSLYGWSGDVESNAIEVHVHHLRRKLGNQLIRTVRGIGYGIDQPAP	100.00	gnl|BL_ORD_ID|762|hsp_num:0	632
NODE_4_length_228845_cov_18.858901_12 # 10230 # 10868 # 1 # ID=4_12;partial=00;start_type=ATG;rbs_motif=None;rbs_spacer=None;gc_cont=0.637	NODE_4_length_228845_cov_18.858901_12	10230	10868	+	Strict	375	436032	nalD	100.0	3000819	protein overexpression model	n/a	n/a	macrolide antibiotic; fluoroquinolone antibiotic; monobactam; carbapenem; cephalosporin; cephamycin; penam; tetracycline antibiotic; peptide antibiotic; aminocoumarin antibiotic; diaminopyrimidine antibiotic; sulfonamide antibiotic; phenicol antibiotic; penem	antibiotic efflux	resistance-nodulation-cell division (RND) antibiotic efflux pump	ATGCGACGCACAAAGGAAGATTCTGAAAAAACCCGTACGGCCATCCTCCTGGCCGCCGAGGAACTGTTCCTGGAAAAAGGCGTGTCCCATACCAGCCTGGAACAGATCGCCAGGGCCGCCGGGGTGACCCGTGGCGCCGTCTACTGGCACTTCCAGAACAAGGCCCACCTGTTCAACGAGATGCTCAACCAGGTACGCCTGCCGCCGGAGCAACTCACCGAGCGCCTGTCCGGCTGCGATGGCAGCGACCCGCTGCGCTCGCTCTACGACCTCTGCCTGGAGGCCGTGCAATCGTTACTGACGCAGGAGAAGAAGCGCCGCATCCTGACCATCCTGATGCAACGTTGCGAATTCACCGAGGAACTGCGCGAGGCGCAGGAACGCAACAACGCCTTCGTG…	MRRTKEDSEKTRTAILLAAEELFLEKGVSHTSLEQIARAAGVTRGAVYWHFQNKAHLFNEMLNQVRLPPEQLTERLSGCDGSDPLRSLYDLCLEAVQSLLTQEKKRRILTILMQRCEFTEELREAQERNNAFVQMFIELCEQLFARDECRVRLHPGMTPRIASRALHALILGLFNDWLRDPRLFDPDTDAEHLLEPMFRGLVRDWGQASSAP	MRRTKEDSEKTRTAILLAAEELFLEKGVSHTSLEQIARAAGVTRGAVYWHFQNKAHLFNEMLNQVRLPPEQLTERLSGCDGSDPLRSLYDLCLEAVQSLLTQEKKRRILTILMQRCEFTEELREAQERNNAFVQMFIELCEQLFARDECRVRLHPGMTPRIASRALHALILGLFNDWLRDPRLFDPDTDAEHLLEPMFRGLVRDWGQASSAP	100.00	gnl|BL_ORD_ID|2404|hsp_num:0	1213
NODE_4_length_228845_cov_18.858901_162 # 173784 # 174425 # 1 # ID=4_162;partial=00;start_type=ATG;rbs_motif=None;rbs_spacer=None;gc_cont=0.659	NODE_4_length_228845_cov_18.858901_162	173784	174425	+	Strict	400	427557	nalC	99.06	3000818	protein overexpression model	S209R, G71E	n/a	macrolide antibiotic; fluoroquinolone antibiotic; monobactam; carbapenem; cephalosporin; cephamycin; penam; tetracycline antibiotic; peptide antibiotic; aminocoumarin antibiotic; diaminopyrimidine antibiotic; sulfonamide antibiotic; phenicol antibiotic; penem	antibiotic efflux	resistance-nodulation-cell division (RND) antibiotic efflux pump	ATGAACGATGCGTCCCCCCGTCTGACCGAACGCGGCAGGCAACGCCGCCGCGCCATGCTCGACGCCGCCACCCAGGCCTTTCTCGAACACGGTTTCGAAGGCACCACCCTGGACATGGTGATTGAACGGGCCGGTGGTTCACGGGGAACCCTGTACAGCTCCTTCGGCGGCAAGGAAGGCCTGTTCGCCGCGGTGATCGCCCACATGATCGAGGAAATCTTCGACGACAGCGCCGATCAGCCGCGCCCCGCCGCCACGCTGAGCGCCACCCTCGAGCATTTCGGCCGGCGCTTTCTCACCAGCCTGCTCGATCCCCGCTGCCAGAGCCTCTATCGCCTGGTGGTGGCGGAATCTCCGCGGTTTCCGGCAATCGGCAAGTCCTTCTACGAGCAGGGGCCG…	MNDASPRLTERGRQRRRAMLDAATQAFLEHGFEGTTLDMVIERAGGSRGTLYSSFGGKEGLFAAVIAHMIEEIFDDSADQPRPAATLSATLEHFGRRFLTSLLDPRCQSLYRLVVAESPRFPAIGKSFYEQGPQQSYLLLSERLAAVAPHMDEETLYAVACQFLEMLKADLFLKALSVADFQPTMALLETRLKLSVDIIACYLEHLSQRPAQG	MNDASPRLTERGRQRRRAMLDAATQAFLEHGFEGTTLDMVIERAGGSRGTLYSSFGGKEGLFAAVIAHMIGEIFDDSADQPRPAATLSATLEHFGRRFLTSLLDPRCQSLYRLVVAESPRFPAIGKSFYEQGPQQSYLLLSERLAAVAPHMDEETLYAVACQFLEMLKADLFLKALSVADFQPTMALLETRLKLSVDIIACYLEHLSQSPAQG	100.00	gnl|BL_ORD_ID|2190|hsp_num:0	1670
NODE_7_length_179082_cov_20.622984_124 # 145478 # 146041 # 1 # ID=7_124;partial=00;start_type=ATG;rbs_motif=GGA/GAG/AGG;rbs_spacer=5-10bp;gc_cont=0.640	NODE_7_length_179082_cov_20.622984_124	145478	146041	+	Strict	310	384.03	Type B NfxB	100.0	3004060	protein overexpression model	n/a	n/a	macrolide antibiotic; fluoroquinolone antibiotic; aminoglycoside antibiotic; cephalosporin; penam; tetracycline antibiotic; aminocoumarin antibiotic; diaminopyrimidine antibiotic; phenicol antibiotic	antibiotic efflux	resistance-nodulation-cell division (RND) antibiotic efflux pump	ATGACCCTGATTTCCCATGACGAGCGACTCATCAAGGCGCTGGCAGTCGCTATCGTCGACCGCCCGCGAGCGACGCTGAAGGAACTGGCCGAGGCGGCCGGCGTAAGCAAGGCCACCCTGCACCGCTTCTGCGGCACGCGGGACAACCTGGTGCAGATGCTCGAGGACCACGGAGAGACCGTACTGAACCAGATCATCCAGGCCTGCGACCTGGAGCATGCCGAGCCTCTGGAGGCGTTGCAGCGCCTGATCAAGGAACACCTCACCCACCGCGAGCTGCTGGTATTCCTGGTATTCCAGTACCGCCCGGACTTCCTCGACCCGCACGGCGAAGGCGCACGCTGGCAGTCCTACCTGGAAGCGCTGGACGCCTTCTTCCTGCGCGGACAGCAGAAAGGC…	MTLISHDERLIKALAVAIVDRPRATLKELAEAAGVSKATLHRFCGTRDNLVQMLEDHGETVLNQIIQACDLEHAEPLEALQRLIKEHLTHRELLVFLVFQYRPDFLDPHGEGARWQSYLEALDAFFLRGQQKGVFRIDITAAVFTELFITLVYGMVDAERRGRAASSNSAHTLEQMFLHGASNPARS	MTLISHDERLIKALAVAIVDRPRATLKELAEAAGVSKATLHRFCGTRDNLVQMLEDHGETVLNQIIQACDLEHAEPLEALQRLIKEHLTHRELLVFLVFQYRPDFLDPHGEGARWQSYLEALDAFFLRGQQKGVFRIDITAAVFTELFITLVYGMVDAERRGRAASSNSAHTLEQMFLHGASNPARS	100.00	gnl|BL_ORD_ID|2412|hsp_num:0	2693
NODE_24_length_59521_cov_14.114250_21 # 17607 # 18239 # -1 # ID=24_21;partial=00;start_type=GTG;rbs_motif=GGAG/GAGG;rbs_spacer=5-10bp;gc_cont=0.675	NODE_24_length_59521_cov_14.114250_21	17607	18239	-	Strict	390	423705	MexZ	100.0	3003709	protein overexpression model	n/a	n/a	macrolide antibiotic; fluoroquinolone antibiotic; aminoglycoside antibiotic; carbapenem; cephalosporin; cephamycin; penam; tetracycline antibiotic; acridine dye; phenicol antibiotic	antibiotic efflux	resistance-nodulation-cell division (RND) antibiotic efflux pump	GTGGCCAGGAAAACCAAAGAGGAATCCCAGAAAACCCGCGACGGCATACTCGATGCCGCCGAGCGGGTTTTCCTGGAAAAGGGCGTGGGCACTACTGCCATGGCCGACCTGGCGGACGCCGCCGGGGTTTCTCGCGGTGCGGTCTACGGCCACTACAAGAACAAGATCGAGGTCTGCCTGGCGATGTGCGACCGCGCCTTCGGCCAGATCGAGGTACCCGACGAAAACGCCAGGGTGCCGGCGCTGGACATCCTCCTGCGCGCCGGCATGGGCTTTCTCCGCCAGTGCTGCGAGCCCGGTTCGGTGCAGCGGGTGCTGGAGATCCTCTACCTCAAGTGCGAACGCAGCGACGAGAACGAGCCGCTGCTGCGCCGCCGCGAGCTGCTCGAGAAGCAGGGG…	VARKTKEESQKTRDGILDAAERVFLEKGVGTTAMADLADAAGVSRGAVYGHYKNKIEVCLAMCDRAFGQIEVPDENARVPALDILLRAGMGFLRQCCEPGSVQRVLEILYLKCERSDENEPLLRRRELLEKQGQRFGLRQIRRAVERGELPARLDVELASIYLQSLWDGICGTLAWTERLRDDPWNRAERMFRAGLDSLRSSPYLLLADA	MARKTKEESQKTRDGILDAAERVFLEKGVGTTAMADLADAAGVSRGAVYGHYKNKIEVCLAMCDRAFGQIEVPDENARVPALDILLRAGMGFLRQCCEPGSVQRVLEILYLKCERSDENEPLLRRRELLEKQGQRFGLRQIRRAVERGELPARLDVELASIYLQSLWDGICGTLAWTERLRDDPWNRAERMFRAGLDSLRSSPYLLLADA	100.00	gnl|BL_ORD_ID|2098|hsp_num:0	2223
NODE_26_length_58137_cov_20.798578_26 # 35020 # 35463 # 1 # ID=26_26;partial=00;start_type=ATG;rbs_motif=None;rbs_spacer=None;gc_cont=0.631	NODE_26_length_58137_cov_20.798578_26	35020	35463	+	Strict	270	295049	MexR	99.32	3000506	protein overexpression model	n/a	n/a	macrolide antibiotic; fluoroquinolone antibiotic; monobactam; carbapenem; cephalosporin; cephamycin; penam; tetracycline antibiotic; peptide antibiotic; aminocoumarin antibiotic; diaminopyrimidine antibiotic; sulfonamide antibiotic; phenicol antibiotic; penem	antibiotic target alteration; antibiotic efflux	resistance-nodulation-cell division (RND) antibiotic efflux pump	ATGAACTACCCCGTGAATCCCGACCTGATGCCCGCGCTGATGGCGGTCTTCCAGCATGTGCGGACGCGCATCCAGAGCGAGCTCGATTGCCAGCGACTCGACCTGACCCCGCCCGACGTCCATGTATTGAAGCTTATCGACGAACAACGCGGGCTGAACCTGCAGGACCTGGGACGCCAGATGTGCCGCGACAAGGCACTGATCACCCGGAAGATCCGCGAGCTGGAGGGAAGAAACCTGGTCCGCCGCGAGCGCAACCCCAGCGACCAGCGCAGCTTCCAGCTCTTCCTCACCGACGAGGGGCTGGCCATCCACCAGCATGCGGAGGCCATCATGTCACGCGTGCATGACGAGTTGTTTGCCCCGCTCACCCCGGAGGAACAGGCCACCCTGGTGCAT…	MNYPVNPDLMPALMAVFQHVRTRIQSELDCQRLDLTPPDVHVLKLIDEQRGLNLQDLGRQMCRDKALITRKIRELEGRNLVRRERNPSDQRSFQLFLTDEGLAIHQHAEAIMSRVHDELFAPLTPEEQATLVHLLDQCLAAQPLEDI	MNYPVNPDLMPALMAVFQHVRTRIQSELDCQRLDLTPPDVHVLKLIDEQRGLNLQDLGRQMCRDKALITRKIRELEGRNLVRRERNPSDQRSFQLFLTDEGLAIHQHAEAIMSRVHDELFAPLTPVEQATLVHLLDQCLAAQPLEDI	100.00	gnl|BL_ORD_ID|2401|hsp_num:0	1474
NODE_63_length_33599_cov_13.841969_4 # 5574 # 6488 # -1 # ID=63_4;partial=00;start_type=ATG;rbs_motif=GGAG/GAGG;rbs_spacer=5-10bp;gc_cont=0.689	NODE_63_length_33599_cov_13.841969_4	5574	6488	-	Strict	500	531561	MexT	99.26	3000814	protein overexpression model	n/a	n/a	fluoroquinolone antibiotic; diaminopyrimidine antibiotic; phenicol antibiotic	antibiotic efflux	resistance-nodulation-cell division (RND) antibiotic efflux pump	ATGAACCGAAACGACCTGCGCCGCGTCGATCTGAACCTGCTGATCGTGTTCGAGACCCTGATGCACGAACGCAGCGTGACCCGCGCCGCAGAGAAACTGTTCCTCGGCCAGCCGGCCATCAGTGCCGCGCTGTCGCGCCTGCGCACGCTGTTCGACGACCCGCTGTTCGTCCGTACCGGACGCAGCATGGAGCCCACCGCGCGAGCCCAGGAAATCTTCGCCCACCTGTCGCCGGCGCTGGATTCCATCTCCACCGCCATGAGCCGCGCCAGCGAGTTCGATCCGGCGACCAGCACCGCGGTGTTCCGCATCGGCCTTTCCGACGACGTCGAGTTCGGCCTGTTGCCGCCCCTGCTCCGCCGCCTGCGCGCGGAGGCGCCGGGGATCGTCCTCGTCGTG…	MNRNDLRRVDLNLLIVFETLMHERSVTRAAEKLFLGQPAISAALSRLRTLFDDPLFVRTGRSMEPTARAQEIFAHLSPALDSISTAMSRASEFDPATSTAVFRIGLSDDVEFGLLPPLLRRLRAEAPGIVLVVRRANYLLMPNLLASGEISVGVSYTDELPANAKCKTVRRSKPKILRADSAPGQLTLDDYCARPHALVSFAGDLSGFVDEELEKFGRKRKVVLAVPQFNGLGTLLAGTDIIATVPDYAAQALIAAGGLRAEDPPFETRAFELSMAWRGAQDNDPAERWLRSRISMFIGDPDSL	MPVSDPMPLRHLARPRPVSHARLDGEPPRLQPLAPGNEERHEPKRPAPRRSEPADRVRDPDARTQRDPRRRETVPRPAGQPAISAALSRLRTLFDDPLFVRTGRSMEPTARAQEIFAHLSPALDSISTAMSRASEFDPATSTAVFRIGLSDDVEFGLLPPLLRRLRAEAPGFVLVVRRANYLLMPNLLASGEISVGVSYTDELPANAKRKTVRRSKPKILRADSAPGQLTLDDYCARPHALVSFAGDLSGFVDEELEKFGRKRKVVLAVPQFNGLGTLLAGTDIIATVPDYAAQALIAAGGLRAEDPPFETRAFELSMAWRGAQDNDPAERWLRSRISMFIGDPDSL	87.61	gnl|BL_ORD_ID|1523|hsp_num:0	1608
NODE_63_length_33599_cov_13.841969_5 # 6709 # 7728 # 1 # ID=63_5;partial=00;start_type=ATG;rbs_motif=GGAG/GAGG;rbs_spacer=5-10bp;gc_cont=0.667	NODE_63_length_33599_cov_13.841969_5	6709	7728	+	Strict	660	687182	MexS	99.71	3000813	protein overexpression model	n/a	n/a	fluoroquinolone antibiotic; diaminopyrimidine antibiotic; phenicol antibiotic	antibiotic efflux	resistance-nodulation-cell division (RND) antibiotic efflux pump	ATGTCCCGAGTGATCCGTTTTCATCAGTTTGGCCCGCCAGAGGTCCTCAAATGCGAAGAGCTGCCGACCCCGGCGCCGGCCGCAGGGGAAGTCCTGGTGCGTGTCCAGGCGATCGGCGTGAGCTGGAAGGATGTGCTCTGGCGTCAGAACCTGGCCCCGGAGCAGGCTGCGCTGCCGTCCGGTCTCGGCTTCGAGCTGGCCGGCGAGGTGCTGGCGGTCGGCGCCGGCGTCGGCGACCTGCCGCTGGGTTCCCGCGTGGCCAGTTTCCCCGCCCATACCCCCGATCATTATCCGGCCTATGGCGACGTGGTACTGATGCCACGCGCGGCCCTGGCGGTCTACCCCGAGGTACTCACCCCGGTGGAGGCCAGCGTCTACTACACCGGCCTGCTGGTGGCC…	MSRVIRFHQFGPPEVLKCEELPTPAPAAGEVLVRVQAIGVSWKDVLWRQNLAPEQAALPSGLGFELAGEVLAVGAGVGDLPLGSRVASFPAHTPDHYPAYGDVVLMPRAALAVYPEVLTPVEASVYYTGLLVAYFGLVDLAGLKAGQTVLITEAARMYGPVSIQLAKALGARVIASTKSAEEREFLREQGADKVVVTDEQDLVLEVERFTEGKGVNVILDELGGPQMTLLGDVSATRGKLVLYGCNGGNESAFPACAAFKKHLQFYRHCLMDFTGHPEMGLERNDESVSKALAHIEQLTRDRLLKPVVDRVFEFDQVVEAHRYMETCPKRGRVVIHVGD	MSRVIRFHQFGPPEVLKCEELPTPAPAAGEVLVRVQAIGVSWKDVLWRQNLAPEQAALPSGLGFELAGEVLAVGAGVGDLPLGSRVASFPAHTPDHYPAYGDVVLMPRAALAVYPEVLTPVEASVYYTGLLVAYFGLVDLAGLKAGQTVLITEAARMYGPVSIQLAKALGARVIASTKSAEEREFLREQGADKVVVTDEQDLVLEVERFTEGKGVNVILDELGGPQMTLLGDVSATRGKLVLYGCNGGNESAFPACAAFKKHLQFYRHCLMDFTGHPEMGLERNDESVSKALAHIEQLTRDRLLKPVVDRVFEFDQVVEAHRYMETCPKRGRVVIHVAD	100.00	gnl|BL_ORD_ID|1065|hsp_num:0	1041

## Sheet: 2020187598 (ISOLATE 4)
ORF_ID	Contig	Start	Stop	Orientation	Cut_Off	Pass_Bitscore	Best_Hit_Bitscore	Best_Hit_ARO	Best_Identities	ARO	Model_type	SNPs_in_Best_Hit_ARO	Other_SNPs	Drug Class	Resistance Mechanism	AMR Gene Family	Predicted_DNA	Predicted_Protein	CARD_Protein_Sequence	Percentage Length of Reference Sequence	ID	Model_ID
NODE_1_length_381224_cov_26.697746_352 # 355412 # 355819 # 1 # ID=1_352;partial=00;start_type=ATG;rbs_motif=AGGAG;rbs_spacer=5-10bp;gc_cont=0.694	NODE_1_length_381224_cov_26.697746_352	355412	355819	+	Strict	200	272707	FosA	99.26	3000149	protein homolog model	n/a	n/a	fosfomycin	antibiotic inactivation	fosfomycin thiol transferase	ATGCTCACCGGTCTCAATCACCTGACCCTGGCGGTCGCCGACCTGCCGGCCAGCATCGCCTTCTACCGCGATCTTCTCGGCTTTCGCCTGGAAGCGCGCTGGGACCAGGGCGCCTATCTCGAACTGGGTTCGCTGTGGCTGTGCCTGTCCCGGGAGCCGCAGTACGGCGGGCCGGTCGCGGACTACACGCACTACGCCTTCGGCATCGCCGCCGCGGACTTCGCCCGCTTCGCCGCGCAGCTGCGCGCGCATGGCGTGCGCGAATGGAAGCAGAACCGCAGCGAGGGCGATTCGTTCTACTTCCTCGACCCGGACGGCCATCGCCTGGAGGCCCACGTCGGCGACCTGCGCAGCCGGCTCGCGGCGTGCCGGCAAGCGCCCTATGCGGGAATGCGTTTC…	MLTGLNHLTLAVADLPASIAFYRDLLGFRLEARWDQGAYLELGSLWLCLSREPQYGGPVADYTHYAFGIAAADFARFAAQLRAHGVREWKQNRSEGDSFYFLDPDGHRLEAHVGDLRSRLAACRQAPYAGMRFAD	MLTGLNHLTLAVADLPASIAFYRDLLGFRLEARWDQGAYLELGSLWLCLSREPQYGGPAADYTHYAFGIAAADFARFAAQLRAHGVREWKQNRSEGDSFYFLDPDGHRLEAHVGDLRSRLAACRQAPYAGMRFAD	100.00	gnl|BL_ORD_ID|1221|hsp_num:0	1222
NODE_2_length_367174_cov_26.834187_18 # 19448 # 20923 # -1 # ID=2_18;partial=00;start_type=ATG;rbs_motif=GGAGG;rbs_spacer=5-10bp;gc_cont=0.714	NODE_2_length_367174_cov_26.834187_18	19448	20923	-	Strict	850	949503	opmE	99.59	3003700	protein homolog model	n/a	n/a	macrolide antibiotic; carbapenem; tetracycline antibiotic; acridine dye; diaminopyrimidine antibiotic; phenicol antibiotic	antibiotic efflux	resistance-nodulation-cell division (RND) antibiotic efflux pump	ATGAAGCCATACCTGCGGTCTTCGTTGAGCGCGCTGATCCTGCTGGGCGGCTGTGCCGCGGTGGGGCCCGACTATGCGCCGCCGAGCGCGTCCGCACCGGCCAGCTTCGGCGCGATGCCGGCGGGTATCGATGGCAGTGGCGTGGAGATCGAGTGGTGGCGCGGGTTCGACGAGCCAGCCCTGGAGTCTCTGATCCAGCGGGCGCTCGCGGCGAACCTCGACATCGCCCTTGCCGGCGCGCGCCTGGACGAAGCGAAGGCGCTGCTGCGCGAGAACCGCGAGGAGTTCCTGCCGCGCGGCGGGCCGGCGTTCGATTACCAGGCCCGGCGGCGCGGCGAGGTGGAAACACCGGCCGGCCAGCAGCGCGACATCGAGACCTATCGCGGCGCGCTGGATGCT…	MKPYLRSSLSALILLGGCAAVGPDYAPPSASAPASFGAMPAGIDGSGVEIEWWRGFDEPALESLIQRALAANLDIALAGARLDEAKALLRENREEFLPRGGPAFDYQARRRGEVETPAGQQRDIETYRGALDASWEIDLFGRVRRSVEAAEAQAGSREALLRNVQASVAATVAMTWFQLQGIEAELAVVHDIAGNQRDSLEMVERLVSAGSAHEFDRLRAEALLHNVEAAVPDLERRRAATRNALAVLLAEAPQAFSPPVARASGERLTLRTLGVGDPAGLLARRADIAAAERNLAAATARIGVETAGLYPQVEVRGSIGLVAGNLDALDESGTSFNVLNPVIRWALLDRGRVRARIAASEARAQEALILYDRTVLRALQETDDAFNGYGAAADRLRLR…	MKPYLRSSLSALILLGGCAAVGPDYAPPSASAPASFGAMPAGIDGSGVEIEWWRGFDEPALESLIQRALAANLDIALAGARLDEAKALLRENREEFLPRGGPAFDYQARRRGEVETPAGQQRDIETYRGALDASWEIDLFGRVRRSVEAAEAQAGSREALLRNVQASVAATVAMSWFQLQGIEAELAVVHDIAGNQRDSLEMVERLVSAGSAHEFDRLRAEALLHNVEAAVPDLERRRAATRNALAVLLAEAPQAFSPPVARASGERLTLRTLGVGDPAGLLARRADIAAAERNLAAATARIGVETAGLYPQVEVRGSIGLVAGNLDALDESGTSFNVLNPVIRWALLDRGRVWARIAASEARAQEALILYDRTVLRALQETDDAFNGYGAAADRLRLR…	100.00	gnl|BL_ORD_ID|2065|hsp_num:0	2213
NODE_2_length_367174_cov_26.834187_19 # 20920 # 24081 # -1 # ID=2_19;partial=00;start_type=ATG;rbs_motif=GGxGG;rbs_spacer=5-10bp;gc_cont=0.676	NODE_2_length_367174_cov_26.834187_19	20920	24081	-	Strict	750	1175.61	adeF	59.17	3000777	protein homolog model	n/a	n/a	fluoroquinolone antibiotic; tetracycline antibiotic	antibiotic efflux	resistance-nodulation-cell division (RND) antibiotic efflux pump	ATGACATTCCCACGCTTCTTCATCGATAGACCGATCTTCGCCATCGTTCTTTCGGTGCTGATGATGATCGGAGGCATCGTTTCGTTCTTCCAGTTGCCGCTGAGCGAATACCCGGCGGTGACGCCGCCGACCGTGCAGGTGACCACCGCCTATCCCGGCGCCAACCCCGACGTGATCGCGCAGACGGTGGCGACGCCGCTGGAGCAGGCGATCACCGGGGTCGAGGGGATGCTGTACATGTCCTCGCAGTCGGCCACCGACGGGCGAATGATCCTGACCATCACCTTCGACCAGCACATCGATCCCGACATGGCCCAGATCCAGGTGCAGAACCGGGTCTCGCGGGTGCTCTCGCGCCTGCCCGACGAGGTGCAGCGGCAGGGCGTGGTCACCCAGAAG…	MTFPRFFIDRPIFAIVLSVLMMIGGIVSFFQLPLSEYPAVTPPTVQVTTAYPGANPDVIAQTVATPLEQAITGVEGMLYMSSQSATDGRMILTITFDQHIDPDMAQIQVQNRVSRVLSRLPDEVQRQGVVTQKTSPDILMVVHLLSPEQRYDPLYISNYAYLQVRDELLRLPGISDVVVWGAGEYSMRLWLDPDLIAARGLTAGEVIAAVREQNVQVAAGAVGQAPDSTAAFQVTVNTLGRLSDEEQFGDIIVRTGADGQVTRLRDVARIEMGGDAYALRSLLDGEPAVALQIVQSPGANALDTAEAVRATVARLEGNFPAGLSARIAYDPTVFVRASLQTVATTLLEAILLVVVVVVLFLRSWRASLIPLMAVPVSLVGTFAIMHLMGFSLNTLSLFG…	MNISKFFIDRPIFAGVLSVLILLAGLLSVFQLPISEYPEVVPPSVVVRAQYPGANPKVIAETVASPLEESINGVEDMLYMQSQANSDGNLTITVNFKLGIDPDKAQQLVQNRVSQAMPRLPEDVQRLGVTTLKSSPTLTMVVHLTSPDNRYDMTYLRNYAVLNVKDRLARLQGVGEVGLFGSGDYAMRVWLDPQKVAQRNLTATEIVNAIREQNIQVAAGTIGASPSNSPLQLSVNAQGRLTTEQEFADIILKTAPDGAVTRLGDVARVELAASQYGLRSLLDNKQAVAIPIFQAPGANALQVSDQVRSTMKELSKDFPSSIKYDIVYDPTQFVRASIKAVVHTLLEAITLVVVVVILFLQTWRASIIPLLAVPVSIIGTFALMLAFGYSINALSLFGM…	99.43	gnl|BL_ORD_ID|137|hsp_num:0	153
NODE_2_length_367174_cov_26.834187_20 # 24078 # 25235 # -1 # ID=2_20;partial=00;start_type=ATG;rbs_motif=AGGA;rbs_spacer=5-10bp;gc_cont=0.695	NODE_2_length_367174_cov_26.834187_20	24078	25235	-	Strict	650	752281	mexP	99.22	3003698	protein homolog model	n/a	n/a	macrolide antibiotic; carbapenem; tetracycline antibiotic; acridine dye; diaminopyrimidine antibiotic; phenicol antibiotic	antibiotic efflux	resistance-nodulation-cell division (RND) antibiotic efflux pump	ATGAATCTCAGACACTTCATCCGCATCAGCGCGACGCTAGGCGTCGCGGCCCTTATCGCTGGCTGCGGGGAATCGGCGCCGCCCGGGGCGGCGAGCGCCCCGCCAAGCGTTCCCGTCGCCGAGGTGGTGGTTCGCCCGGTGACACCCTACGCCGAGTTCACCGGCTCGCTGACCGCTGTCGAGCAGGTAGAACTGCGGCCGCGCGTCGCCGGCTACATCCAGGACGTTACGGTGCCGGAAGGCCGCCTGGTAGAGAAGGGCCAGCAACTGTTCCTCATCGACCCGCGCGTGTTCAAGGCGGCGCAGGATGCCGCCAGGGCACGCCTGCGCGAGGCCGAGGCCGCGGCGTTGCTGGCGCGCACCGAACACGAGCGAGCCGAGCTGCTGTATGCGCGGAAG…	MNLRHFIRISATLGVAALIAGCGESAPPGAASAPPSVPVAEVVVRPVTPYAEFTGSLTAVEQVELRPRVAGYIQDVTVPEGRLVEKGQQLFLIDPRVFKAAQDAARARLREAEAAALLARTEHERAELLYARKVVARERLDSAIASRNASKAQVDAARAALDAAQLDLGFTRVTAPIGGRVGHIQVTEGNYVTNGVTALTSIVSVDPLYVYFDVDERTYLQALAPTRGREGEQAPRVKVALLTDESYGRSSRLDFLANAADRGTGTVRVRAVVDNPDGQLTPGLFAKVRLETGKPREQVLVADHSIGTDQGRRYVLVVDEGNKTQYRPVELGPMVDGLRVVRQGLQPGERIVVKGLVRPDMQITPLLAEIDGTPVDLSKTVGAAQ	MNLRHFIRITATLGVAALIAGCGESAPPGAASAPPSVPVAEVVVRPVTPYAEFTGSLTAVEQVELRPRVAGYIQDVTVPEGRLVEKGQQLFLIDPRVFKAAQDAARARLREAEAAALLARTEHERAELLYARKVVARERLDSAIASRNASKAQVDAARAALDAAQLDLGFTRVTAPIGGRVGHIQVTEGNYVTNGVTALTSIVSVDPLYVYFDVDERTYLQALAPTRGREGEQAPRVKVALLTDESYGRSSRLDFLANAADRGTGTVRVRAVVDNPDGQLTPGLFAKVRLETGKPRAQVLVADHSIGTDQGRRYVLVVDEGNKTQYRPVELGPMVDGLRVVRQGLQPGERIVVKGLVRPDMQITPRLAEIDGTPVDLSKTVGAAQ	100.00	gnl|BL_ORD_ID|2053|hsp_num:0	2211
NODE_2_length_367174_cov_26.834187_51 # 63456 # 65444 # 1 # ID=2_51;partial=00;start_type=ATG;rbs_motif=GGA/GAG/AGG;rbs_spacer=11-12bp;gc_cont=0.687	NODE_2_length_367174_cov_26.834187_51	63456	65444	+	Strict	1200	1343.95	arnA	99.4	3002985	protein homolog model	n/a	n/a	peptide antibiotic	antibiotic target alteration	pmr phosphoethanolamine transferase	ATGACCTCGAAAGCCGTCGTCTTCGCCTACCACGACATCGGTTGCACCGGTATCGAAGCCCTGCTCAATGCCGGCTACGAGATCGCCGCCGTCTTCACCCATGCCGACGACCCACGGGAAAACACCTTCTACGCCTCGGTCGCGCGCCTCTGCGCCGAGCGCGGCATTCCGCTGCACGCGCCCGAGGACGTGAACCATCCGCTGTGGCTGGAGCGCATCCGCCAACTGCGCCCGGACTATCTGTTCTCCTTCTACTACCGCCGCCTGCTTGGCGCCGAACTGCTCGCCTGCGCCGCACGCGGCGCCTACAACCTGCACGGTTCGCTGCTGCCGCGCTACCGCGGACGCGCCCCGGCGAACTGGGTGCTGGTCAACGGCGAAACGCAGACCGGGGTGACC…	MTSKAVVFAYHDIGCTGIEALLNAGYEIAAVFTHADDPRENTFYASVARLCAERGIPLHAPEDVNHPLWLERIRQLRPDYLFSFYYRRLLGAELLACAARGAYNLHGSLLPRYRGRAPANWVLVNGETQTGVTLHRMIERADAGPILAQQAVAIDPEDTALSLHGKLRKAAGALLRDSLPLLALGVLPEVEQDESQASHFGRRTPADGLLDWHRPARQLYDLVRAVTQPYPGAFCQVGEQKLIVWSAEVVAGNHGREPGSVLSCDPLRIACGEDSLVLRFGQRGERGLYLAGTQLATELGLVEGARLRGAASGPQRRTRVLILGVNGFIGNHLSERLLRDGRYEVHGMDIGSDAIERLKADPHFHFVEGDIGIHSEWLEYHVKKCDVVLPLVAIATPIE…	MTSKAVVFAYHDIGCTGIEALLNAGYEIAAVFTHADDPRENTFYASVARLCAERGIPLHAPEDVNHPLWLERIRQLRPDFLFSFYYRRLLGAELLACAARGAYNLHGSLLPRYRGRAPANWVLVNGETQTGVTLHRMIERADAGPILAQQAVAIDPEDTALSLHGKLRKAAGALLRDSLPLLALGVLPEVEQDESQASHFGRRTPADGLLDWHRPARQLYDLVRAVTQPYPGAFCQVGEQKLIVWSAEVVAGNHGREPGSVLSCDPLRIACGEDSLVLRFGQRGERGLYLAGTQLATELGLVEGARLRGAACSPQRRTRVLILGVNGFIGNHLSERLLRDGRYEVHGMDIGSDAIERLKADPHFHFVEGDIGIHSEWLEYHVKKCDVILPLVAIATPIE…	100.00	gnl|BL_ORD_ID|1548|hsp_num:0	1643
NODE_2_length_367174_cov_26.834187_177 # 201168 # 204245 # -1 # ID=2_177;partial=00;start_type=ATG;rbs_motif=AGGAG;rbs_spacer=5-10bp;gc_cont=0.665	NODE_2_length_367174_cov_26.834187_177	201168	204245	-	Strict	1900	2060.42	MexK	99.8	3003693	protein homolog model	n/a	n/a	macrolide antibiotic; tetracycline antibiotic; triclosan	antibiotic efflux	resistance-nodulation-cell division (RND) antibiotic efflux pump	ATGTCCTTCAACCTTTCCGCCTGGGCGTTGCAGAATCGCCAGATCGTCCTGTACCTGATGCTCCTGCTTGGCGCGGTTGGCGCGCTGTCCTACAGCAAGCTGGGGCAGAGCGAAGACCCGCCGTTCACCTTCAAGGCCATGGTGGTGCAGACCAACTGGCCGGGTGCCAGCGCCGAAGAGGTGGCCCGGCAGGTCACCGAGCGTATCGAGAAGAAGCTGATGGAAACCGGCGACTACGATCGCATCGTGTCCTTCTCCCGCCCCGGCGTCTCGCAGGTGACCTTCATGGCCCGCGAGGACATCCATTCCAGCGAGATCCCCGAACTCTGGTACCAGATCCGCAAGAAGATCAGCGACATTCGCGCCACCTTGCCGCAAAGCATCCAGGGCCCGTTCTTC…	MSFNLSAWALQNRQIVLYLMLLLGAVGALSYSKLGQSEDPPFTFKAMVVQTNWPGASAEEVARQVTERIEKKLMETGDYDRIVSFSRPGVSQVTFMAREDIHSSEIPELWYQIRKKISDIRATLPQSIQGPFFNDEFGTTYGNIYALTGKGFDYAVMKDYADRLQLQLQRIRNVGKVELIGLQDEKIWIDLSNTKLATLGLPLAAVQKALEEQNAVASSGFFETASDRVQLRVSGRFDSVEEIRDFPIRVGDRTFRIGDVAEVRRGFNDPPAPRMRFMGEDAIGLAVAMKPGGDILVLGKALETEFARLQQSLPAGLELRKVSDQPAAVRTGVGEFIRVLAEALVIVLLVSFFSLGLRTGLVVALSIPLVLAMTFAAMHYFGIGLHKISLGALVLALGL…	MSFNLSAWALQNRQIVLYLMILLGAVGALSYSKLGQSEDPPFTFKAMVVQTNWPGASAEEVARQVTERIEKKLMETGDYDRIVSFSRPGVSQVTFMAREDIHSSEIPELWYQIRKKISDIRATLPQSIQGPFFNDEFGTTYGNIYALTGKGFDYAVMKDYADRLQLQLQRIRNVGKVELIGLQDEKIWIDLSNTKLATLGLPLAAVQKALEEQNAVASSGFFETASDRVQLRVSGRFDSVEEIRDFPIRVGDRTFRIGDVAEVRRGFNDPPAPRMRFMGEDAIGLAVAMKPGGDILVLGKALETEFARLQQSLPAGLELRKVSDQPAAVRTGVGEFIRVLAEALVIVLLVSFFSLGLRTGLVVALSIPLVLAMTFAAMHYFGIGLHKISLGALVLALGL…	100.00	gnl|BL_ORD_ID|2062|hsp_num:0	2206
NODE_2_length_367174_cov_26.834187_178 # 204250 # 205353 # -1 # ID=2_178;partial=00;start_type=ATG;rbs_motif=GGA/GAG/AGG;rbs_spacer=5-10bp;gc_cont=0.711	NODE_2_length_367174_cov_26.834187_178	204250	205353	-	Strict	690	721079	MexJ	99.46	3003692	protein homolog model	n/a	n/a	macrolide antibiotic; tetracycline antibiotic; triclosan	antibiotic efflux	resistance-nodulation-cell division (RND) antibiotic efflux pump	ATGTACCGCCATATCCCGCTCGTCGCCCTGTCCCTGCTTTCCTCCCTGTTCCTCGCCGCCTGCGGCAACGGCACGCCGCCGCCAGCCGCGGCGCGTCCGGCGATCGTCGTCCAGCCCCAGCCGGCGGGCGAGGTGAGCCAGGCCTTTCCCGGCGAGATCCGCGCCCGCCACGAGCCGGAGCTGGCCTTCCGCATCGGCGGCAAGGTCATCCGCCGGCTGGTGGAAGTCGGCGAGCGGGTGAAGAAGGACCAGCCCCTGGCCGAACTCGATCCCCAGGACGTGCGCCTGCAATTGGAGGCCGCGCGGGCCCAGGTCAGTGCCGCCGAGGCCAACCTGCAGACCGTGCGCGCCGAGTACCGGCGCTACCGCACCTTGCTCGACCGCAACCTGGTCAGCCAT…	MYRHIPLVALSLLSSLFLAACGNGTPPPAAARPAIVVQPQPAGEVSQAFPGEIRARHEPELAFRIGGKVIRRLVEVGERVKKDQPLAELDPQDVRLQLEAARAQVSAAEANLQTVRAEYRRYRTLLDRNLVSHSQFENIQNSYRAGEARLKQIRAEFNVADNQAGYAVLRSPQDGVIASRRVEVGQVVAAGQTVFSLAADGEREVLIGLPEHSFERFRIGQPVSVELWSQRDRRFAGHIRELSPAADPQSRTFAARVAFDDRATPAELGQSARVYVAAAEAVPLSVPLSALTAEAGQAFVWVVEPGSSTLRRQPVRTGPYAEDRVPVLEGLKAGDWVVATGVQVLREGQQVRPIDRANRTVKLAAKE	MYRHIPLVALSLFSSLFLAACGNGTPPPAAARPAIVVQPQPAGEVSQAFPGEIRARHEPELAFRIGGKVIRRLVEVGERVKKDQPLAELDPQDVRLQLEAARAQVSAAEANLQTVRAEYRRYRTLLDRNLVSHSQFENIQNSYRAGEARLKQIRAEFNVADNQAGYAVLRSPQDGVIASRRVEVGQVVAAGQTVFSLAADGEREVLIGLPEHSFERFRIGQPVSVELWSQRDRRFAGHIRELSPAADPQSRTFAARVAFDDRATPAELGQSARVYVAAAEAVPLSVPLSALTAEAGQAFVWVVEPGSSTLRRQAVRTGPYAEDRVPVLEGLKAGDWVVATGVQVLREGQQVRPIDRANRTVKLAAKE	100.00	gnl|BL_ORD_ID|2061|hsp_num:0	2205
NODE_2_length_367174_cov_26.834187_179 # 205449 # 206087 # 1 # ID=2_179;partial=00;start_type=ATG;rbs_motif=None;rbs_spacer=None;gc_cont=0.665	NODE_2_length_367174_cov_26.834187_179	205449	206087	+	Strict	400	426402	MexL	99.53	3003710	protein homolog model	n/a	n/a	macrolide antibiotic; tetracycline antibiotic; triclosan	antibiotic efflux	resistance-nodulation-cell division (RND) antibiotic efflux pump	ATGTCAGAACCCACCTCCTCCGTCGGTCCCGGCCGGCCCAAGGACCCGGCCAAACGGGAAGCCATTCTCGAGGCGGCCAAGCGCCTGTTCCTCTGCAACGGCTACGACGGCAGCAGCATGGAAGCCATCGCCTCGGAAGCCGGCGTTTCCAAGCTCACCGTCTACAGCCACTTCACCGACAAGGAAACCCTGTTCAGCGAAGCGGTGAAGGCCAAGTGCGCCGAGCAGCTTCCCGCCCTGTACTTCCAGCTGGCCGAAGGCGCGCCGCTGGAAAAGGTCCTGCTGAATATCGCCCGCGGCTTCCACCGGCTGATCAACAGCCACGAGGCGATCGCCCTGACCCGCCTGATGGCCGCGCAGGCCGGGCAGAACCCCAAGCTTTCCGAGCTGTTCTTCGAG…	MSEPTSSVGPGRPKDPAKREAILEAAKRLFLCNGYDGSSMEAIASEAGVSKLTVYSHFTDKETLFSEAVKAKCAEQLPALYFQLAEGAPLEKVLLNIARGFHRLINSHEAIALTRLMAAQAGQNPKLSELFFEAGPKQVIDEMERLLEQARRSGKLAFPDARHAAEHFFMLVKGCANYRLLIGCAEPLDEAEGERHVEEVVALFLRAFAAGG	MSESTSSVGPGRPKDPAKREAILEAAKRLFLCNGYDGSSMEAIASEAGVSKLTVYSHFTDKETLFSEAVKAKCAEQLPALYFQLAEGAPLEKVLLNIARGFHRLINSHEAIALTRLMAAQAGQNPKLSELFFEAGPKQVIDEMERLLEQARRSGKLAFPDARHAAEHFFMLVKGCANYRLLIGCAEPLDEAEGERHVEEVVALFLRAFAAGG	100.00	gnl|BL_ORD_ID|2068|hsp_num:0	2219
NODE_2_length_367174_cov_26.834187_220 # 250698 # 250859 # -1 # ID=2_220;partial=00;start_type=ATG;rbs_motif=None;rbs_spacer=None;gc_cont=0.679	NODE_2_length_367174_cov_26.834187_220	250698	250859	-	Strict	100	108997	ArmR	98.11	3004056	protein homolog model	n/a	n/a	macrolide antibiotic; fluoroquinolone antibiotic; monobactam; carbapenem; cephalosporin; cephamycin; penam; tetracycline antibiotic; peptide antibiotic; aminocoumarin antibiotic; diaminopyrimidine antibiotic; sulfonamide antibiotic; phenicol antibiotic; penem	antibiotic efflux	resistance-nodulation-cell division (RND) antibiotic efflux pump	ATGTCCCTGAACACTCCGCGCAACAAACCGTCCCGCACCGAGACCGAGGCTGTCGCTGCCACCTCGGGACGATCCGCCGTCGGTCGGCGGGATTACACCGAGCAGCTGCGCCGGGCAGCCCGGCGCAATGCCTGGGACCTCTACGGCGAGCACTTCTACTGA	MSLNTPRNKPSRTETEAVAATSGRSAVGRRDYTEQLRRAARRNAWDLYGEHFY	MSLNTPRNKPSRTETEAVAASSGRSAVGRRDYTEQLRRAARRNAWDLYGEHFY	100.00	gnl|BL_ORD_ID|2407|hsp_num:0	2688
NODE_2_length_367174_cov_26.834187_315 # 354642 # 355163 # -1 # ID=2_315;partial=00;start_type=GTG;rbs_motif=GGAG/GAGG;rbs_spacer=5-10bp;gc_cont=0.665	NODE_2_length_367174_cov_26.834187_315	354642	355163	-	Strict	1050	23483	carA	100.0	3002817	protein homolog model	n/a	n/a	macrolide antibiotic; lincosamide antibiotic; streptogramin antibiotic; tetracycline antibiotic; oxazolidinone antibiotic; phenicol antibiotic; pleuromutilin antibiotic	antibiotic target protection	ABC-F ATP-binding cassette ribosomal protection protein	GTGGGTAAACCCTGTCATTTCGCCCAGTTCGACCTGCAACCGGCTTTCCTGGTCGATCTCGACGAGCTCGGCCAGCGCTATCGCGAGTTGGTGCGCAGCGTCCATCCCGACCGTTTCGCCGACGCTCCCGAGCGCGAGCAGCGTCTCGCCCTGGAGCGCGCAGCGCAACTGAACGAGGCCTACCAGACCCTGAAGAGCGCTCCGCGCCGGGCCCTGTACCTGTTGACCCTGAGTGGTCACGAGTTGCCCTTGGAGGCTACGGTGCAGGATCCGGAGTTTCTCCTGCAGCAGATGCAGCTGCGCGAGGAACTGGAGGAGTTGCAGGACAGCGCCGACCTGGCCGGCGTGGCGACCTTCAAGCGTCGGCTCAAGGCCGCCCAGGCCGAGCTGGAGCGCGAG…	VGKPCHFAQFDLQPAFLVDLDELGQRYRELVRSVHPDRFADAPEREQRLALERAAQLNEAYQTLKSAPRRALYLLTLSGHELPLEATVQDPEFLLQQMQLREELEELQDSADLAGVATFKRRLKAAQAELEREFAACWDDAQRREEAERLVRRMQFLDKLAQEVRQLEERLDD	MSTAQLALHDITKRYQDHVVLDRIGFTIKPGEKVGVIGDNGSGKSTLIKLIAGREQPDNGAVTVVAPGGVGYLAQTLELPLEATVQDAVDLALADLRELEEGMRRTEAELAERPYQTGQDPELAGLLESYAALVDRYQARGGYEADSRVEIALHGLGLPGLERGRRLGTLSGGERSRLALAATLASEPELLLLDEPTNDLDDRAVDWLEEHLRKHKGTVVAVTHDRLFLDRLTTTILEIDSGKVMRYGNGYEGYLAAKAAERQRRLLEYEQWRAELDRSRDLIASNVARLDAIPRKLPFAVFGAGQFRMRGRGHGAMVRIRNAKERVARLTENPVAPPPEPLTFTAEITTEAAQSRETVAELTGVRVGDRLSVDSLHLGPGERLLVTGPNGAGKTTLLR…	31.40	gnl|BL_ORD_ID|871|hsp_num:0	928
NODE_3_length_284680_cov_28.013980_54 # 61210 # 62643 # 1 # ID=3_54;partial=00;start_type=ATG;rbs_motif=GGAG/GAGG;rbs_spacer=5-10bp;gc_cont=0.687	NODE_3_length_284680_cov_28.013980_54	61210	62643	+	Strict	900	940258	basS	99.16	3003583	protein homolog model	n/a	n/a	peptide antibiotic	antibiotic target alteration	pmr phosphoethanolamine transferase	ATGCCGCGTACCGCCGTCCCCTCCGTCCGCCGGCGCCTGCTGATCAACCTGCTGGTCGGCTTCGTGCTGTGCTGGCTGAGCGTGGCGGCGCTGACCTACCACCTCTCGCTGAAGCAGGTGAACCGCCTGTTCGACGACGACATGGTGGACTTCGGCGAAGCCGCCCTGCGCCTGCTCGACCTTGCCACCGAAGACCAGGCCAGCGAGGACGGCTCGATCACCGAGATCATCGAACGCAGCCGCGAGGCGATCCAGGGCCTGCCCCTGCTGCGCCGCGAAAGCGCCCTCGGCTACGCCCTGTGGCGCGACGGCCAGCCGCTGCTGTCGAGCCTCAACCTGCCGCCGGAGATCACGGCCCAGGGCCCCGGCTTCAGCACCGTGGAAGCCCAGGGCACCCAC…	MPRTAVPSVRRRLLINLLVGFVLCWLSVAALTYHLSLKQVNRLFDDDMVDFGEAALRLLDLATEDQASEDGSITEIIERSREAIQGLPLLRRESALGYALWRDGQPLLSSLNLPPEITAQGPGFSTVEAQGTHWRVLQLNIDGFQIWISENLIYRQHTMNLLLFYSLFPLLLALPLLGGLVWFGVARGLAPLREVQAEVQQRSARHLQPIAVEAVPLEIRGLIDELNLLLERLRTALEAERRLTSDAAHEIRTPLASLRTHAQVALRSEDPKAHARGLLQVSRSVERISTLMEQILLLARLDGDALLEQFHPVNLATLAEDVLSELARQAIDKDIELSLHQETVHVMGIDLWLKAMVGNLVGNALRYTPAGGQVEIRVENRAQHAVLRVRDNGPGVALE…	MSRAAVPSVRRRLLVNLLVGFVLCWLSVAALTYHLSLKQVNRLFDDDMVDFGEAALRLLDLATEDQAGEDGSITEIIERSREAIQGLPLLRRESALGYALWRDGQPLLSSLNLPPEITAQGPGFSTVEAQGTHWRVLQLNIDGFQIWISENLIYRQHTMNLLLFYSLFPLLLALPLLGGLVWFGVARGLAPLREVQAEVQQRSARHLQPIAVEAVPLEIRGLIDELNLLLERLRTALEAERRLTSDAAHEIRTPLASLRTHAQVALRSEDPKAHARGLLQVSRSVERISTLMEQILLLARLDGDALLEQFHPVNLATLAEDVLSELARQAIDKDIELSLHQETVHVMGIDLWLKAMVGNLVGNALRYTPAGGQVEIRVENRAQHAVLRVRDNGPGVALE…	100.00	gnl|BL_ORD_ID|2421|hsp_num:0	249
NODE_3_length_284680_cov_28.013980_255 # 280258 # 281706 # 1 # ID=3_255;partial=00;start_type=ATG;rbs_motif=AGGA;rbs_spacer=5-10bp;gc_cont=0.683	NODE_3_length_284680_cov_28.013980_255	280258	281706	+	Strict	850	940643	OpmH	97.1	3003682	protein homolog model	n/a	n/a	triclosan	antibiotic efflux	resistance-nodulation-cell division (RND) antibiotic efflux pump	ATGCTGCGCAGACTCTCCCTGGCGGCCGCCGTGGCCGCTGCTACCGGTGTCGCCTGGGCCGCCCAGCCGACCCCGCTGCCGACCAAGACCGACCTGATCAGCGTCTACAAGGAAGCCGTCGACAACAACGCCGACCTCGCCGCCGCCCAGGCCGACTACCTGGCGCGCAAGGAAGTGGTGCCCCAGGCCCGCGCCGGCCTGCTGCCGCAACTCGGCGCCGGCGGCCGTATCGGCGACTCACGGATCGCTCTCGACGAACCGGCCGCCACGGTCAAACGCAGCAGTCATGTGGTCCAGGCCAGCCTCAGCCAGCCGCTGTTCCGCGCCGACCGCTGGTTCCAGTGGCAGGCCGCCAAGGAAACCAGCGACCAGGCCAAGCTGGAATTCTCCGCGACCCAG…	MLRRLSLAAAVAAATGVAWAAQPTPLPTKTDLISVYKEAVDNNADLAAAQADYLARKEVVPQARAGLLPQLGAGGRIGDSRIALDEPAATVKRSSHVVQASLSQPLFRADRWFQWQAAKETSDQAKLEFSATQQDLILRSAETYFTVLRAQDNLATSKAEEAAFKRQLDQANERFDVGLSDKTDVLEAQASYDTARANRLIAEQRVDDAFQALVTLTNRDYSAIEGMRHTLPVVPPAPNDAKAWVDTAVQQNLRLLASNYAVNAAEETLRQRKAGHLPTLDAVAQYQKGDNDALGFANSAANPLVHYGKDVEERTIGLELNIPIYTGGLTSSQVRESYQRLNQSEQSREGQRRQVVQDTRNLHRAVNTDVEQVQARRQAIISNQSSLEATEIGYQVGTR…	MLRRLSLAAAVAAATGVAWAAQPTPLPTKTDLISVYKEAVDNNADLAAAQADYLARKEVVPQARAGLLPQLGAGARVGDTRIAFDERPATVKRNSQVVQATLSQPLFRADRWFQWQAAKETSDQARLEFSATQQDLILRSAETYFTVLRAQDNLATSKAEEAAFKRQLDQANERFDVGLSDKTDVLEAQASYDTARANRLIAEQRVDDAFQALVTLTNRDYSAIEGMRHTLPVVPPAPNDAKAWVDTAVQQNLRLLASNYAVNAAEETLRQRKAGHLPTLDAVAQYQKGDNDALGFANSAANPLVHYGKYVDERSIGLELNIPIYSGGLTSSQVRESYQRLNQSEQSREGQRRQVVQDTRNLHRAVNTDVEQVQARRQAIISNQSSLEATEIGYQVGTR…	100.00	gnl|BL_ORD_ID|2051|hsp_num:0	2195
NODE_7_length_214334_cov_29.587160_154 # 154403 # 155860 # -1 # ID=7_154;partial=00;start_type=ATG;rbs_motif=GGA/GAG/AGG;rbs_spacer=5-10bp;gc_cont=0.686	NODE_7_length_214334_cov_29.587160_154	154403	155860	-	Perfect	850	963.37	OprM	100.0	3000379	protein homolog model	n/a	n/a	macrolide antibiotic; fluoroquinolone antibiotic; monobactam; aminoglycoside antibiotic; carbapenem; cephalosporin; cephamycin; penam; tetracycline antibiotic; peptide antibiotic; acridine dye; aminocoumarin antibiotic; diaminopyrimidine antibiotic; sulfonamide antibiotic; phenicol antibiotic; penem	antibiotic efflux	resistance-nodulation-cell division (RND) antibiotic efflux pump	ATGAAACGGTCCTTCCTTTCCCTGGCGGTAGCCGCTGTCGTTCTGTCCGGCTGCTCGCTGATCCCCGACTACCAGCGCCCCGAGGCGCCGGTAGCCGCGGCCTACCCGCAAGGGCAGGCCTACGGGCAGAACACCGGCGCGGCGGCCGTTCCGGCCGCCGACATCGGCTGGCGCGAGTTCTTCCGCGACCCGCAGTTGCAGCAACTGATCGGCGTGGCGCTGGAAAACAACCGCGACCTGCGGGTCGCCGCGTTGAACGTCGAGGCCTTCCGGGCGCAGTACCGCATCCAGCGGGCCGACCTGTTCCCGCGCATCGGCGTGGACGGTAGCGGCACCCGCCAGCGTTTGCCGGGCGACCTGTCGACCACCGGCAGTCCGGCGATTTCCAGCCAGTACGGG…	MKRSFLSLAVAAVVLSGCSLIPDYQRPEAPVAAAYPQGQAYGQNTGAAAVPAADIGWREFFRDPQLQQLIGVALENNRDLRVAALNVEAFRAQYRIQRADLFPRIGVDGSGTRQRLPGDLSTTGSPAISSQYGVTLGTTAWELDLFGRLRSLRDQALEQYLATEQAQRSAQTTLVASVATAYLTLKADQAQLQLTKDTLGTYQKSFDLTQRSYDVGVASALDLRQAQTAVEGARATLAQYTRLVAQDQNALVLLLGSGIPANLPQGLGLDQTLLTEVPAGLPSDLLQRRPDILEAEHQLMAANASIGAARAAFFPSISLTANAGTMSRQLSGLFDAGSGSWLFQPSINLPIFTAGSLRASLDYAKIQKDINVAQYEKAIQTAFQEVADGLAARGTFTEQ…	MKRSFLSLAVAAVVLSGCSLIPDYQRPEAPVAAAYPQGQAYGQNTGAAAVPAADIGWREFFRDPQLQQLIGVALENNRDLRVAALNVEAFRAQYRIQRADLFPRIGVDGSGTRQRLPGDLSTTGSPAISSQYGVTLGTTAWELDLFGRLRSLRDQALEQYLATEQAQRSAQTTLVASVATAYLTLKADQAQLQLTKDTLGTYQKSFDLTQRSYDVGVASALDLRQAQTAVEGARATLAQYTRLVAQDQNALVLLLGSGIPANLPQGLGLDQTLLTEVPAGLPSDLLQRRPDILEAEHQLMAANASIGAARAAFFPSISLTANAGTMSRQLSGLFDAGSGSWLFQPSINLPIFTAGSLRASLDYAKIQKDINVAQYEKAIQTAFQEVADGLAARGTFTEQ…	100.00	gnl|BL_ORD_ID|2426|hsp_num:0	1305
NODE_7_length_214334_cov_29.587160_155 # 155862 # 159002 # -1 # ID=7_155;partial=00;start_type=ATG;rbs_motif=GGA/GAG/AGG;rbs_spacer=5-10bp;gc_cont=0.646	NODE_7_length_214334_cov_29.587160_155	155862	159002	-	Strict	750	757673	adeF	41.07	3000777	protein homolog model	n/a	n/a	fluoroquinolone antibiotic; tetracycline antibiotic	antibiotic efflux	resistance-nodulation-cell division (RND) antibiotic efflux pump	ATGTCGAAGTTTTTCATTGATAGGCCCATTTTCGCGTGGGTGATCGCCTTGGTGATCATGCTCGCGGGCGGCCTGTCGATCCTCAGTCTGCCGGTCAACCAGTACCCGGCCATCGCCCCGCCGGCCATCGCCGTGCAGGTGAGCTACCCGGGCGCCTCGGCCGAGACGGTGCAGGACACCGTGGTCCAGGTGATCGAGCAGCAGATGAACGGGATCGACAATCTGCGCTACATCTCCTCGGAGAGTAACTCCGACGGCAGCATGACCATCACCGTGACCTTCGAACAGGGCACCGACCCCGACATCGCCCAGGTTCAGGTGCAGAACAAGCTGCAACTGGCCACCCCGCTGCTGCCGCAGGAAGTGCAGCGCCAGGGGATCCGGGTGACCAAGGCGGTG…	MSKFFIDRPIFAWVIALVIMLAGGLSILSLPVNQYPAIAPPAIAVQVSYPGASAETVQDTVVQVIEQQMNGIDNLRYISSESNSDGSMTITVTFEQGTDPDIAQVQVQNKLQLATPLLPQEVQRQGIRVTKAVKNFLMVVGVVSTDGSMTKEDLSNYIVSNIQDPLSRTKGVGDFQVFGSQYSMRIWLDPAKLNSYQLTPGDVSSAIQAQNVQISSGQLGGLPAVKGQQLNATIIGKTRLQTAEQFENILLKVNPDGSQVRLKDVADVGLGGQDYSINAQFNGSPASGIAIKLATGANALDTAKAIRQTIANLEPFMPQGMKVVYPYDTTPVVSASIHEVVKTLGEAILLVFLVMYLFLQNFRATLIPTIAVPVVLLGTFGVLAAFGFSINTLTMFGMV…	MNISKFFIDRPIFAGVLSVLILLAGLLSVFQLPISEYPEVVPPSVVVRAQYPGANPKVIAETVASPLEESINGVEDMLYMQSQANSDGNLTITVNFKLGIDPDKAQQLVQNRVSQAMPRLPEDVQRLGVTTLKSSPTLTMVVHLTSPDNRYDMTYLRNYAVLNVKDRLARLQGVGEVGLFGSGDYAMRVWLDPQKVAQRNLTATEIVNAIREQNIQVAAGTIGASPSNSPLQLSVNAQGRLTTEQEFADIILKTAPDGAVTRLGDVARVELAASQYGLRSLLDNKQAVAIPIFQAPGANALQVSDQVRSTMKELSKDFPSSIKYDIVYDPTQFVRASIKAVVHTLLEAITLVVVVVILFLQTWRASIIPLLAVPVSIIGTFALMLAFGYSINALSLFGM…	98.77	gnl|BL_ORD_ID|137|hsp_num:0	153
NODE_7_length_214334_cov_29.587160_156 # 159018 # 160169 # -1 # ID=7_156;partial=00;start_type=ATG;rbs_motif=GGAG/GAGG;rbs_spacer=5-10bp;gc_cont=0.666	NODE_7_length_214334_cov_29.587160_156	159018	160169	-	Perfect	650	768074	MexA	100.0	3000377	protein homolog model	n/a	n/a	macrolide antibiotic; fluoroquinolone antibiotic; monobactam; carbapenem; cephalosporin; cephamycin; penam; tetracycline antibiotic; peptide antibiotic; aminocoumarin antibiotic; diaminopyrimidine antibiotic; sulfonamide antibiotic; phenicol antibiotic; penem	antibiotic efflux	resistance-nodulation-cell division (RND) antibiotic efflux pump	ATGCAACGAACGCCAGCCATGCGTGTACTGGTTCCGGCCCTGCTGGTCGCGATTTCGGCCCTTTCCGGGTGCGGAAAAAGCGAGGCGCCGCCGCCGGCGCAAACGCCGGAGGTCGGGATCGTGACCCTGGAAGCGCAGACGGTGACCCTGAATACCGAGCTGCCGGGCCGGACCAATGCGTTCCGCATCGCCGAGGTGCGTCCCCAGGTGAACGGCATCATCCTCAAGCGCCTGTTCAAGGAAGGCAGCGACGTCAAGGCCGGGCAGCAGCTCTACCAGATCGACCCCGCCACCTACGAGGCCGACTACCAGAGCGCCCAGGCCAACCTGGCCTCGACCCAGGAGCAGGCCCAGCGCTACAAGCTGCTGGTCGCCGACCAGGCCGTGAGCAAGCAGCAG…	MQRTPAMRVLVPALLVAISALSGCGKSEAPPPAQTPEVGIVTLEAQTVTLNTELPGRTNAFRIAEVRPQVNGIILKRLFKEGSDVKAGQQLYQIDPATYEADYQSAQANLASTQEQAQRYKLLVADQAVSKQQYADANAAYLQSKAAVEQARINLRYTKVLSPISGRIGRSAVTEGALVTNGQANAMATVQQLDPIYVDVTQPSTALLRLRRELASGQLERAGDNAAKVSLKLEDGSQYPLEGRLEFSEVSVDEGTGSVTIRAVFPNPNNELLPGMFVHAQLQEGVKQKAILAPQQGVTRDLKGQATALVVNAQNKVELRVIKADRVIGDKWLVTEGLNAGDKIITEGLQFVQPGVEVKTVPAKNVASAQKADAAPAKTDSKG	MQRTPAMRVLVPALLVAISALSGCGKSEAPPPAQTPEVGIVTLEAQTVTLNTELPGRTNAFRIAEVRPQVNGIILKRLFKEGSDVKAGQQLYQIDPATYEADYQSAQANLASTQEQAQRYKLLVADQAVSKQQYADANAAYLQSKAAVEQARINLRYTKVLSPISGRIGRSAVTEGALVTNGQANAMATVQQLDPIYVDVTQPSTALLRLRRELASGQLERAGDNAAKVSLKLEDGSQYPLEGRLEFSEVSVDEGTGSVTIRAVFPNPNNELLPGMFVHAQLQEGVKQKAILAPQQGVTRDLKGQATALVVNAQNKVELRVIKADRVIGDKWLVTEGLNAGDKIITEGLQFVQPGVEVKTVPAKNVASAQKADAAPAKTDSKG	100.00	gnl|BL_ORD_ID|451|hsp_num:0	440
NODE_8_length_208297_cov_31.783891_97 # 109895 # 110683 # 1 # ID=8_97;partial=00;start_type=ATG;rbs_motif=AGGA;rbs_spacer=5-10bp;gc_cont=0.646	NODE_8_length_208297_cov_31.783891_97	109895	110683	+	Strict	500	528.48	OXA-485	98.47	3003642	protein homolog model	n/a	n/a	cephalosporin; penam	antibiotic inactivation	OXA beta-lactamase	ATGCGCCCTCTCCTCTTCAGCGCCCTTCTCCTGCTCTCCGGGCATGCCCAGGCCAGCGAATGGAACGACAGCCGGGCCGTGGACAAGCTATTCGGAGCGGCCGGTGTGAAAGGCACCTTCGTCCTTTACGATGTGCAGCGGCAGCGCTATGTCGGCCATGACCGGGAGCGCGCGGAAACTCGCTTCGTTCCTGCCTCCACCTACAAGGTGGCGAACAGCCTGATCGGCTTATCCACAGGGGCGGTTAAATCCGCCGACGAGGTTCTTCCCTATGGCGGCAAGCCCCAGCGCTTCAAGGCCTGGGAGCACGACATGAGCCTGCGCGACGCGATCAAGGCATCGAACGTACCGGTCTACCAGGAACTGGCGCGACGCATCGGCCTGGAGCGGATGCGCGCC…	MRPLLFSALLLLSGHAQASEWNDSRAVDKLFGAAGVKGTFVLYDVQRQRYVGHDRERAETRFVPASTYKVANSLIGLSTGAVKSADEVLPYGGKPQRFKAWEHDMSLRDAIKASNVPVYQELARRIGLERMRANVSRLGYGNAEIGQVVDNFWLVGPLKISAMEQTRFLLRLAQGELPFPAPVQSTVRAMTLLESGPGWELHGKTGWCFDCTPELGWWVGWVKRNERLYGFALNIDMPGGEADIGKRVELGKASLKALGILP	MRPLLFSALLLLSGRAQASEWNDSQAVDKLFGAAGVKGTFVLYDVQRQRYVGHDRERAETRFVPASTYKVANSLIGLSTGAVRSADEVLPYGGKPQRFKAWEHDMSLRDAIKASNVPVYQELARRIGLERMRANVSHLGYGNAEIGQVVDNFWLVGPLKISAMEQTRFLLRLAQGELPFPAPVQSTVRAMTLLESGPGWELHGKTGWCFDCTPELGWWVGWVKRNERLYGFALNIDMPGGEADIGKRVELGKASLKALGILP	100.00	gnl|BL_ORD_ID|2395|hsp_num:0	3546
NODE_9_length_206027_cov_23.746019_175 # 192532 # 193812 # 1 # ID=9_175;partial=00;start_type=ATG;rbs_motif=None;rbs_spacer=None;gc_cont=0.681	NODE_9_length_206027_cov_23.746019_175	192532	193812	+	Strict	800	846269	MuxA	99.77	3004073	protein homolog model	n/a	n/a	macrolide antibiotic; monobactam; tetracycline antibiotic; aminocoumarin antibiotic	antibiotic efflux	resistance-nodulation-cell division (RND) antibiotic efflux pump	ATGACTCCAACGACCGGTAAATCCAAGTTCCGTACCCTGCGCCCGTGGCTGATCACCGCCCTGGCCTTCGCCGCCGTGATCGGCCTGGTGATGTGGCTGGCGGCGCCCGCCTCGGCGCCGTCCTCCGACGGGCGACCCGGTCGCGGCGGCAAGCCGGGCGCCGCGCTGCCCAAGGCCAACGCGCTCACCGTCGGCGTGGCCAGGGTGGAGCAGGGCGACCTGGCGCTGCATTTCAACGCGCTTGGCACCGTCACCGCCTTCAACACGGTGAACGTCAAGCCGCGGGTCAACGGCGAGCTGGTCAAGGTGCTGTTCCAGGAGGGGCAGGAGGTCAAGGCCGGCGACCTGCTGGCGGTGGTCGACCCGCGCACCTACAAGGCGGCGCTGGCCCAGGCCGAG…	MTPTTGKSKFRTLRPWLITALAFAAVIGLVMWLAAPASAPSSDGRPGRGGKPGAALPKANALTVGVARVEQGDLALHFNALGTVTAFNTVNVKPRVNGELVKVLFQEGQEVKAGDLLAVVDPRTYKAALAQAEGTLMQNQAQLKNAEIDLQRYKGLYAEDSIAKQTLDTQEAQVRQLQGTIRTNQGQVDDARLNLTFTEVRAPISGRLGLRQVDIGNLVTSGDTTPLVVITQVKPISVVFSLPQQQIGTVVEQMNGPGKLAVTALDRNQDKVLAEGTLTTLDNQIDTTTGTVKLKARFENADGKLFPNQFVNVRLLAQTLKGVLTIPANAVQRGTNGIYVYVVGADNKVSQRSVAIGTSENERVVVESGLKAGEQVVVEGTDRLRDGMEVRVAEASPQV…	MTPTTGKSKFRTLRPWLITALAFAAVIGLVMWLAAPASAPSSDGRPGRGGKPGAALPKANALTVGVARVEQGDLALHFNALGTVTAFNTVNVKPRVNGELVKVLFQEGQEVKAGDLLAVVDPRTYKAALAQAEGTLMQNQAQLKNAEIDLQRYKGLYAEDSIAKQTLDTQEAQVRQLQGTIRTNQGQVDDARLNLTFTEVRAPISGRLGLRQVDIGNLVTSGDTTPLVVITQVKPISVVFSLPQQQIGTVVEQMNGPGKLTVTALDRNQDKVLAEGTLTTLDNQIDTTTGTVKLKARFENADGKLFPNQFVNVRLLAQTLKGVLTIPANAVQRGTNGIYVYVVGADNKVSQRSVAIGTSENERVVVESGLKAGEQVVVEGTDRLRDGMEVRVAEASPQV…	100.00	gnl|BL_ORD_ID|2355|hsp_num:0	2717
NODE_9_length_206027_cov_23.746019_176 # 193809 # 196940 # 1 # ID=9_176;partial=00;start_type=ATG;rbs_motif=GGAG/GAGG;rbs_spacer=5-10bp;gc_cont=0.679	NODE_9_length_206027_cov_23.746019_176	193809	196940	+	Perfect	1900	2073.52	MuxB	100.0	3004074	protein homolog model	n/a	n/a	macrolide antibiotic; monobactam; tetracycline antibiotic; aminocoumarin antibiotic	antibiotic efflux	resistance-nodulation-cell division (RND) antibiotic efflux pump	ATGAACCCGTCCCGCCCGTTCATCCTGCGGCCGGTCGCGACCACCCTGCTGATGGTGGCGATCCTGCTCTCGGGCCTGATCGCCTACCGCTTCCTGCCGATCTCGGCGTTGCCGGAAGTGGACTACCCGACCATCCAGGTGGTCACCCTGTACCCCGGCGCCAGCCCGGAGATCATGACCTCGTCGATCACCGCGCCGCTGGAGAACCAGCTCGGGCAGATTCCGGGGCTCAACGAGATGTCTTCCAGCAGTTCCGGCGGCGCCTCGGTGATCACCCTGCAATTCAGCCTGCAGAGCAACCTCGATGTCGCCGAGCAGGAAGTCCAGGCGGCGATCAACGCCGCGCAGAGCCTGCTGCCCAACGACCTGCCGAACCAGCCGGTGTTCAGCAAGGTGAAT…	MNPSRPFILRPVATTLLMVAILLSGLIAYRFLPISALPEVDYPTIQVVTLYPGASPEIMTSSITAPLENQLGQIPGLNEMSSSSSGGASVITLQFSLQSNLDVAEQEVQAAINAAQSLLPNDLPNQPVFSKVNPADAPILTLAVMSDGMPLPQIQDLVDTRLAQKISQISGVGLVSISGGQRPAVRVRANPTALAAAGLSLEDLRSTVTSNNLNGPKGSFDGPTRASTLDANDQLRSADAYRDLIIAYKNGSPLRIRDVASVEDDAENVRLAAWANNLPAVVLNIQRQPGANVIEVVDRIKALLPQLQSTLPGNLDVQVLTDRTTTIRASVKDVQFELALAVALVVMVTFLFLRNVYATLIPSFAVPLSLIGTFGVMYLSGFSINNLTLMALTIATGFV…	MNPSRPFILRPVATTLLMVAILLSGLIAYRFLPISALPEVDYPTIQVVTLYPGASPEIMTSSITAPLENQLGQIPGLNEMSSSSSGGASVITLQFSLQSNLDVAEQEVQAAINAAQSLLPNDLPNQPVFSKVNPADAPILTLAVMSDGMPLPQIQDLVDTRLAQKISQISGVGLVSISGGQRPAVRVRANPTALAAAGLSLEDLRSTVTSNNLNGPKGSFDGPTRASTLDANDQLRSADAYRDLIIAYKNGSPLRIRDVASVEDDAENVRLAAWANNLPAVVLNIQRQPGANVIEVVDRIKALLPQLQSTLPGNLDVQVLTDRTTTIRASVKDVQFELALAVALVVMVTFLFLRNVYATLIPSFAVPLSLIGTFGVMYLSGFSINNLTLMALTIATGFV…	100.00	gnl|BL_ORD_ID|2436|hsp_num:0	2718
NODE_9_length_206027_cov_23.746019_177 # 196937 # 200047 # 1 # ID=9_177;partial=00;start_type=ATG;rbs_motif=GGA/GAG/AGG;rbs_spacer=5-10bp;gc_cont=0.677	NODE_9_length_206027_cov_23.746019_177	196937	200047	+	Perfect	1900	2078.91	MuxC	100.0	3004075	protein homolog model	n/a	n/a	macrolide antibiotic; monobactam; tetracycline antibiotic; aminocoumarin antibiotic	antibiotic efflux	resistance-nodulation-cell division (RND) antibiotic efflux pump	ATGAGCCTGTCCACGCCCTTCATCCGCCGCCCGGTCGCCACCACGCTGCTGACCCTGGCGTTGCTGCTGGCCGGCACCCTGTCGTTCGGCCTGCTGCCGGTGGCGCCGCTGCCCAACGTCGATTTTCCGGCCATCGTGGTCAGCGCCAGCCTGCCGGGCGCTAGCCCGGAAACCATGGCCTCGTCGGTGGCCACGCCGCTGGAGCGCTCGCTGGGACGGATCGCCGGGATCAGCGAGATGACCTCCAGCAGTTCGCTGGGCTCGACCACCGTGGTGCTCGTGTTTGACCTGGAGAAGGACATCGACGGCGCCGCCCGCGAGGTGCAGGCGGCGATCAACGGCGCGATGAGCCTGCTGCCCAGCGGCATGCCGAACAATCCCAGCTACCGCAAGGCCAAC…	MSLSTPFIRRPVATTLLTLALLLAGTLSFGLLPVAPLPNVDFPAIVVSASLPGASPETMASSVATPLERSLGRIAGISEMTSSSSLGSTTVVLVFDLEKDIDGAAREVQAAINGAMSLLPSGMPNNPSYRKANPSDMPIMVLTLTSETQSRGEMYDLASTVLAPKLSQVQGVGQVSIGGSSLPAVRVDLNPDAMSQYGLSLDSVRTAIAAANSNGPKGAVEKDDKHWQVDANDQLRKAREYEPLVIHYNADNGAAVRLGDVAKVSDSVEDVRNAGFSDDLPAVLLIVTRQPGANIIEATDAIHAQLPVLQELLGPQVKLNVMDDRSPSIRASLEEAELTLLISVALVILVVFLFLRNGRATLIPSLAVPVSLIGTFAVMYLCDFSLNNLSLMALIIATG…	MSLSTPFIRRPVATTLLTLALLLAGTLSFGLLPVAPLPNVDFPAIVVSASLPGASPETMASSVATPLERSLGRIAGISEMTSSSSLGSTTVVLVFDLEKDIDGAAREVQAAINGAMSLLPSGMPNNPSYRKANPSDMPIMVLTLTSETQSRGEMYDLASTVLAPKLSQVQGVGQVSIGGSSLPAVRVDLNPDAMSQYGLSLDSVRTAIAAANSNGPKGAVEKDDKHWQVDANDQLRKAREYEPLVIHYNADNGAAVRLGDVAKVSDSVEDVRNAGFSDDLPAVLLIVTRQPGANIIEATDAIHAQLPVLQELLGPQVKLNVMDDRSPSIRASLEEAELTLLISVALVILVVFLFLRNGRATLIPSLAVPVSLIGTFAVMYLCDFSLNNLSLMALIIATG…	100.00	gnl|BL_ORD_ID|2439|hsp_num:0	2720
NODE_9_length_206027_cov_23.746019_178 # 200044 # 201543 # 1 # ID=9_178;partial=00;start_type=ATG;rbs_motif=GGAG/GAGG;rbs_spacer=5-10bp;gc_cont=0.697	NODE_9_length_206027_cov_23.746019_178	200044	201543	+	Strict	850	987638	OpmB	98.8	3004072	protein homolog model	n/a	n/a	macrolide antibiotic; monobactam; tetracycline antibiotic; aminocoumarin antibiotic	antibiotic efflux	resistance-nodulation-cell division (RND) antibiotic efflux pump	ATGAAACACACCCCCTCGTTGCTCGCCCTGGCCCTGGTCGCCGCCCTCGGCGGCTGCGCCATCGGCCCCGACTACCAGCGACCGGACCTGGCGGTGCCCGCCGAATTCAAGGAAGCCGAAGGCTGGCGCCGCGCCGAGCCGCGCGACGTGTTCCAGCGCGGCGCCTGGTGGGAGCTGTACGGCGACCAGACCCTGAACGACCTGCAGATGCACCTGGAACGTTCCAACCAGACCCTGGCCCAGTCGGTGGCGCAGTTCCGCCAGGCCGAGGCGCTGGTGCGCGGCGCGCGAGCCGCGTTCTTCCCGTCGATCACCGGCAACGTGGGCAAGACCCGCAGCGGCCAGGGCGGCGGCGACAGCACCGTGCGCCTTCCCGACGGCTCCACTGTGAGCAGCGGC…	MKHTPSLLALALVAALGGCAIGPDYQRPDLAVPAEFKEAEGWRRAEPRDVFQRGAWWELYGDQTLNDLQMHLERSNQTLAQSVAQFRQAEALVRGARAAFFPSITGNVGKTRSGQGGGDSTVRLPDGSTVSSGGGSGAISNSYSTSLGVSWEVDLWGKLRRQLEANQASLHASAADLAAVRLSQQSQLAQNYLQLRVMDEQIRLLNDTVTAYERSLKVAENKYRAGIVTRADVAQARTQLKSTQAQAIDLKYQRAQLEHAIAVLVGLPPAQFNLPPVASVPKLPDLPAVVPSQLLERRPDIASAERKVISANAQIGVAKAAYFPDLTLSAAGGYRSGSLSNWISTPNRFWSIGPQFAMTLFDGGLIGSQVDQAEATYDQTVATYRQTVLDGFREVEDYL…	MKHTPSLLALALVAALGGCAIGPDYQRPDLAVPAEFKEAEGWRRAEPRDVFQRGAWWELYGDQTLNDLQMHLERSNQTLAQSVAQFRQAEALVRGARAAFFPSITGNVGKTRSGQGGGDSTVLLPGGSTVSSGGSGAISTSYSTNLSVSWEVDLWGKLRRQLEANQASLHASAADLAAVRLSQQSQLAQNYLQLRVMDEQIRLLNDTVTAYERSLKVAENKYRAGIVTRADVAQARTQLKSTQAQAIDLKYQRAQLEHAIAVLVGLPPAQFNLPPVASVPKLPDLPAVVPSQLLERRPDIASAERKVISANAQIGVAKAAYFPDLTLSAAGGYRSGSLSNWISTPNRFWSIGPQFAMTLFDGGLIGSQVDQAEATYDQTVATYRQTVLDGFREVEDYLV…	100.20	gnl|BL_ORD_ID|2380|hsp_num:0	2716
NODE_10_length_179320_cov_29.260631_121 # 139574 # 141013 # -1 # ID=10_121;partial=00;start_type=ATG;rbs_motif=GGAG/GAGG;rbs_spacer=5-10bp;gc_cont=0.699	NODE_10_length_179320_cov_29.260631_121	139574	141013	-	Strict	850	932554	OprJ	99.16	3000802	protein homolog model	n/a	n/a	macrolide antibiotic; fluoroquinolone antibiotic; aminoglycoside antibiotic; cephalosporin; penam; tetracycline antibiotic; aminocoumarin antibiotic; diaminopyrimidine antibiotic; phenicol antibiotic	antibiotic efflux	resistance-nodulation-cell division (RND) antibiotic efflux pump	ATGCGCAAACCTGCTTTCGGCGTATCGGCGCTGCTGATCGCCCTGACCCTCGGCGCCTGCTCCATGGCGCCGACCTACGAACGTCCCGCCGCGCCGGTGGCCGACAGCTGGAGCGGCGCCGCCGCCCAGCGCCAGGGCGCGGCGATCGACACGCTGGATTGGAAGAGTTTCATCGTCGATGCCGAACTACGCCGCCTGGTGGACGTGGCCCTGGATAACAACCGCTCGCTGCGCCAGACCCTCCTGGATATCGAGGCGGCCCGCGCGCAGTATCGAATCCAGCGCGCCGACCGGGTTCCGGGCCTGAACGCCGCTGCCACCGGCAACCGCCAGCGGCAGCCGGCCGACCTGTCCGCCGGCAATCGCTCGGAAGTGGCCAGCAGCTACCAGGTCGGGCTG…	MRKPAFGVSALLIALTLGACSMAPTYERPAAPVADSWSGAAAQRQGAAIDTLDWKSFIVDAELRRLVDVALDNNRSLRQTLLDIEAARAQYRIQRADRVPGLNAAATGNRQRQPADLSAGNRSEVASSYQVGLALPEYELDLFGRVKSLTDAALQQYLASEEAARAARIALVAEVSQAYLSYDGALRRLALTRQTLVSREYSFALIDQRRAAGAATALDYQEALGLVEQARAEQERNLRQKQQAFNALVLLLGSDDAAQAIPRSPGRRPKLLQDIAPGTPSELIERRPDILAAEHRLRARNADIGAARAAFFPRISLTGSFGTSSAEMSGLFDGGSRSWSFLPTLTLPIFDGGRNRANLSLAEARKDSAVAAYEGTIQTAFREVADALAASDTLRREEK…	MRKPAFGVSALLIALTLGACSMAPTYERPAAPVADSWSGAAAQRQGAAIDTLDWKSFIVDAELRRLVDMALDNIRSLRQTLLDIEAARAQYRIQRADRVPGLNAAATGNRQRQPADLSAGNRSEVASSYQVGLALPEYELDLFGRVKSLTDAALQQYLASEEAARAARIALVAEVSQAYLSYDGALRRLALTRQTLVSREYSFALIDQRRAAGAATALDYQEALGLVEQARAEQERNLRQKQQAFNALVLLLGSDDAAQAIPRSPGQRPKLLQDIAPGTPSELIERRPDILAAEHRLRARNADIGAARAAFFPRISLTGSFGTSSAEMSGLFDGGSRSCSFLPTLTLPIFDGGRNRANLSLAEARKDSAVAAYEGTIQTAFREVADALAASDTLRREEK…	100.00	gnl|BL_ORD_ID|764|hsp_num:0	704
NODE_10_length_179320_cov_29.260631_122 # 141019 # 144150 # -1 # ID=10_122;partial=00;start_type=ATG;rbs_motif=GGAG/GAGG;rbs_spacer=5-10bp;gc_cont=0.656	NODE_10_length_179320_cov_29.260631_122	141019	144150	-	Strict	1800	1928.68	MexD	95.33	3000801	protein homolog model	n/a	n/a	macrolide antibiotic; fluoroquinolone antibiotic; aminoglycoside antibiotic; cephalosporin; penam; tetracycline antibiotic; aminocoumarin antibiotic; diaminopyrimidine antibiotic; phenicol antibiotic	antibiotic efflux	resistance-nodulation-cell division (RND) antibiotic efflux pump	ATGTCCGAATTCTTCATCAAGCGGCCGAACTTCGCCTGGGTGGTGGCCCTGTTCATCTCCCTGGCCGGCCTGCTGGTCATTTCCAAATTGCCGGTAGCGCAGTACCCCAATGTCGCGCCGCCACAGATCACCATCACCGCCACCTATCCCGGCGCCTCGGCGAAGGTGCTGGTGGACTCCGTCACCAGCGTGCTCGAGGAGTCGCTGAACGGCGCCAAGGGCCTGCTCTACTTCGAGTCGACCAACAACTCCAACGGCAGCGCCGAGATCGTCGTCACCTTCGAGCCGGGCACCGATCCGGACCTGGCCCAGGTGGACGTGCAGAACCGCCTGAAGAAAGCCGAGGCGCGCATGCCGCAGGCGGTGCTGACCCAGGGCCTGCAGGTCGAGCAGACCAGC…	MSEFFIKRPNFAWVVALFISLAGLLVISKLPVAQYPNVAPPQITITATYPGASAKVLVDSVTSVLEESLNGAKGLLYFESTNNSNGSAEIVVTFEPGTDPDLAQVDVQNRLKKAEARMPQAVLTQGLQVEQTSAGFLLIYALSYKEGAQRSDTTALGDYAARNINNELRRLPGVGKLQFFSSEAAMRVWIDPQKLVGFGLSIDDVSNAIRGQNVQVPAGAFGSAPGSSAQELTATLAVKGTLDDPQEFGQVVLRANEDGSLVRLADVARLELGKESYNISSRLNGTPTVGGAIQLSPGANAIQTATLVKQRLAELSAFFPEDMQYSVPYDTSRFVDVAIEKVIHTLIEAMVLVFLVMFLFLQNVRYTLIPSIVVPVCLLGTLMVMYLLGFSVNMMTMFG…	MSEFFIKRPNFAWVVALFISLGGLLVISKLPVAQYPNVAPPQITITATYPGASAKVLVDSVTSVLEESLNGAKGLLYFESTNNSNGTAEIVVTFEPGTDPDLAQVDVQNRLKKAEARMPQAVLTQGLQVEQTSAGFLLIYALSYKEGAQRSDTTALGDYAARNINNELRRLPGVGKLQFFSSEAAMRVWIDPQKLVGFGLSIDDVSNAIRGQNVQVPAGAFGSAPGSSAQELTATLAVKGTLDDPQEFGQVVLRANEDGSLVPARRCRAPGTRQGELQHFLATERHAHRGRGYPAVARGQRDPDPTLVKQRLAELSAFFPEDMQYSVPYDTSRFVDVAIEKVIHTLIEAMVLVFLVMFLFLENVRYTLIPSIVVPVCLLGTLMVMYLLGFSVNMMTMFG…	100.00	gnl|BL_ORD_ID|1524|hsp_num:0	1523
NODE_10_length_179320_cov_29.260631_123 # 144178 # 145242 # -1 # ID=10_123;partial=00;start_type=ATG;rbs_motif=AGGAG;rbs_spacer=5-10bp;gc_cont=0.719	NODE_10_length_179320_cov_29.260631_123	144178	145242	-	Strict	600	678322	MexC	98.59	3000800	protein homolog model	n/a	n/a	macrolide antibiotic; fluoroquinolone antibiotic; aminoglycoside antibiotic; cephalosporin; penam; tetracycline antibiotic; aminocoumarin antibiotic; diaminopyrimidine antibiotic; phenicol antibiotic	antibiotic efflux	resistance-nodulation-cell division (RND) antibiotic efflux pump	ATGGTGTTGCCGGTGGAGGTCCTGACGGTGCAGGCCGAGCCCCTGGCGCTGAGTTCGGAACTGCCTGGGCGGATCGAACCGGTGCGGGTCGCCGAGGTGCGTGCGCGGGTGGCCGGCATCGTCGTGCAGAAGCGCTTCGAGGAGGGCGCCGACGTCAAGGCTGGCGACCTGCTGTTCCAGATCGATCCGGCACCGCTGAAGGCTGCGGTGTCGCGCGCCGAGGGTGAGCTGGCGCGGAACCGCGCGGTGCTGTTCGAGGCGCAGGCGCGGGTGCGTCGCTACGAGCCGCTGGTGAAGATCCAGGCGGTCAGCCAGCAGGACTTCGATACCGCCACCGCCGACCTGCGCAGCGCCGAGGCGGCGACCCGCTCGGCCCAGGCCGACCTGGAGACCGCGCGC…	MVLPVEVLTVQAEPLALSSELPGRIEPVRVAEVRARVAGIVVQKRFEEGADVKAGDLLFQIDPAPLKAAVSRAEGELARNRAVLFEAQARVRRYEPLVKIQAVSQQDFDTATADLRSAEAATRSAQADLETARLNLGYASVTAPISGRIGRALVTEGALVGQGEATLMARIQQLDPIYADFTQTAAEALRLRDALKKGTLAAGDSQALTLRVEGTPYERQGALQFADVAVDRGTGQIALRGKFANPDGVLLPGMYVRVRTPQGIDNQAILVPQRAVRRSGDGSAQVMVVGADERAEARSVGTGVMQGSRWQITEGLEPGDRVIVGGLAAVQPGVKIVPKPDGAQAQAQSSAPQQ	MADLRAIGRIGALAMAIALAGCGPAEERQEAAEMVLPVEVLTVQAEPLALSSELPGRIEPVRVAEVRARVAGIVVRKRFEEGADVKAGDLLFQIDPAPLKAAVSRAEGELARNRAVLFEAQARVRRYEPLVKIQAVSQQDFDTATADLRSAEAATRSAQADLETARLNLGYASVTAPISGRIGRALVTEGALVGQGEATLMARIQQLDPIYADFTQTAAEALRLRDALKKGTLAAGDSQALTLRVEGTPYERQGALQFADVAVDRGTGQIALRGKFANPDGVLLPGMYVRVRTPQGIDNQAILVPQRAVHRSSDGSAQVMVVGADERAESRSVGTGVMQGSRWQITEGLEPGDRVIVGGLAAVQPGVKIVPKPDGAQAQAQSPAPQQ	91.47	gnl|BL_ORD_ID|763|hsp_num:0	805
NODE_11_length_172213_cov_27.996207_106 # 103710 # 106766 # -1 # ID=11_106;partial=00;start_type=ATG;rbs_motif=GGA/GAG/AGG;rbs_spacer=5-10bp;gc_cont=0.647	NODE_11_length_172213_cov_27.996207_106	103710	106766	-	Strict	1900	2048.09	MexW	99.9	3003031	protein homolog model	n/a	n/a	macrolide antibiotic; fluoroquinolone antibiotic; tetracycline antibiotic; acridine dye; phenicol antibiotic	antibiotic efflux	resistance-nodulation-cell division (RND) antibiotic efflux pump	ATGGCTTTTACCGATCCGTTCATCCGTCGTCCGGTCCTGGCGAGCGTGGTCAGCCTGCTGATCGTCCTGCTCGGCATGCAGGCCTTCAGCAAGCTGGTGATCCGCGAGTATCCGCAAATGGAGAACGCGCTGATCACGGTGACCACGCTCTACGCCGGAGCCAACGCGGAGACCATCCAGGGCTACATCACCCAGCCGCTGCAGCAGAGCCTGGCCAGCGCCGAAGGCATCGACTACATGACCTCGGTGAGCCGGCAGAACTATTCGACCATCTCCATCTACGCGCGGATCGGCGCCAATACCGATCGCCTGGTCACCGAGCTGCTGGCCAAGTCCAACGAAGTGAAGAGCCAGCTGCCGCCGGACGCCGAGGACCCGGTGCTGCAGAAGGAGGCCGCG…	MAFTDPFIRRPVLASVVSLLIVLLGMQAFSKLVIREYPQMENALITVTTLYAGANAETIQGYITQPLQQSLASAEGIDYMTSVSRQNYSTISIYARIGANTDRLVTELLAKSNEVKSQLPPDAEDPVLQKEAADASALMYISFYSEQMNNPQITDYLSRVIQPKLATLPGIAEAEILGNQVFAMRLWLDPVKMAAFGVTAGEINQAVQQYNFLAAAGEVKGQLVVTSVNASTDLKSPQAFAAIPVKTDGDRRVLMGDVARVELGAASYDAISSFNGIPSVYIGIKGTPSANPLDVIKEVRAKMPELEEQLPPNLKVSIAYDATRFIQASIDEVVKTLGEAVLIVIVVVFLFLGAFRSVLIPVVTIPLSMIGVLFFMQAMGYSINLLTLLAMVLAIGLVV…	MAFTDPFIRRPVLASVVSLLIVLLGMQAFSKLVIREYPQMENALITVTTLYAGANAETIQGYITQPLQQSLASAEGIDYMTSVSRQNYSTISIYARIGANTDRLVTELLAKSNEVKSQLPPDAEDPVLQKEAADASALMYISFYSEQMNNPQITDYLSRVIQPKLATLPGIAEAEILGNQVFAMRLWLDPVKMAAFGVTAGEINQAVQQYNFLAAAGEVKGQLVVTSVNASTDLKSPQAFAAIPVKTDGDRRVLMGDVARVELGAASYDAISSFNGIPSVYIGIKGTPSANPLDVIKEVRAKMPELEEQLPPNLKVSIAYDATRFIQASIDEVVKTLGEAVLIVIVVVFLFLGAFRSVLIPVVTIPLSMIGVLFFMQAMGYSINLLTLLAMVLAIGLVV…	100.00	gnl|BL_ORD_ID|2064|hsp_num:0	2208
NODE_11_length_172213_cov_27.996207_107 # 106817 # 107947 # -1 # ID=11_107;partial=00;start_type=ATG;rbs_motif=GGA/GAG/AGG;rbs_spacer=5-10bp;gc_cont=0.668	NODE_11_length_172213_cov_27.996207_107	106817	107947	-	Strict	650	737258	MexV	98.67	3003030	protein homolog model	n/a	n/a	macrolide antibiotic; fluoroquinolone antibiotic; tetracycline antibiotic; acridine dye; phenicol antibiotic	antibiotic efflux	resistance-nodulation-cell division (RND) antibiotic efflux pump	ATGTTGCTCCGCCGCATGTTGATCATGCTCGCCGCGGTGATCGCCGTGGTGGCGATTCTCGCCGGCTACAAGGTCTACTCCATCCGTCAGCAGATCGCCCTTTTCAGCGCACCGAAACCGCCGATCAGCGTGACCGCCAGCCCGGCCGAAAAGCGTCCCTGGCAGAGCCGCCTGCCAGCCATCGGCAGCCTCAAGGCATTCCAGGGCGTGACCCTCACCGCCGAAGTCTCCGGCACGGTACGCGACGTACTGTTCCTTTCCGGCGACCAGGTGAAGCTGGACCAACCGCTGATCCAGTTGGAAAGCGACGTCGAGGAAGCCACCCTGCGCACTGCCGAGGCCGATCTCGGCCTGGCCAGGGCCGAGTACCAGCGCGGCCGCGAACTGATCGGCAGCAAG…	MLLRRMLIMLAAVIAVVAILAGYKVYSIRQQIALFSAPKPPISVTASPAEKRPWQSRLPAIGSLKAFQGVTLTAEVSGTVRDVLFLSGDQVKLDQPLIQLESDVEEATLRTAEADLGLARAEYQRGRELIGSKAISKSEFDRLAAQWAKTSATVAELKAALAKKRVLAPFAGTIGIRQVDVGDYVSPGTPIATLQDLSTLLLDFHLPEQDFPLLGRGQLVKVRVSAYPGQVFDAEIAAINPKVDNETRNLQVRAALENPDGKLLPGMFANLEVMLPGEEQRVVVPETAITFTLYGDSIYVVGQKKDEQGQVSKDDKGQPQRVVERRFVRIGERREGLAVVLEGLEGGEQVVTSGQLKLDNGAAVAIVAERDLQQEH	MLLRRMLIMLAAVIAVVAILAGYKVYSIRQQIALFSAPKPPISVTASLAEKRPWQSRLPAIGSLKAFQGVTLTAEVSGTVRDVLFLSGDQVKLDQPLIQLESDVEEATLRTAEADLGLARAEYQRGRELIGSKAISKSEFDRLAAQWAKTSATVAELKAALAKKRVLAPFAGTIGIRQVDVGDYVSPGTPIATLQDLSTLLLDFHLPEQDFPLLSRGQLVKVRVAAYPAQVFDAEIAAINPKVDNETRNLQVRAALENPDGKLLPGMFANLEVMLPGEEQRVVVPETAITFTLYGDSIYVVGQKKDEQGQVSKDDKGQPQQVVERRFVRIGERREGLAVVLEGLEGGEQVVTSGQLKLDNGAAVAIVAERDLQQEH	100.00	gnl|BL_ORD_ID|2063|hsp_num:0	2207
NODE_12_length_167013_cov_25.474850_40 # 52864 # 53502 # -1 # ID=12_40;partial=00;start_type=ATG;rbs_motif=GGA/GAG/AGG;rbs_spacer=5-10bp;gc_cont=0.640	NODE_12_length_167013_cov_25.474850_40	52864	53502	-	Strict	400	437187	Pseudomonas aeruginosa catB7	98.58	3002679	protein homolog model	n/a	n/a	phenicol antibiotic	antibiotic inactivation	chloramphenicol acetyltransferase (CAT)	ATGGGCAACTATTTCGAGAGCCCCTTCAGGGGCAAGCTGCTCTCGGAACAGGTCAGCAACCCGAACATTCGGGTGGGGCGCTACAGCTACTACTCCGGCTACTATCACGGGCATTCCTTCGACGACTGCGCCCGCTACCTGATGCCGGACCGCGACGACGTGGACAAGCTGGTCATCGGCAGTTTCTGCTCGATCGGCAGTGGCGCCGCCTTCATCATGGCCGGCAACCAGGGACACCACGCCGAATGGGCGTCGACCTTCCCCTTCCACTTCATGCACGAAGAGCCGGCCTTCGCCGGCGCCGTGAACGGCTACCAGCCAGCCGGCGACACGCTGATCGGCCATGACGTCTGGATCGGTACCGAGGCGATGTTCATGCCCGGCGTACGGGTCGGCCAC…	MGNYFESPFRGKLLSEQVSNPNIRVGRYSYYSGYYHGHSFDDCARYLMPDRDDVDKLVIGSFCSIGSGAAFIMAGNQGHHAEWASTFPFHFMHEEPAFAGAVNGYQPAGDTLIGHDVWIGTEAMFMPGVRVGHGAIIGSRALVTGDVEPYAIVGGNPARTIRKRFSDGDIQNLLEMAWWDWPLADIEAAMPLLCAGDIPALYRHWKQRQATA	MGNYFESPFRGKLLSEQVSNPNIRVGRYSYYSGYYHGHSFDDCARYLMPDRDDVDKLVIGSFCSIGSGAAFIMAGNQGHRAEWASTFPFHFMHEEPVFAGAVNGYQPAGDTLIGHDVWIGTEAMFMPGVRVGHGAIIGSRALVTGDVEPYAIVGGNPARTIRKRFSDGDIQNLLEMAWWDWPLADIEAAMPLLCTGDIPALYRHWKQRQATA	100.00	gnl|BL_ORD_ID|2580|hsp_num:0	1042
NODE_15_length_115049_cov_27.671522_15 # 15133 # 15939 # 1 # ID=15_15;partial=00;start_type=ATG;rbs_motif=AGGA/GGAG/GAGG;rbs_spacer=11-12bp;gc_cont=0.709	NODE_15_length_115049_cov_27.671522_15	15133	15939	+	Strict	500	526554	APH(3')-IIb	98.88	3002645	protein homolog model	n/a	n/a	aminoglycoside antibiotic	antibiotic inactivation	APH(3')	ATGCATGATGCAGCCACCTCCATGCCGCCGCAGGCTCCCTCAACCTGGGCCGACTACCTTGCCGGCTACCGCTGGCGAGGGCAGGGCGAAGGATGTTCCGCGGCCACGGTCCACCGCCTGGAGGCTGCGCGGCGGCCGACCCTGTTCGTCAAGCAGGAAGTGCTGTCCGTACATGCCGAGCTGCCCGCCGAAATCGCCCGCCTGCGCTGGCTGCACGGTGCCGGCATCGACTGCCCGCAGGTGCTGAACGAAACCCAGAGCGACGGCCGGCAATGGCTGCTGATGAGCGCCGTGCCGGGGGACACGCTGTCCGCGCTGGCGCAGCGCGGCGAGCTGGAGCCCGAGCGCTTGGTGCGCCTGGTGGCCGCCGCCCTGCGCCGGCTGCACGATCTCGATCCG…	MHDAATSMPPQAPSTWADYLAGYRWRGQGEGCSAATVHRLEAARRPTLFVKQEVLSVHAELPAEIARLRWLHGAGIDCPQVLNETQSDGRQWLLMSAVPGDTLSALAQRGELEPERLVRLVAAALRRLHDLDPAACPFDHRLERRLDTVRQRVEAGLVDEADFDDDHRGRSATELYRLLLDRRPAVEDLVVAHGDACLPNLLAEGRRFSGFIDCGRLGVADRHQDLALAARDIEAELGAAWAEAFLVEYGGDIDGERLAYFRLLDEFF	MHDAATSMPPQAPSTWADYLAGYRWRGQGEGCSAATVHRLEAARRPTLFVKQEVLSAHAELPAEIARLRWLHGAGIDCPQVLNETQSDGRQWLLMSAMPGDTLSALAQRDELEPERLVRLVAAALRRLHDLDPAACPFDHRLERRLDTVRQRVEAGLVDEADFDDDHRGRSATELYRLLLDRRPAVEDLVVAHGDACLPNLLAEGRRFSGFIDCGRLGVADRHQDLALAARDIEAELGAAWAEAFLVEYGGDIDGERLAYFRLLDEFF	100.00	gnl|BL_ORD_ID|893|hsp_num:0	954
NODE_15_length_115049_cov_27.671522_24 # 28295 # 29488 # -1 # ID=15_24;partial=00;start_type=ATG;rbs_motif=AGGA/GGAG/GAGG;rbs_spacer=11-12bp;gc_cont=0.680	NODE_15_length_115049_cov_27.671522_24	28295	29488	-	Strict	700	734176	PDC-91	98.11	3004354	protein homolog model	n/a	n/a	monobactam; carbapenem; cephalosporin	antibiotic inactivation	PDC beta-lactamase	ATGCGCGATACCAGATTCCCCTGCCTGTGCGGCATCGCCGCTTCCACACTGCTGTTCGCCACCACCCCGGCCATTGCCGATGAGGCCCCGGCGGATCGCCTGAAGGCACTGGTCGACGCCGCCGTACAACCGGTGATGAAGGCCAATGACATTCCGGGCCTGGCCGTAGCCATCAGCCTGAAAGGAGAACCGCATTACTTCAGCTATGGGCTGGCCTCGAAAGAGGACGGCCGCCGGGTGACGCCGGAGACCCTGTTCGAGATCGGCTCGGTGAGCAAGACCTTCACCGCCACCCTCGCCGGCTATGCCCTGGCCCAGGACAAGATGCGCCTCGACGACCGCGCCAGCCAGCACTGGCCGGCGCTGCAGGGCAGCCGCTTCGACGGCATCAGCCTGCTC…	MRDTRFPCLCGIAASTLLFATTPAIADEAPADRLKALVDAAVQPVMKANDIPGLAVAISLKGEPHYFSYGLASKEDGRRVTPETLFEIGSVSKTFTATLAGYALAQDKMRLDDRASQHWPALQGSRFDGISLLDLATYTAGGLPLQFPDSVQKDRAQIRDYYRQWQPTYAPGSQRLYSNPSIGLFGYLAARSLGQPFERLMEQQLFPALGLEQTHLDVPEAALAQYAQGYGKDDRPLRVGPGPLDAEGYGVKTSAADLLRFVDANLHPERLDRPWAQALDATHRGYYKVGDMTQGLGWEAYDWPITLKRLQAGNSTPMALQPHRIARLPAPQALEGQRLLNKTGSTNGFGAYVAFVPGRDLGLVILANRNYPNAERVKIAYAILSGLEQQAKVPLKR	DEAPADRLKALVDAAVQPVMKANDIPGLAVAISLKGEPHYFSYGLASKEDGRRVTPETLFEIGSVSKTFTATLAGYALAQDKMRLDDRASQHWPALQGSRFDGISLLDLATYTAGGLPLQFPDSVQKDQAQIRDYYRQWQPTYAPGSQRLYSNPSIGLFGYLAARSLGQPFERLMEQQLFPALGLEQTHLDVPEAALAQYAQGYGKDDRPLRVGPGPLDAEGYGVKTSAADLLRFVDANLHPERLDRPWAQALDATHRGYYKVGDMTQGLGWEAYDWPISLKRLQAGNSLQPHRIARLPAPQALEGQRLLNKTGSTNGFGAYVAFIPGRDLGLVILANRNYPNAERVKIAYAILSGLEQQAKVPLKR	108.17	gnl|BL_ORD_ID|2551|hsp_num:0	2870
NODE_16_length_114564_cov_25.513907_20 # 17479 # 18156 # 1 # ID=16_20;partial=00;start_type=ATG;rbs_motif=GGA/GAG/AGG;rbs_spacer=5-10bp;gc_cont=0.701	NODE_16_length_114564_cov_25.513907_20	17479	18156	+	Perfect	400	441039	Pseudomonas aeruginosa CpxR	100.0	3004054	protein homolog model	n/a	n/a	macrolide antibiotic; fluoroquinolone antibiotic; monobactam; aminoglycoside antibiotic; carbapenem; cephalosporin; cephamycin; penam; tetracycline antibiotic; peptide antibiotic; aminocoumarin antibiotic; diaminopyrimidine antibiotic; sulfonamide antibiotic; phenicol antibiotic; penem	antibiotic efflux	resistance-nodulation-cell division (RND) antibiotic efflux pump	ATGAGCGAACTGCTGTTGATCGACGATGACCGGGAGCTCTGCGAGCTGCTCGGTACCTGGCTGGTCCAGGAAGGTTTCTCCGTGCGTGCCAGCCACGACGGCGCCCAGGCCCGTCGCGCCCTCGCCGAGCAGACGCCGGATGCCGTGGTGCTCGACGTGATGCTGCCGGACGGCAGCGGCCTGGAACTGCTCAAGCAACTGCGCGGCGACCATCCCGACCTGCCGGTGCTGATGCTGTCCGCCCGCGGCGAGCCGCTGGACCGCATCCTCGGTCTGGAACTGGGCGCCGACGACTACCTGGCCAAGCCCTGCGACCCGCGCGAACTCACCGCACGGCTGCGCGCCGTGCTGCGGCGAACCCACCCGGCGCAGCCCAGCGCGCAGATGCAACTGGGCGAC…	MSELLLIDDDRELCELLGTWLVQEGFSVRASHDGAQARRALAEQTPDAVVLDVMLPDGSGLELLKQLRGDHPDLPVLMLSARGEPLDRILGLELGADDYLAKPCDPRELTARLRAVLRRTHPAQPSAQMQLGDLSLNLTRGVAQIDGQEISLTLSESRILEALLRQPGEPLDKQALAQLALGRKLTLYDRSLDMHVSNLRKKLGSHPDGSPRILALRGRGYYYSH	MSELLLIDDDRELCELLGTWLVQEGFSVRASHDGAQARRALAEQTPDAVVLDVMLPDGSGLELLKQLRGDHPDLPVLMLSARGEPLDRILGLELGADDYLAKPCDPRELTARLRAVLRRTHPAQPSAQMQLGDLSLNLTRGVAQIDGQEISLTLSESRILEALLRQPGEPLDKQALAQLALGRKLTLYDRSLDMHVSNLRKKLGSHPDGSPRILALRGRGYYYSH	100.00	gnl|BL_ORD_ID|2368|hsp_num:0	2685
NODE_17_length_101484_cov_23.457404_19 # 20608 # 21765 # 1 # ID=17_19;partial=00;start_type=ATG;rbs_motif=AGxAGG/AGGxGG;rbs_spacer=3-4bp;gc_cont=0.704	NODE_17_length_101484_cov_23.457404_19	20608	21765	+	Strict	650	738413	mexM	98.96	3003704	protein homolog model	n/a	n/a	phenicol antibiotic	antibiotic efflux	resistance-nodulation-cell division (RND) antibiotic efflux pump	ATGCAGGCGTTGCGCAGTGGTGGGGGGCGGGTCCTGGTGGGCGTGCTGGCGGCGGGCCTGGTCGCCTTCGGCGGTTGGGCATGGCTCGGCGGCGACGCCGGGGCGAAGGCGGCGCCCGCGCCGGCCAGGGTCCCGGTGAACGTGGCGCGGGTGGAGCGGCGCGACGTCGAGCAACAGGTCAGCGGCATCGGTACGGTGACTTCGTTGCACAACGTGGTGATCCGCACCCAGATCGACGGCCAGTTGACCCGCCTGCTGGTGAGCGAAGGGCAGATGGTCGAGGCGGGCGAGTTGCTGGCGACCATCGATGACCGCGCCGTCGTCGCCGCGCTGGAGCAGGCGCAGGCCTCCAGGGCGAGCAACCAGGCCCAGCTGAAATCCGCCGAGCAGGACCTGCAA…	MQALRSGGGRVLVGVLAAGLVAFGGWAWLGGDAGAKAAPAPARVPVNVARVERRDVEQQVSGIGTVTSLHNVVIRTQIDGQLTRLLVSEGQMVEAGELLATIDDRAVVAALEQAQASRASNQAQLKSAEQDLQRYRSLYAERAVSRQLLDQQQATVDQLRATLKANDATINAERVRLSYTRITSPVSGKVGIRNVDVGNLVRVGDSLGLFSVTQIAPISVVFSLQQEQLPQLQALLGGEAAVRAYSRDGGSALGEGRLLTIDNQIDSSTGTIRVRASFDNRQARLWPGQFVAVSLHTGVRRDQLVLSSKAVRRGLEGNFVYRVAADRVEAVPVRVLQDIDGLSVVEGLASGDQVVVDGHSRLMPGALVDIQEPRPSLAQATERQP	MQALRSGGGRVLVGVLAAGLVAFGGWAWLGGDAGAKAAPAPARVPVIVARVERRDVEQQVSGIGTVTSLHNVVIRTQIDGQLTRLLVSEGQMVEAGELLATIDDRAVVAALEQAQASRASNQAQLKSAEQDLQRYRSLYAERAVSRQLLDQQQATVDQLRATLKANDATINAERVRLSYTRITSPVSGKVGIRNVDVGNLVRVGDSLGLFSVTQIAPISVVFSLQQEQLLQLQALLGGEAAVRAYSRDGGSALGEGRLLTIDNQIDSSTGTIRVRASFDNRQARLWPGQFVAVSLHTGVRRDQLVLSSKAVRRGLEGNFVYRVADDRVEAVPVRVLQDIDGLSVVEGLASGDQVVVDGHSRLMPGALVDIQEPRPSLAQATERRP	100.00	gnl|BL_ORD_ID|2066|hsp_num:0	2216
NODE_17_length_101484_cov_23.457404_20 # 21762 # 24872 # 1 # ID=17_20;partial=00;start_type=GTG;rbs_motif=GGAG/GAGG;rbs_spacer=5-10bp;gc_cont=0.679	NODE_17_length_101484_cov_23.457404_20	21762	24872	+	Strict	1900	2060.03	mexN	99.81	3003705	protein homolog model	n/a	n/a	phenicol antibiotic	antibiotic efflux	resistance-nodulation-cell division (RND) antibiotic efflux pump	GTGACGCCGCGCGCCGGGATTTCCGGCTGGTGCGTACGGCACCCGATCGCCACCGCGCTGCTGACCCTGGCCTCGCTGCTGCTGGGGCTGCTGGCGTTCCTCCGGCTCGGCGTGGCGCCGTTGCCGGAGGCGGACTTCCCGACCATCCAGATCAACGCCTTGCTGCCCGGCGGTAGCCCGGAAACCATGGCCTCGTCGGTGGCCACCCCCTTGGAAGTGCAGTTCAGCGCGATTCCCGGGATCACCGAGATGACCTCCAGCAGCGCCCTGGGCACTACCACCCTGACCCTGCAGTTCAGCCTCGACAAGAGCATCGACGTCGCCGCCCAGGAGGTCCAGGCGGCGATCAACGCCGCGGCCGGGCGGCTGCCGGTGGACATGCCGAATCTGCCGACCTGG…	VTPRAGISGWCVRHPIATALLTLASLLLGLLAFLRLGVAPLPEADFPTIQINALLPGGSPETMASSVATPLEVQFSAIPGITEMTSSSALGTTTLTLQFSLDKSIDVAAQEVQAAINAAAGRLPVDMPNLPTWRKVNPADSPIMILRVNSEMMPLIELSDYAETILARQLSQVNGVGQIFVVGQQRPAIRIQAQPEKLAAYQLTLADLRQSLQSASVNLAKGALYGEGRVSTLAANDQLFNASDYDDLVVAYRQGAPVFLKDVARIVSAPEDDYVQAWPNGVPGVALVILRQPGANIVDTADAIQAALPRLREMLPATIEVDVLNDRTRTIRSSLHEVELTLLLTIGLVVLVMGLFLRQLSATLIVATVLAVSLSASFAAMYVLGFTLNNLTLVALIIA…	MTPRAGISGWCVRHPIATALLTLASLLLGLLAFLRLGVAPLPEADFPTIQINALLPGGSPETMASSVATPLEVQFSAIPGITEMTSSSALGTTTLTLQFSLDKSIDVAAQEVQAAINAAAGRLPVDMPNLPTWRKVNPADSPIMILRVNSEMMPLIELSDYAETILARQLSQVNGVGQIFVVGQQRPAIRIQAQPEKLAAYQLTLADLRQSLQSASVNLAKGALYGEGRVSTLAANDQLFNASDYDDLVVAYRQGAPVFLKDVARIVSAPEDDYVQAWPNGVPGVALVILRQPGANIVDTADAIQAALPRLREMLPATIEVDVLNDRTRTIRSSLHEVELTLLLTIGLVVLVMGLFLRQLSATLIVATVLAVSLSASFAAMYVLGFTLNNLTLVALIIA…	100.00	gnl|BL_ORD_ID|2067|hsp_num:0	2217
NODE_23_length_84206_cov_29.510606_15 # 17564 # 17896 # 1 # ID=23_15;partial=00;start_type=ATG;rbs_motif=GGAGG;rbs_spacer=5-10bp;gc_cont=0.652	NODE_23_length_84206_cov_29.510606_15	17564	17896	+	Perfect	170	206838	Pseudomonas aeruginosa emrE	100.0	3004038	protein homolog model	n/a	n/a	aminoglycoside antibiotic	antibiotic efflux	small multidrug resistance (SMR) antibiotic efflux pump	ATGACCAATTATCTCTACCTCGCCATCGCCATCGCCGCCGAAGTGGTCGCCACCACCTCGCTGAAAGCCGTCGCCGGATTTAGCAAGCCACTGCCGCTGCTGCTGGTGGTGGGCGGCTACGTGCTCGCCTTCAGCATGCTCGTGCTGGTCATGCGCACCCTGCCGGTCGGCGTGGTCTACGCCATCTGGTCCGGACTGGGTATCGTCCTGGTCAGCCTGGTGGCGATGTTCGTCTACGGCCAGCGCCTGGACCCCGCGGCCCTCCTCGGTATCGGCCTGATCATCGCCGGCGTGCTGGTGATCCAGTTGTTCTCCCGCGCTTCGGGGCACTGA	MTNYLYLAIAIAAEVVATTSLKAVAGFSKPLPLLLVVGGYVLAFSMLVLVMRTLPVGVVYAIWSGLGIVLVSLVAMFVYGQRLDPAALLGIGLIIAGVLVIQLFSRASGH	MTNYLYLAIAIAAEVVATTSLKAVAGFSKPLPLLLVVGGYVLAFSMLVLVMRTLPVGVVYAIWSGLGIVLVSLVAMFVYGQRLDPAALLGIGLIIAGVLVIQLFSRASGH	100.00	gnl|BL_ORD_ID|2385|hsp_num:0	2655
NODE_25_length_80109_cov_25.958940_67 # 77609 # 78817 # 1 # ID=25_67;partial=00;start_type=GTG;rbs_motif=AGGAG;rbs_spacer=5-10bp;gc_cont=0.718	NODE_25_length_80109_cov_25.958940_67	77609	78817	+	Strict	500	748814	bcr-1	99.0	3003801	protein homolog model	n/a	n/a	bicyclomycin	antibiotic efflux	major facilitator superfamily (MFS) antibiotic efflux pump	GTGCCTGCGAGTGCATCGAGGATTCAGCTCGGAAGCGGCGAACGACGCCTGTTGCTGCTGTTGTCGGCGCTGGTGGCGTTCGGCCCGCTGTCGATCGACATGTATTTGCCGAGCCTGCCGGCGATCGCCGCCGATCTCGGCGCCAGCGATGCCCAGGTGCAGCGGAGCATCAGCGGCTTCCTGGTCGGCTTCTGCGTCGGCATGCTGTTCTACGGCCCCTTGTCCGACCGTTTCGGCCGGCGCCCGGTGCTGCTGGCCGGTATCGCCTTGTACCTGTTCAGCAGCCTGGCCTGCGCGCTGGCCGACAGCGCGGGGCAACTGGTCCTGCTGAGGGTGCTCCAGGCCCTCGGCGGCGGCGCCGCGTCGGTGCTGGCGCGGGCCATGGTGCGCGACCTCTAT…	VPASASRIQLGSGERRLLLLLSALVAFGPLSIDMYLPSLPAIAADLGASDAQVQRSISGFLVGFCVGMLFYGPLSDRFGRRPVLLAGIALYLFSSLACALADSAGQLVLLRVLQALGGGAASVLARAMVRDLYPLGEAARMLALMHMVTMLAPLAAPLLGGYLMLWAGWRALFVVLALFAGLCLLAVWRVAESHPPERRGGSLAQAFLAYGRLLGDRRALGYVLCMGLAFAGMFAYISAAPFVFIEHFGVRAERFGWFFGLNILGVMLATWCSARLVRRHGPQPLLRAGSLLACLSGLFLLGYAALGERGGLWALVPGLLCFVSVTGLLGANCIASLLALYPGQAGAASAVAVSGQFGLGCLASLAVGWLALPCVLPMALVMAVCGVGSLLALGLALHG…	MPASASRIQVGSGERRLLLLLSALVAFGPLSIDMYLPSLPAIAADLGASDAQVQRSISGFLVGFCVGMLFYGPLSDRFGRRPVLLAGIALYLFSSLACALADSAGQLVLLRVLQALGGGAASVLARAMVRDLYPLGEAARMLALMHMVTMLAPLAAPLLGGYLMLWAGWRALFVVLALFAGLCLLAVWRVAESHPPERRGGSLAQAFLAYGRLLGDRRALGYVLCMGLAFAGMFAYISAAPFVFIEHFGVRAERFGWFFGLNILGVMLATWCSARLVRRHGPRPLLRAGSLLACVSGLFLLGYAALGERGGLWALVPGLLCFVSVTGLLGANCIASLLALYPGQAGAASAVAVSGQFGLGCLASLAVGWLALPGVLPMALVMAVCGVGSLLALGLALHG…	100.00	gnl|BL_ORD_ID|2400|hsp_num:0	2303
NODE_29_length_72130_cov_23.194187_60 # 64656 # 66089 # 1 # ID=29_60;partial=00;start_type=GTG;rbs_motif=AGGA;rbs_spacer=5-10bp;gc_cont=0.699	NODE_29_length_72130_cov_23.194187_60	64656	66089	+	Strict	900	938717	PmpM	99.58	3004077	protein homolog model	n/a	n/a	fluoroquinolone antibiotic; aminoglycoside antibiotic; benzalkonium chloride	antibiotic efflux	multidrug and toxic compound extrusion (MATE) transporter	GTGAACAGCCCCGCCCTGCCCCTTTCCCGTGGCTTGCGCATCCGCGCCGAACTCAAGGAACTGCTGACCCTCGCCGCGCCGATCATGATCGCGCAACTGGCGACCACCGCCATGGGCTTCGTCGACGCGGTGATGGCCGGGCGCGCCAGTCCGCACGACCTGGCAGCGGTGGCGCTGGGCAACTCGATCTGGATCCCGATGTTCCTGCTGATGACCGGCACCCTGCTCGCCACCACGGCCAAGGTCGCCCAGCGCCATGGCGCCGGCGACCAGCCCGGCACCGGGCCGCTGGTGCGCCAGGCGCTGTGGCTGGCGCTGCTGATCGGACCGCTGTCGGGGGCGGTGCTGTGGTGGTTGTCGGAGCCGATCCTCGGCTTGATGAAAGTGCGCCCGGAACTG…	VNSPALPLSRGLRIRAELKELLTLAAPIMIAQLATTAMGFVDAVMAGRASPHDLAAVALGNSIWIPMFLLMTGTLLATTAKVAQRHGAGDQPGTGPLVRQALWLALLIGPLSGAVLWWLSEPILGLMKVRPELIGPSLLYLKGIALGFPAAALYHVLRCYTNGLGRTRPSMVLGIGGLLLNIPINYALIYGHFGMPKMGGPGCGWATGSVMWFMFLGMLFWVNKASIYRASQLFSRWEWPDRATIGPLVAVGLPIGIAVFAESSIFSVIALLIGGLDENVVAGHQIALNFSALVFMIPYSLGMAVTVRVGHNLGAGLPRDARFAAGVGMAAALGYACVSASLMLLLREQIAAMYSPDPAVIAIAASLIVFSALFQFSDALQVTAAGALRGYQDTRVTMI…	MNSPALPLSRGLRIRAELKELLTLAAPIMIAQLATTAMGFVDAVMAGRASPHDLAAVALGNSIWIPMFLLMTGTLLATTAKVAQRHGAGDQPGTGPLVRQALWLALLIGPLSGAVLWWLSEPILGLMKVRPELIGPSLLYLKGIALGFPAAALYHVLRCYTNGLGRTRPSMVLGIGGLLLNIPINYALIYGHFGMPKMGGPGCGWATGSVMWFMFLGMLFWVNKASIYRASQLFSRWEWPDRATIGPLVAVGLPIGIAVFAESSIFSVIALLIGGLDENVVAGHQIALNFSALVFMIPYSLGMAVTVRVGHNLGAGLPRDARFAAGVGMAAALGYACVSASLMLLLREQIAAMYSPDPAVIAIAASLIVFSALFQFSDALQVTAAGALRGYQDTRVTMI…	100.00	gnl|BL_ORD_ID|2451|hsp_num:0	2734
NODE_34_length_61332_cov_20.652072_27 # 27207 # 28625 # -1 # ID=34_27;partial=00;start_type=ATG;rbs_motif=GGAG/GAGG;rbs_spacer=5-10bp;gc_cont=0.711	NODE_34_length_61332_cov_20.652072_27	27207	28625	-	Strict	800	918302	OprN	99.79	3000805	protein homolog model	n/a	n/a	fluoroquinolone antibiotic; diaminopyrimidine antibiotic; phenicol antibiotic	antibiotic efflux	resistance-nodulation-cell division (RND) antibiotic efflux pump	ATGATTCACGCGCAGTCGATCCGGAGCGGGCTCGCGCCCGCCCTGGGTCTGTTCAGTCTGCTGGCGCTCAGCGCCTGCACGGTGGGTCCGGACTACCGGACCCCCGACACCGCGGCGGCGAAGATCGACGCCACGGCGAGCAAGCCCTACGACCGCAGCCGCTTCGAAAGCCTGTGGTGGAAACAGTTCGACGATCCGACCCTGAACCAACTGGTCGAACAGTCGCTGAGCGGCAACCGCGACCTGCGCGTGGCCTTCGCCCGCCTGCGCGCCGCCCGCGCCCTGCGCGACGACGTAGCCAACGATCGCTTCCCGGTGGTCACCAGCCGCGCCAGCGCCGACATCGGCAAGGGCCAGCAACCGGGAGTGACCGAGGACCGGGTCAACAGCGAGCGCTAC…	MIHAQSIRSGLAPALGLFSLLALSACTVGPDYRTPDTAAAKIDATASKPYDRSRFESLWWKQFDDPTLNQLVEQSLSGNRDLRVAFARLRAARALRDDVANDRFPVVTSRASADIGKGQQPGVTEDRVNSERYDLGLDSAWELDLFGRIRRQLESSDALSEAAEADLQQLQVSLIAELVDAYGQLRGAQLREKIALSNLENQKESRQLTEQLRDAGVGAELDVLRADARLAATAASVPQLQAEAERARHRIATLLGQRPEELTVDLSPRDLPAITKALPIGDPGELLRRRPDIRAAERRLAASTADVGVATADLFPRVSLSGFLGFTAGRGSQIGSSAARAWSVGPSISWAAFDLGSVRARLRGAKADADAALASYEQQVLLALEESANAFSDYGKRQE…	MIHAQSIRSGLASALGLFSLLALSACTVGPDYRTPDTAAAKIDATASKPYDRSRFESLWWKQFDDPTLNQLVEQSLSGNRDLRVAFARLRAARALRDDVANDRFPVVTSRASADIGKGQQPGVTEDRVNSERYDLGLDSAWELDLFGRIRRQLESSDALSEAAEADLQQLQVSLIAELVDAYGQLRGAQLREKIALSNLENQKESRQLTEQLRDAGVGAELDVLRADARLAATAASVPQLQAEAERARHRIATLLGQRPEELTVDLSPRDLPAITKALPIGDPGELLRRRPDIRAAERRLAASTADVGVATADLFPRVSLSGFLGFTAGRGSQIGSSAARAWSVGPSISWAAFDLGSVRARLRGAKADADAALASYEQQVLLALEESANAFSDYGKRQE…	100.00	gnl|BL_ORD_ID|304|hsp_num:0	172
NODE_34_length_61332_cov_20.652072_28 # 28622 # 31810 # -1 # ID=34_28;partial=00;start_type=ATG;rbs_motif=AGGA;rbs_spacer=5-10bp;gc_cont=0.658	NODE_34_length_61332_cov_20.652072_28	28622	31810	-	Perfect	2110	2147.09	MexF	100.0	3000804	protein homolog model	n/a	n/a	fluoroquinolone antibiotic; diaminopyrimidine antibiotic; phenicol antibiotic	antibiotic efflux	resistance-nodulation-cell division (RND) antibiotic efflux pump	ATGAATTTCTCCCAATTCTTCATCCAGCGGCCGATCTTCGCCGCGGTGCTGTCGCTGCTGATCCTGATCGGCGGCGCCATCTCCCTGTTCCAGCTACCCATCAGCGAATACCCGGAAGTGGTGCCGCCGACCGTCGTGGTCCGCGCCAACTTCCCCGGCGCCAACCCGAAAGTCATCGGCGAGACCGTCGCCTCTCCCCTGGAACAGGCGATCACCGGGGTGGAGAACATGCTCTACATGTCCTCCCAGTCGACCTCCGACGGCAAGCTGACCCTGACCATCACCTTCGCCCTCGGCACCGACCTGGACAACGCCCAGGTGCAGGTGCAGAACCGCGTCACCCGGACCGAGCCGAAGCTCCCGGAAGAAGTGACCCGGCTCGGCATCACCGTCGACAAG…	MNFSQFFIQRPIFAAVLSLLILIGGAISLFQLPISEYPEVVPPTVVVRANFPGANPKVIGETVASPLEQAITGVENMLYMSSQSTSDGKLTLTITFALGTDLDNAQVQVQNRVTRTEPKLPEEVTRLGITVDKASPDLTMVVHLTSPDNRYDMLYLSNYAVLNVKDELARLDGVGDVQLFGLGDYSLRVWLDPNKVASRNLTATDVVNAIREQNRQVAAGTLGAPPAPSDTSFQLSINTQGRLVTEEEFENIIIRAGANGEITRLRDIARVELGSNQYALRSLLNNKPAVAIPIFQRPGSNAIEISNLVREKMAELKHSFPQGMDYSIVYDPTIFVRGSIEAVVHTLFEALVLVVLVVILFLQTWRASIIPLAAVPVSLIGTFAVMHMLGFSLNALSLF…	MNFSQFFIQRPIFAAVLSLLILIGGAISLFQLPISEYPEVVPPTVVVRANFPGANPKVIGETVASPLEQAITGVENMLYMSSQSTSDGKLTLTITFALGTDLDNAQVQVQNRVTRTEPKLPEEVTRLGITVDKASPDLTMVVHLTSPDNRYDMLYLSNYAVLNVKDELARLDGVGDVQLFGLGDYSLRVWLDPNKVASRNLTATDVVNAIREQNRQVAAGTLGAPPAPSDTSFQLSINTQGRLVTEEEFENIIIRAGANGEITRLRDIARVELGSNQYALRSLLNNKPAVAIPIFQRPGSNAIEISNLVREKMAELKHSFPQGMDYSIVYDPTIFVRGSIEAVVHTLFEALVLVVLVVILFLQTWRASIIPLAAVPVSLIGTFAVMHMLGFSLNALSLF…	100.00	gnl|BL_ORD_ID|2424|hsp_num:0	1300
NODE_34_length_61332_cov_20.652072_29 # 31832 # 33076 # -1 # ID=34_29;partial=00;start_type=ATG;rbs_motif=GGAG/GAGG;rbs_spacer=5-10bp;gc_cont=0.691	NODE_34_length_61332_cov_20.652072_29	31832	33076	-	Strict	750	833558	MexE	99.76	3000803	protein homolog model	n/a	n/a	fluoroquinolone antibiotic; diaminopyrimidine antibiotic; phenicol antibiotic	antibiotic efflux	resistance-nodulation-cell division (RND) antibiotic efflux pump	ATGGAACAGTCATCCCACTTCTTCTGGCGCTACCCCCTCGCACTCGCGGCCGTACTGGTCCTGAGCGCCTGCGGCAAGGCCCCGGAAACCACCCAAGGCATGGCGGCGCCCAAGGTCAGCGTCGCCGAAGTCATCGAACAACCGCTGAACGAGTGGGACGAATTCACCGGCCGCCTGGAAGCCCCGGAATCGGTGGAGCTGCGCCCGCGGGTATCGGGCTACATCGACCGCGTGGCCTTCCATGAAGGCGCCCTGGTGAAGAAAGGCGACCTGCTGTTCCAGATCGACCCGCGCCCGTTCGAGGCCGAGGTCAAGCGCCTCGAAGCCCAGCTGCAACAGGCCCGCGCGGCCCAGGCGCGGAGCGTCAACGAAGCCCAGCGCGGCGAACGCCTGCGCGCC…	MEQSSHFFWRYPLALAAVLVLSACGKAPETTQGMAAPKVSVAEVIEQPLNEWDEFTGRLEAPESVELRPRVSGYIDRVAFHEGALVKKGDLLFQIDPRPFEAEVKRLEAQLQQARAAQARSVNEAQRGERLRASNAISAELADARTTAAQEAKAAVAATQAQLDAARLNLSFTRITAPIDGRVSRAEVTAGNLVNSGETLLTTLVSTDKVYAYFDADERVFLKYVELARQAGRDTRSESPVYLGLSSEDGNPHLGRLDFLDNQVNPRTGTIRGRAVFDNAKGEFTPGLYVRLKLVGSKTYAATLIKDEAVGTDLGKKFVLVLDGDNKTVYRTVEMGPKLEGLRIVRSGLSKGDRIVVNGLQRVRPGMQVDPQKVEMASADTLATLARLRQSVGDSEPPK…	MEQSSHFSWRYPLALAAVLVLSACGKAPETTQGMAAPKVSVAEVIEQPLNEWDEFTGRLEAPESVELRPRVSGYIDRVAFHEGALVKKGDLLFQIDPRPFEAEVKRLEAQLQQARAAQARSVNEAQRGERLRASNAISAELADARTTAAQEAKAAVAATQAQLDAARLNLSFTRITAPIDGRVSRAEVTAGNLVNSGETLLTTLVSTDKVYAYFDADERVFLKYVELARQAGRDTRSESPVYLGLSSEDGNPHLGRLDFLDNQVNPRTGTIRGRAVFDNAKGEFTPGLYVRLKLVGSKTYAATLIKDEAVGTDLGKKFVLVLDGDNKTVYRTVEMGPKLEGLRIVRSGLSKGDRIVVNGLQRVRPGMQVDPQKVEMASADTLATLARLRQSVGDSEPPK…	100.00	gnl|BL_ORD_ID|1064|hsp_num:0	1067
NODE_37_length_59521_cov_21.048212_23 # 19610 # 22747 # 1 # ID=37_23;partial=00;start_type=ATG;rbs_motif=GGAG/GAGG;rbs_spacer=5-10bp;gc_cont=0.683	NODE_37_length_59521_cov_21.048212_23	19610	22747	+	Strict	1800	1911.73	mexY	93.12	3003033	protein homolog model	n/a	n/a	macrolide antibiotic; fluoroquinolone antibiotic; aminoglycoside antibiotic; carbapenem; cephalosporin; cephamycin; penam; tetracycline antibiotic; acridine dye; phenicol antibiotic	antibiotic efflux	resistance-nodulation-cell division (RND) antibiotic efflux pump	ATGGCTCGTTTCTTCATTGACCGGCCGGTCTTCGCCTGGGTGATCTCCCTGCTGATCGTGCTCGCCGGGGTCCTGGCGATCCGCTTCCTGCCGGTCGCCCAGTACCCGGACATCGCGCCGCCGGTGGTCAACGTCAGCGCCAGCTATCCCGGCGCCTCGGCCAAGGTGGTCGAGGAAGCGGTGACCGCGATCATCGAGCGCGAGATGAACGGCGCGCCCGGCCTGCTCTACACCAAGGCCACCAGCAGCACCGGCCAGGCCTCGCTGACCCTGACCTTCCGCCAGGGCGTGAACGCCGACCTCGCCGCGGTGGAAGTGCAGAACCGCCTGAAGATCGTCGAGTCGCGCCTGCCCGAATCGGTGCGGCGCGACGGCATCTACGTGGAGAAGGCGGCGGAC…	MARFFIDRPVFAWVISLLIVLAGVLAIRFLPVAQYPDIAPPVVNVSASYPGASAKVVEEAVTAIIEREMNGAPGLLYTKATSSTGQASLTLTFRQGVNADLAAVEVQNRLKIVESRLPESVRRDGIYVEKAADSIQLIVTLTSSSGRYDAMELGEIASSNVLQALRRVEGVGKVETWGAEYAMRIWPDPAKLTSMNLSASDLVNAVRRHNARLTVGDIGNLGVPDSAPISATVKVDDTLVTPEQFGEIPLRIRADGGAIRLRDVARVEFGQSEYGFVSRVNQMTATGLAVKMAPGSNAVATAKRIRATLDELSRYFPEGVSYNIPYDTSAFVEISIRKVVSTLLEAMLLVFAVMYLFMQNFRATLIPTLVVPVALLGTFTVMLGLGFSINVLTMFGMVL…	MARFFIDRPVFAWVISLLIVLAGVLAIRFLPVAQYPDIAPPVVNVSATYPGASAKVVEEAVTAIIEREMNGAPGLLYTKATSSTGQASLTLTFRQGVNANLAAVEVQNRLKIVESRLPESVRRDGIYVEKAADSIQLIVTLTSSSGRYDAMELGEIASSNVLQALRRVEGVGKVETWGAEYAMRIWPDPAKLTSMNLSASDLVNAVRRHNARLTVGDIGNLGVPDSAPISATVKVDDTLVTPEQFGEIPLAHPRDGGAIRLRDVARVEFGQSEYGFVSRVNQMTATGLAVKMAPGSNAVATAKRIRATLDELSRYFPEGVSYNIPYDTSAFVEISIRKVVSTLLEAMLLVFAVMYLFMQNFRATLIPTLVVPVALLGTFTVMLGLGFSINVLTMFGMVL…	99.90	gnl|BL_ORD_ID|1687|hsp_num:0	1786
NODE_46_length_38089_cov_19.997266_13 # 10054 # 10524 # 1 # ID=46_13;partial=00;start_type=ATG;rbs_motif=AGGA/GGAG/GAGG;rbs_spacer=11-12bp;gc_cont=0.701	NODE_46_length_38089_cov_19.997266_13	10054	10524	+	Perfect	200	314694	Pseudomonas aeruginosa soxR	100.0	3004107	protein homolog model	n/a	n/a	fluoroquinolone antibiotic; cephalosporin; glycylcycline; penam; tetracycline antibiotic; acridine dye; rifamycin antibiotic; phenicol antibiotic; triclosan	antibiotic target alteration; antibiotic efflux	ATP-binding cassette (ABC) antibiotic efflux pump; major facilitator superfamily (MFS) antibiotic efflux pump; resistance-nodulation-cell division (RND) antibiotic efflux pump	ATGAAGAATTCCTGCGCATCCCGCGAACTGAGCGTCGGCGAACTGGCCAGGCGTGCCGGCGTGGCGGTCTCCGCCCTGCATTTCTACGAAACCAAGGGGCTGATCAGCAGCCAGCGCAACGCCGGCAACCAGCGGCGCTTCAGTCGCGAGACGCTACGCCGGGTGGTGGTGATCAAGGTCGCCCAGCGGGTCGGCATTCCCCTCGCGGAGATCGCTCGCGCCCTGCAGACCCTGCCGGCCGGGCGCAGCCCTAGCGCGGCGGACTGGGCGCGCCTGTCGGCGCAGTGGAAGGAGGATCTCACCGAGCGCATCGACAAGCTGCTGCTGTTGCGCGACCAACTGGACGGCTGCATCGGTTGCGGCTGCCTGTCGCTCCAGGCCTGCCCGTTGCGCAACCCC…	MKNSCASRELSVGELARRAGVAVSALHFYETKGLISSQRNAGNQRRFSRETLRRVVVIKVAQRVGIPLAEIARALQTLPAGRSPSAADWARLSAQWKEDLTERIDKLLLLRDQLDGCIGCGCLSLQACPLRNPGDQLSAEGPGAHWLDAEGREHDG	MKNSCASRELSVGELARRAGVAVSALHFYETKGLISSQRNAGNQRRFSRETLRRVVVIKVAQRVGIPLAEIARALQTLPAGRSPSAADWARLSAQWKEDLTERIDKLLLLRDQLDGCIGCGCLSLQACPLRNPGDQLSAEGPGAHWLDAEGREHDG	100.00	gnl|BL_ORD_ID|2469|hsp_num:0	2775
NODE_55_length_32601_cov_28.955571_6 # 4531 # 7578 # -1 # ID=55_6;partial=00;start_type=ATG;rbs_motif=GGAG/GAGG;rbs_spacer=5-10bp;gc_cont=0.656	NODE_55_length_32601_cov_28.955571_6	4531	7578	-	Strict	1900	2049.63	TriC	99.8	3003681	protein homolog model	n/a	n/a	triclosan	antibiotic efflux	resistance-nodulation-cell division (RND) antibiotic efflux pump	ATGAAGGGCGGTTTCAACCTGTCGGACTGGGCCCTGCGCCACCAGTCCCTGGTCTGGTACCTGATGGCGGTATCGCTGGTGATGGGCGTGTTCTCCTACCTCAACCTGGGGCGCGAGGAGGATCCCTCGTTCGCCATCAAGACCATGGTCATCCAGACCCGCTGGCCGGGCGCCACGGTGGACGACACCCTGGAGCAGGTCACCGACCGCATCGAGAAGAAGCTCGAGGAGCTGGACTCGCTGGATTACGTGAAGAGCTACACGCGACCCGGCGAATCGACGGTCTTCGTCTACCTGAAGGACACCACCAAGGCCGGCGACATCCCGGATATCTGGTACCAGGTGCGCAAGAAGATATCCGACATCCAGGGCGAATTCCCCCAAGGCATCCAGGGACCG…	MKGGFNLSDWALRHQSLVWYLMAVSLVMGVFSYLNLGREEDPSFAIKTMVIQTRWPGATVDDTLEQVTDRIEKKLEELDSLDYVKSYTRPGESTVFVYLKDTTKAGDIPDIWYQVRKKISDIQGEFPQGIQGPGFNDEFGDVFGSVYAFTADGLDFRQLRDYVEKVRLDIRSVKDLGKVQMIGAQNEVIYLNFSTRKLAALGLDQRQVVQSLQAQNAVTPSGVVEAGPERISVRTSGNFRSEKDLQAVNLRVNDRFYRLSDLASISRDFVDPPTSLFRYKGEPAIGLAVAMKEGGNILEFGEALNARMQEITGELPVGVGVHQVSNQAQVVKKAVGGFTQALFEAVVIVLIVSFVSLGLRAGLVVACSIPLVLAMVFVFMEYTDITMQRVSLGALIIAL…	MKGGFNLSDWALRHQSLVWYLMAVSLVMGVFSYLNLGREEDPSFAIKTMVIQTRWPGATVDDTLEQVTDRIEKKLEELDSLDYVKSYTRPGESTVFVYLKDTTKAGDIPDIWYQVRKKISDIQGEFPQGIQGPGFNDEFGDVFGSVYAFTADGLDFRQLRDYVEKVRLDIRSVKDLGKVQMIGAQNEVIYLNFSTRKLAALGLDQRQVVQSLQAQNAVTPSGVVEAGPERISVRTSGNFRSEKDLQAVNLRVNDRFYRLSDLASISRDFVDPPTSLFRYKGEPAIGLAVAMKEGGNILEFGEALNARMQEITGELPVGVGVHQVSNQAQVVKKAVGGFTRALFEAVVIVLIVSFVSLGLRAGLVVACSIPLVLAMVFVFMEYTDITMQRVSLGALIIAL…	100.00	gnl|BL_ORD_ID|2050|hsp_num:0	2194
NODE_55_length_32601_cov_28.955571_7 # 7575 # 8645 # -1 # ID=55_7;partial=00;start_type=ATG;rbs_motif=GGAGG;rbs_spacer=5-10bp;gc_cont=0.711	NODE_55_length_32601_cov_28.955571_7	7575	8645	-	Perfect	600	699123	TriB	100.0	3003680	protein homolog model	n/a	n/a	triclosan	antibiotic efflux	resistance-nodulation-cell division (RND) antibiotic efflux pump	ATGAAGCCGTTTTCCCTCGCCGGCCTGTTCGGCTTCGCCCTGCTCCTCTCCGGCTGCGGCGACGAGCCGCCGCCGGCACCGCCGCGGCCGGTGCTGACGGTGACCGTGAAGACCCTGAAGAACGACGACCTCGGTCGCTTCGCCGGGAGCATCCAGGCGCGCTACGAGAGCGTGCTCGGCTTCCGCACCAACGGACGGATCGCCTCGCGCCTGTTCGACGTCGGTGACTTCGTCGGCAAGGGCGCGCTGCTGGCAACCCTCGACCCCACCGACCAGCAGAACCAGTTGCGCGCCAGCCAGGGCGACCTGGCCAGCGCCGAGGCGCAGTTGATCGACGCCCAGGCCAATGCCCGGCGCCAGGAAGAACTGTTCGCCCGCAGCGTCACCGCCCAGGCGCGC…	MKPFSLAGLFGFALLLSGCGDEPPPAPPRPVLTVTVKTLKNDDLGRFAGSIQARYESVLGFRTNGRIASRLFDVGDFVGKGALLATLDPTDQQNQLRASQGDLASAEAQLIDAQANARRQEELFARSVTAQARLDDARTRLKTSQASFDQAKAAVQQARDQLSYTRLVTDFDGVITTWHAEAGQVVSAGQAVVTLARPEVREAVFDLPTEVAESLPADARFLVSAQLDPQARTTGSIRELGPQADASTRTRRVRLSLAQTPEAFRLGSTIQVQLSSAGSVRSVLPASVLLERDGKTQVWVVDGKQSSVALREVQVLSRDERQVVIGQGLADGDRVVRAGVNSLKPGQKIKLDEDAR	MKPFSLAGLFGFALLLSGCGDEPPPAPPRPVLTVTVKTLKNDDLGRFAGSIQARYESVLGFRTNGRIASRLFDVGDFVGKGALLATLDPTDQQNQLRASQGDLASAEAQLIDAQANARRQEELFARSVTAQARLDDARTRLKTSQASFDQAKAAVQQARDQLSYTRLVTDFDGVITTWHAEAGQVVSAGQAVVTLARPEVREAVFDLPTEVAESLPADARFLVSAQLDPQARTTGSIRELGPQADASTRTRRVRLSLAQTPEAFRLGSTIQVQLSSAGSVRSVLPASVLLERDGKTQVWVVDGKQSSVALREVQVLSRDERQVVIGQGLADGDRVVRAGVNSLKPGQKIKLDEDAR	100.00	gnl|BL_ORD_ID|2049|hsp_num:0	2193
NODE_55_length_32601_cov_28.955571_8 # 8642 # 9745 # -1 # ID=55_8;partial=00;start_type=ATG;rbs_motif=None;rbs_spacer=None;gc_cont=0.708	NODE_55_length_32601_cov_28.955571_8	8642	9745	-	Strict	650	717613	TriA	98.64	3003679	protein homolog model	n/a	n/a	triclosan	antibiotic efflux	resistance-nodulation-cell division (RND) antibiotic efflux pump	ATGGCGCTGCCCGCCATCCTGTGCGCCGGCCTGCTTGTCGGTTGCGGCGCCGAGCCGCCCGCCGAGGAACACGTCCGTGTGCTGGCGCAGACGGTGAAGATGGCCGAGTTCGCCTCGGCCACCTCGATCACCGGCGACATCCAGGCACGGGTACAGGCCGACCAGTCGTTCCGTGTCGGCGGCAAGATCGTCGAGCGCCTGGTCGATGTCGGCGACCACGTCGCGGCTGGCCAGGTGCTGGCGCGGCTCGACCCGCAGGACCAGCGCAGCAACGTGGAGAACGCCCAGGCGGCGGTCGCCGCGCAGCAGGCGCAGTCGAAGCTCGCCGACCTCAACTACCAGCGGCAGAAGGCGCTGCTGCCCAAGGGCTACACCAGCCAGAGCGAGTACGACCAGGCG…	MALPAILCAGLLVGCGAEPPAEEHVRVLAQTVKMAEFASATSITGDIQARVQADQSFRVGGKIVERLVDVGDHVAAGQVLARLDPQDQRSNVENAQAAVAAQQAQSKLADLNYQRQKALLPKGYTSQSEYDQALASVRSAQSSLKAAQAQLANARDLLSYTELRASDAGVITARQAEVGQVVQATVPIFTLARDGERDAVFNVYESLFSHDVDGQRITVSLLGKPEVTASGKVREITPTVDERSGTLKVKVGLDSVPAEMSLGSVVNASVAAPAAHSVVLPWSALSKDGEQPAVWLLDQESKVRLQPVRVARYASEKVVIDGGLEAGQTVVTVGGQLLHPGQVVEVAQPPQPTQSTASRDAVGGGQP	MSDARGAFHSKGRWSRMALPAILCAGLLVGCGAEPPAEEHVRVLAQTVKMAEFASATSITGDIQARVQADQSFRVGGKIVERLVDVGDHVAAGQVLARLDPQDQRSNVENAQAAVAAQQAQSKLADLNYQRQKALLPKGYTSQSEYDQALASVRSAQSSLKAAQAQLANARDLLSYTELRASDAGVITARQAEVGQVVQATVPIFTLARDGERDAVFNVYESLFSHDVDGQRITVSLLGKPEVTASGKVREITPTVDERSGTLKVKVGLDSVPAEMSLGSVVNASVAAPAEHSVVLPWSALSKVGEQPAVWLLDQQGKARLQPVRVARYASEKVVIDGGLEAGQTVVTVGGQLLHPGQVVEVAQPPQPTQSTASRDAVGGGQP	95.82	gnl|BL_ORD_ID|2048|hsp_num:0	2192
NODE_69_length_18106_cov_26.860506_3 # 1875 # 3338 # -1 # ID=69_3;partial=00;start_type=ATG;rbs_motif=None;rbs_spacer=None;gc_cont=0.730	NODE_69_length_18106_cov_26.860506_3	1875	3338	-	Strict	920	944495	OpmD	99.38	3000809	protein homolog model	n/a	n/a	fluoroquinolone antibiotic; tetracycline antibiotic; acridine dye	antibiotic efflux	resistance-nodulation-cell division (RND) antibiotic efflux pump	ATGAAGCGCTCCTACCCGAACCTTTCGCGCCTGGCGCTGGCCCTGGCGGTCGGCACCGGCCTGGCCGCCTGCAGCGTCGGCCCCGACTACCAGCGTCCGCAGTCGCCGCCGCCACGCGTCGCCAGCGAGTACCTCGGCGAGTTCTCCGGCGAGCGGCGGGAAGCGCCCTGGTGGAGCTTCTTCGACGATCCGCAACTGGTGCGCCTGGTCGACCAGGCGCTGGCGCGCAACCACGACATCCGCGAGGCCCGCGCCAACCTGCGCAGCGCCCGCGCGCTGTTCGACGACCGCTGGCTCGACCAGTTGCCGCAGGTCACCAGCCAGGCCGGCTACAGCCGCAGCATCGAACAACAGCTGGACTACGACGGCGAGCCGCGCCGGCGCCTGGCGGAGAGCTAC…	MKRSYPNLSRLALALAVGTGLAACSVGPDYQRPQSPPPRVASEYLGEFSGERREAPWWSFFDDPQLVRLVDQALARNHDIREARANLRSARALFDDRWLDQLPQVTSQAGYSRSIEQQLDYDGEPRRRLAESYRAGFDAQWEIDLFGRLGRLSDAALARAEAADADLRLVRLSIAADTARAYFEIQGYQRRLDVARAQVRSWRDTLELTRSSLQLGSGLPEDVENAQANLLRSEAAIPPLTTALESARYRLDVLRGEAPGSGAPILDGSGAAPLAKNLPLGDVDRLILQRPDVVSAERQLAASTEDVGAATAELYPRLDLGGFIGFFALRSGDLGSASRAFELAPSVSWPAFRLGNVRARLRAVEAQSDAALARYQRSLLLAQEDVGNALNQLAEHQRR…	MKRSYPNLSRLALALAVGTGLAACSVGPDYQRPQSPPPRVASEHLGEFSGERREAPWWSFFDDPQLVRLVDQALARNHDIREARANLRSARALFDDRWLDQLPQVTSQAGYSRSIEQQLDYDGEPRRRLAESYRAGFDAQWEIDLFGRLGRLSDAALARAEAADADLRLVRLSIAADTARAYFEIQGYQRRLDVARAQVRSWRDTLELTRSSLQLGSGLPEDVENAQANLLRSEAAIPPLTTALESARYRLDVLRGEAPGSGAPILDGGAAAPLAKNLPLGDVDRLILQRPDVVSAERQLAASTEDVGAATAELYPRLDLGGFIGFFALRSGDLGSASRAFELAPSVSWPAFRLGNVRARLRAVEAQSDAALARYQRSLLLAQEDVGNALNQLAEHQRR…	100.00	gnl|BL_ORD_ID|409|hsp_num:0	442
NODE_69_length_18106_cov_26.860506_4 # 3335 # 6424 # -1 # ID=69_4;partial=00;start_type=ATG;rbs_motif=AGGA;rbs_spacer=5-10bp;gc_cont=0.679	NODE_69_length_18106_cov_26.860506_4	3335	6424	-	Strict	1900	2057.72	MexI	99.9	3000808	protein homolog model	n/a	n/a	fluoroquinolone antibiotic; tetracycline antibiotic; acridine dye	antibiotic efflux	resistance-nodulation-cell division (RND) antibiotic efflux pump	ATGACCTTTACCGACCTGTTCGTCCGCCGGCCGGTGCTGGCGCTGGTGGTCAGCACGCTGATCCTGCTGCTCGGCCTGTTCTCCCTGGGCAAGCTGCCGATCCGCCAGTACCCGCTGCTGGAAAGCTCGACCATCACCGTCACCACAGAGTACCCCGGCGCCTCCGCCGATCTCATGCAGGGCTTCGTCACCCAGCCGATCGCCCAGGCGGTGTCGTCGGTGGAGGGCATCGACTACCTTTCCTCGACCTCGGTGCAGGGGCGTAGCGTGGTGACCATCCGCATGCTGCTCAACCGCGATTCGACCCAGGCGATGACCGAGACCATGGCCAAGGTCAACTCGGTGCGCTACAAGCTGCCCGAGCGTGCCTACGACTCGGTGATCGAACGCTCTTCCGGC…	MTFTDLFVRRPVLALVVSTLILLLGLFSLGKLPIRQYPLLESSTITVTTEYPGASADLMQGFVTQPIAQAVSSVEGIDYLSSTSVQGRSVVTIRMLLNRDSTQAMTETMAKVNSVRYKLPERAYDSVIERSSGETTAVAYVGFSSKTLPIPALTDYLSRVVEPMFSSIDGVAKVQTFGGQRLAMRLWLDADRLAGRGLTASDVAEAIRRNNYQAAPGMVKGQYVLSNVRVNTDLTNVDDFREMVIRNDGNGLVRLRDVGTVELGAAATETSALMDGDPAVHLGLFPTPTGNPLVIVDGIRKLLPEIQKTLPPDVRVDLAYETSRFIQASIDEVVRTLVEALLIVVLVIYLCLGSLRSVLIPVATIPLSMLGAAALMLAFGFSVNLLTLLAMVLAIGLVV…	MTFTDLFVRRPVLALVVSTLILLLGLFSLGKLPIRQYPLLESSTITVTTEYPGASADLMQGFVTQPIAQAVSSVEGIDYLSSTSVQGRSVVTIRMLLNRDSTQAMTETMAKVNSVRYKLPERAYDSVIERSSGETTAVAYVGFSSKTLPIPALTDYLSRVVEPMFSSIDGVAKVQTFGGQRLAMRLWLDADRLAGRGLTASDVAEAIRRNNYQAAPGMVKGQYVLSNVRVNTDLTNVDDFREMVIRNDGNGLVRLRDVGTVELGAAATETSALMDGDPAVHLGLFPTPTGNPLVIVDGIRKLLPEIQKTLPPDVRVDLAYETSRFIQASIDEVVRTLVEALLIVVLVIYLCLGSLRSVLIPVATIPLSMLGAAALMLAFGFSVNLLTLLAMVLAIGLVV…	100.00	gnl|BL_ORD_ID|1553|hsp_num:0	1647
NODE_69_length_18106_cov_26.860506_5 # 6437 # 7549 # -1 # ID=69_5;partial=00;start_type=ATG;rbs_motif=GGAG/GAGG;rbs_spacer=5-10bp;gc_cont=0.698	NODE_69_length_18106_cov_26.860506_5	6437	7549	-	Perfect	650	730709	MexH	100.0	3000807	protein homolog model	n/a	n/a	fluoroquinolone antibiotic; tetracycline antibiotic; acridine dye	antibiotic efflux	resistance-nodulation-cell division (RND) antibiotic efflux pump	ATGCAGAAACCCGTCCTGATCGCCAGTGCCGCGCTCATCTGCGCGGCGGTTATCGGCATCGCCGTCTACGCCACCGGCTCGGCGAAGAAAGACGCCGGCGGTTTCGCCGGCTACCCGCCGGTGAAGGTCGCCCTCGCCTCGGTGGAGCGGCGGGTGGTGCCGCGCGTCTTCGATGGCGTCGGCGAGCTGGAGGCCGGTCGCCAGGTCCAGGTGGCCGCCGAAGCGGCAGGACGGATCACCCGCATCGCCTTCGAATCGGGCCAGCAGGTGCAGCAAGGGCAGTTGCTGGTGCAACTCAACGACGCGGTGGAACAGGCCGAGCTGATCCGTCTCAAGGCGCAGTTGCGTAATGCCGAGATCCTCCATGCCCGTGCGCGCAAGCTGGTAGAGCGCAACGTC…	MQKPVLIASAALICAAVIGIAVYATGSAKKDAGGFAGYPPVKVALASVERRVVPRVFDGVGELEAGRQVQVAAEAAGRITRIAFESGQQVQQGQLLVQLNDAVEQAELIRLKAQLRNAEILHARARKLVERNVASQEQLDNAVAARDMALGAVRQTQALIDQKAIRAPFSGQLGIRRVHLGQYLGVAEPVASLVDARTLKSNFSLDESTSPELKLGQPLEVLVDAYPGRSFPARISAIDPLIGKSRTVQVQALLDNPEGLLAAGMFASIRVSRKADAPSLSVPETAVTYTAYGDTVFVAHQDGDRPLSAKRVSVRIGERWDGRVEILQGLAEGDRVVTSGQINLSDGMAVEPVKEDTLSSAAPPVPVAGR	MQKPVLIASAALICAAVIGIAVYATGSAKKDAGGFAGYPPVKVALASVERRVVPRVFDGVGELEAGRQVQVAAEAAGRITRIAFESGQQVQQGQLLVQLNDAVEQAELIRLKAQLRNAEILHARARKLVERNVASQEQLDNAVAARDMALGAVRQTQALIDQKAIRAPFSGQLGIRRVHLGQYLGVAEPVASLVDARTLKSNFSLDESTSPELKLGQPLEVLVDAYPGRSFPARISAIDPLIGKSRTVQVQALLDNPEGLLAAGMFASIRVSRKADAPSLSVPETAVTYTAYGDTVFVAHQDGDRPLSAKRVSVRIGERWDGRVEILQGLAEGDRVVTSGQINLSDGMAVEPVKEDTLSSAAPPVPVAGR	100.00	gnl|BL_ORD_ID|1263|hsp_num:0	1344
NODE_69_length_18106_cov_26.860506_6 # 7557 # 8003 # -1 # ID=69_6;partial=00;start_type=ATG;rbs_motif=AGGA;rbs_spacer=5-10bp;gc_cont=0.669	NODE_69_length_18106_cov_26.860506_6	7557	8003	-	Perfect	260	291197	MexG	100.0	3000806	protein homolog model	n/a	n/a	fluoroquinolone antibiotic; tetracycline antibiotic; acridine dye	antibiotic efflux	resistance-nodulation-cell division (RND) antibiotic efflux pump	ATGCAGCGCTTCATCGATAACTCGCTCGAAAGCAACTGGCTCTGGCTGACCGCCCGGATCTGCCTGGCCCTGATGTTCGTCGCCTCGGGACTGGCGAAGCTGTTCGACTATCAGGCCAGCCTGGAGGAAATGCGCGCCGCCGGCCTGGAGCCGGCCTGGCTGTTCAACATCGCCACCGCCGTGACCCTGCTGGCCGGCTCCGCGCTGGTCCTGCTGGACCGCAAGCTATGGCTCGGCGCCGGGGCGCTGGCGGTGTTCCTGCTGCTGACCATCCTCATCGTCCACACCTTCTGGAGCAAGACCGGCGTCGAAGCCAAGCTGGCGATGTTCTTCGCCCTCGAACACATCGCGGTGATCGGCGGCCTGATCGCCACGGCCATCGCCAGCGCGCAACGCCAG…	MQRFIDNSLESNWLWLTARICLALMFVASGLAKLFDYQASLEEMRAAGLEPAWLFNIATAVTLLAGSALVLLDRKLWLGAGALAVFLLLTILIVHTFWSKTGVEAKLAMFFALEHIAVIGGLIATAIASAQRQRLRQDVSVAATYQKA	MQRFIDNSLESNWLWLTARICLALMFVASGLAKLFDYQASLEEMRAAGLEPAWLFNIATAVTLLAGSALVLLDRKLWLGAGALAVFLLLTILIVHTFWSKTGVEAKLAMFFALEHIAVIGGLIATAIASAQRQRLRQDVSVAATYQKA	100.00	gnl|BL_ORD_ID|939|hsp_num:0	995
NODE_3_length_284680_cov_28.013980_53 # 60521 # 61186 # 1 # ID=3_53;partial=00;start_type=ATG;rbs_motif=GGAG/GAGG;rbs_spacer=5-10bp;gc_cont=0.706	NODE_3_length_284680_cov_28.013980_53	60521	61186	+	Strict	375	428713	basR	99.55	3003582	protein variant model	L71R	n/a	peptide antibiotic	antibiotic target alteration	pmr phosphoethanolamine transferase	ATGAGAATACTGCTGGCCGAGGACGACCTGCTGCTCGGCGACGGCATCCGCGCCGGGCTGCGCCTGGAAGGCGATACCGTGGAATGGGTGACCGACGGCGTGGCCGCGGAGAACGCGCTGGTCACCGACGAGTTCGACCTGCTGGTGCTCGACATCGGCCTGCCGCGCCGCAGCGGCCTGGACATCCTGCGCAACCTGCGCCACCAGGGCCGGCTCACCCCGGTGCTGCTGCTCACCGCGCGGGACAAGGTGGCCGACCGGGTCGCCGGGCTCGACAGCGGTGCCGACGACTACCTGACCAAGCCCTTCGATCTCGACGAACTGCAGGCACGGGTGCGCGCCCTGACCCGCCGCACCACCGGTCGCGCCCTGCCGCAACTGGTGCACGGCGAGCTGCGC…	MRILLAEDDLLLGDGIRAGLRLEGDTVEWVTDGVAAENALVTDEFDLLVLDIGLPRRSGLDILRNLRHQGRLTPVLLLTARDKVADRVAGLDSGADDYLTKPFDLDELQARVRALTRRTTGRALPQLVHGELRLDPATHQVTLSGQAVELAPREYALLRLLLENSGKVLSRNQLEQSLYGWSGDVESNAIEVHVHHLRRKLGNQLIRTVRGIGYGIDQPAP	MRILLAEDDLLLGDGIRAGLRLEGDTVEWVTDGVAAENALVTDEFDLLVLDIGLPRRSGLDILRNLRHQGLLTPVLLLTARDKVADRVAGLDSGADDYLTKPFDLDELQARVRALTRRTTGRALPQLVHGELRLDPATHQVTLSGQAVELAPREYALLRLLLENSGKVLSRNQLEQSLYGWSGDVESNAIEVHVHHLRRKLGNQLIRTVRGIGYGIDQPAP	100.00	gnl|BL_ORD_ID|762|hsp_num:0	632
NODE_32_length_69015_cov_23.497984_8 # 5174 # 6520 # 1 # ID=32_8;partial=00;start_type=GTG;rbs_motif=GGA/GAG/AGG;rbs_spacer=5-10bp;gc_cont=0.686	NODE_32_length_69015_cov_23.497984_8	5174	6520	+	Strict	860	889797	Pseudomonas mutant PhoQ conferring resistance to colistin	99.55	3003896	protein variant model	V260G	n/a	macrolide antibiotic; peptide antibiotic	antibiotic target alteration; antibiotic efflux	ATP-binding cassette (ABC) antibiotic efflux pump; pmr phosphoethanolamine transferase	GTGATCCGTTCCCTGCGCATCCGCCTGATGCTCGGCGCCGCCGCCCTGGCGGTGCTGTTCATGCTGGCGCTGCTGCCGGCCCTGCAGCGGGCCTTCGGCATCGCCCTGGAGAACACCATCGAGCAGCGCCTGGCCGCCGACGTGGCGACCCTGGTCTCGGCGGCGCGGGTAGAGAAGGGCCGCCTGGTGATGCCCGAGCACCTGCCGGTGGAGGAGTTCAACCTGCCGGAGGCCAAGGTCCTCGGCTATATCTACGACCAGAATGGCGATCTGCTCTGGCGCTCCACCTCGGCGGCCGACGAGTCGATCAACTACACGCCGCGCTACGACGGCCGCGGCAACGAATTCCACACCACCCGCGACGCGAAGGGCGAGGAGTTCTTCGTGTTCGACGTCGAG…	VIRSLRIRLMLGAAALAVLFMLALLPALQRAFGIALENTIEQRLAADVATLVSAARVEKGRLVMPEHLPVEEFNLPEAKVLGYIYDQNGDLLWRSTSAADESINYTPRYDGRGNEFHTTRDAKGEEFFVFDVEIDLLRGKQAAYSIVTMQSVSEFESLLKGFREQLYLWLGGALLVLLGLLWLGLTWGFRAMRGLSSELDQIESGERESLSEEHPRELLRLTHSLNRLLRSEHKQRERYRHSLGDLAHSLKTPLAVLQGGGDQLAEEPGNREQVRVLQGQIERMSQQIGYQLQRASLRKSGLVRHREQLAPLVETLCDALDKVYRDKRVSLQRDFSPSFSVPVERGALLELLGNLLENAYRLCLGRVRVGARLGPGYSELWVEDDGPGVPVEQRARIIR…	MIRSLRIRLMLGAAALAVLFMLALLPALQRAFGIALENTIEQRLAADVATLVSAARVEKGRLVMPEHLPVEEFNLPEAKVLGYIYDQNGDLLWRSTSAADESINYTPRYDGRGNEFHTTRDAKGEEFFVFDVEIDLLRGKQAAYSIVTMQSVSEFESLLKGFREQLYLWLGGALLVLLGLLWLGLTWGFRAMRGLSSELDQIESGERESLSEEHPRELLRLTHSLNRLLRSEHKQRERYRHSLGDLAHSLKTPLAVLQGVGDQLAEEPGNREQVRVLQGQIERMSQQIGYQLQRASLRKSGLVRHREQLAPLVETLCDALDKVYRDKRVSLQRDFSPSFSVPVERGALLELLGNLLENAYRLCLGRVRVGARLGPGYSELWVEDDGPGVPAEQRARIIR…	100.00	gnl|BL_ORD_ID|2193|hsp_num:0	383
NODE_2_length_367174_cov_26.834187_72 # 87944 # 88582 # 1 # ID=2_72;partial=00;start_type=ATG;rbs_motif=None;rbs_spacer=None;gc_cont=0.637	NODE_2_length_367174_cov_26.834187_72	87944	88582	+	Strict	375	436032	nalD	100.0	3000819	protein overexpression model	n/a	n/a	macrolide antibiotic; fluoroquinolone antibiotic; monobactam; carbapenem; cephalosporin; cephamycin; penam; tetracycline antibiotic; peptide antibiotic; aminocoumarin antibiotic; diaminopyrimidine antibiotic; sulfonamide antibiotic; phenicol antibiotic; penem	antibiotic efflux	resistance-nodulation-cell division (RND) antibiotic efflux pump	ATGCGACGCACAAAGGAAGATTCTGAAAAAACCCGTACGGCCATCCTCCTGGCCGCCGAGGAACTGTTCCTGGAAAAAGGCGTGTCCCATACCAGCCTGGAACAGATCGCCAGGGCCGCCGGGGTGACCCGTGGCGCCGTCTACTGGCACTTCCAGAACAAGGCCCACCTGTTCAACGAGATGCTCAACCAGGTACGCCTGCCGCCGGAGCAACTCACCGAGCGCCTGTCCGGCTGCGATGGCAGCGACCCGCTGCGCTCGCTCTACGACCTCTGCCTGGAGGCCGTGCAATCGTTACTGACGCAGGAGAAGAAGCGCCGCATCCTGACCATCCTGATGCAACGTTGCGAATTCACCGAGGAACTGCGCGAGGCGCAGGAACGCAACAACGCCTTCGTG…	MRRTKEDSEKTRTAILLAAEELFLEKGVSHTSLEQIARAAGVTRGAVYWHFQNKAHLFNEMLNQVRLPPEQLTERLSGCDGSDPLRSLYDLCLEAVQSLLTQEKKRRILTILMQRCEFTEELREAQERNNAFVQMFIELCEQLFARDECRVRLHPGMTPRIASRALHALILGLFNDWLRDPRLFDPDTDAEHLLEPMFRGLVRDWGQASSAP	MRRTKEDSEKTRTAILLAAEELFLEKGVSHTSLEQIARAAGVTRGAVYWHFQNKAHLFNEMLNQVRLPPEQLTERLSGCDGSDPLRSLYDLCLEAVQSLLTQEKKRRILTILMQRCEFTEELREAQERNNAFVQMFIELCEQLFARDECRVRLHPGMTPRIASRALHALILGLFNDWLRDPRLFDPDTDAEHLLEPMFRGLVRDWGQASSAP	100.00	gnl|BL_ORD_ID|2404|hsp_num:0	1213
NODE_2_length_367174_cov_26.834187_222 # 251946 # 252137 # 1 # ID=2_222;partial=00;start_type=ATG;rbs_motif=None;rbs_spacer=None;gc_cont=0.641	NODE_2_length_367174_cov_26.834187_222	251946	252137	+	Strict	400	126716	nalC	98.41	3000818	protein overexpression model	n/a	n/a	macrolide antibiotic; fluoroquinolone antibiotic; monobactam; carbapenem; cephalosporin; cephamycin; penam; tetracycline antibiotic; peptide antibiotic; aminocoumarin antibiotic; diaminopyrimidine antibiotic; sulfonamide antibiotic; phenicol antibiotic; penem	antibiotic efflux	resistance-nodulation-cell division (RND) antibiotic efflux pump	ATGGACGAGGAAACGCTCTACGCGGTGGCCTGCCAGTTTCTCGAGATGCTCAAGGCCGACCTGTTCCTCAAGGCCCTCAGCGTGGCCGACTTCCAGCCGACCATGGCGCTGCTGGAAACCCGCCTCAAGCTGTCGGTGGACATCATCGCCTGCTACCTGGAACACCTGTCGCAGCGCCCCGCGCAGGGCTGA	MDEETLYAVACQFLEMLKADLFLKALSVADFQPTMALLETRLKLSVDIIACYLEHLSQRPAQG	MNDASPRLTERGRQRRRAMLDAATQAFLEHGFEGTTLDMVIERAGGSRGTLYSSFGGKEGLFAAVIAHMIGEIFDDSADQPRPAATLSATLEHFGRRFLTSLLDPRCQSLYRLVVAESPRFPAIGKSFYEQGPQQSYLLLSERLAAVAPHMDEETLYAVACQFLEMLKADLFLKALSVADFQPTMALLETRLKLSVDIIACYLEHLSQSPAQG	29.58	gnl|BL_ORD_ID|2190|hsp_num:0	1670
NODE_7_length_214334_cov_29.587160_157 # 160444 # 160887 # 1 # ID=7_157;partial=00;start_type=ATG;rbs_motif=None;rbs_spacer=None;gc_cont=0.631	NODE_7_length_214334_cov_29.587160_157	160444	160887	+	Strict	270	295049	MexR	99.32	3000506	protein overexpression model	n/a	n/a	macrolide antibiotic; fluoroquinolone antibiotic; monobactam; carbapenem; cephalosporin; cephamycin; penam; tetracycline antibiotic; peptide antibiotic; aminocoumarin antibiotic; diaminopyrimidine antibiotic; sulfonamide antibiotic; phenicol antibiotic; penem	antibiotic target alteration; antibiotic efflux	resistance-nodulation-cell division (RND) antibiotic efflux pump	ATGAACTACCCCGTGAATCCCGACCTGATGCCCGCGCTGATGGCGGTCTTCCAGCATGTGCGGACGCGCATCCAGAGCGAGCTCGATTGCCAGCGACTCGACCTGACCCCGCCCGACGTCCATGTATTGAAGCTTATCGACGAACAACGCGGGCTGAACCTGCAGGACCTGGGACGCCAGATGTGCCGCGACAAGGCACTGATCACCCGGAAGATCCGCGAGCTGGAGGGAAGAAACCTGGTCCGCCGCGAGCGCAACCCCAGCGACCAGCGCAGCTTCCAGCTCTTCCTCACCGACGAGGGGCTGGCCATCCACCAGCATGCGGAGGCCATCATGTCACGCGTGCATGACGAGTTGTTTGCCCCGCTCACCCCGGAGGAACAGGCCACCCTGGTGCAT…	MNYPVNPDLMPALMAVFQHVRTRIQSELDCQRLDLTPPDVHVLKLIDEQRGLNLQDLGRQMCRDKALITRKIRELEGRNLVRRERNPSDQRSFQLFLTDEGLAIHQHAEAIMSRVHDELFAPLTPEEQATLVHLLDQCLAAQPLEDI	MNYPVNPDLMPALMAVFQHVRTRIQSELDCQRLDLTPPDVHVLKLIDEQRGLNLQDLGRQMCRDKALITRKIRELEGRNLVRRERNPSDQRSFQLFLTDEGLAIHQHAEAIMSRVHDELFAPLTPVEQATLVHLLDQCLAAQPLEDI	100.00	gnl|BL_ORD_ID|2401|hsp_num:0	1474
NODE_10_length_179320_cov_29.260631_124 # 145502 # 146065 # 1 # ID=10_124;partial=00;start_type=ATG;rbs_motif=GGA/GAG/AGG;rbs_spacer=5-10bp;gc_cont=0.640	NODE_10_length_179320_cov_29.260631_124	145502	146065	+	Strict	310	384.03	Type B NfxB	100.0	3004060	protein overexpression model	n/a	n/a	macrolide antibiotic; fluoroquinolone antibiotic; aminoglycoside antibiotic; cephalosporin; penam; tetracycline antibiotic; aminocoumarin antibiotic; diaminopyrimidine antibiotic; phenicol antibiotic	antibiotic efflux	resistance-nodulation-cell division (RND) antibiotic efflux pump	ATGACCCTGATTTCCCATGACGAGCGACTCATCAAGGCGCTGGCAGTCGCTATCGTCGACCGCCCGCGAGCGACGCTGAAGGAACTGGCCGAGGCGGCCGGCGTAAGCAAGGCCACCCTGCACCGCTTCTGCGGCACGCGGGACAACCTGGTGCAGATGCTCGAGGACCACGGAGAGACCGTACTGAACCAGATCATCCAGGCCTGCGACCTGGAGCATGCCGAGCCTCTGGAGGCGTTGCAGCGCCTGATCAAGGAACACCTCACCCACCGCGAGCTGCTGGTATTCCTGGTATTCCAGTACCGCCCGGACTTCCTCGACCCGCACGGCGAAGGCGCACGCTGGCAGTCCTACCTGGAAGCGCTGGACGCCTTCTTCCTGCGCGGACAGCAGAAAGGC…	MTLISHDERLIKALAVAIVDRPRATLKELAEAAGVSKATLHRFCGTRDNLVQMLEDHGETVLNQIIQACDLEHAEPLEALQRLIKEHLTHRELLVFLVFQYRPDFLDPHGEGARWQSYLEALDAFFLRGQQKGVFRIDITAAVFTELFITLVYGMVDAERRGRAASSNSAHTLEQMFLHGASNPARS	MTLISHDERLIKALAVAIVDRPRATLKELAEAAGVSKATLHRFCGTRDNLVQMLEDHGETVLNQIIQACDLEHAEPLEALQRLIKEHLTHRELLVFLVFQYRPDFLDPHGEGARWQSYLEALDAFFLRGQQKGVFRIDITAAVFTELFITLVYGMVDAERRGRAASSNSAHTLEQMFLHGASNPARS	100.00	gnl|BL_ORD_ID|2412|hsp_num:0	2693
NODE_34_length_61332_cov_20.652072_30 # 33307 # 34221 # -1 # ID=34_30;partial=00;start_type=ATG;rbs_motif=GGAG/GAGG;rbs_spacer=5-10bp;gc_cont=0.689	NODE_34_length_61332_cov_20.652072_30	33307	34221	-	Strict	500	531561	MexT	99.26	3000814	protein overexpression model	n/a	n/a	fluoroquinolone antibiotic; diaminopyrimidine antibiotic; phenicol antibiotic	antibiotic efflux	resistance-nodulation-cell division (RND) antibiotic efflux pump	ATGAACCGAAACGACCTGCGCCGCGTCGATCTGAACCTGCTGATCGTGTTCGAGACCCTGATGCACGAACGCAGCGTGACCCGCGCCGCAGAGAAACTGTTCCTCGGCCAGCCGGCCATCAGTGCCGCGCTGTCGCGCCTGCGCACGCTGTTCGACGACCCGCTGTTCGTCCGTACCGGACGCAGCATGGAGCCCACCGCGCGAGCCCAGGAAATCTTCGCCCACCTGTCGCCGGCGCTGGATTCCATCTCCACCGCCATGAGCCGCGCCAGCGAGTTCGATCCGGCGACCAGCACCGCGGTGTTCCGCATCGGCCTTTCCGACGACGTCGAGTTCGGCCTGTTGCCGCCCCTGCTCCGCCGCCTGCGCGCGGAGGCGCCGGGGATCGTCCTCGTCGTG…	MNRNDLRRVDLNLLIVFETLMHERSVTRAAEKLFLGQPAISAALSRLRTLFDDPLFVRTGRSMEPTARAQEIFAHLSPALDSISTAMSRASEFDPATSTAVFRIGLSDDVEFGLLPPLLRRLRAEAPGIVLVVRRANYLLMPNLLASGEISVGVSYTDELPANAKCKTVRRSKPKILRADSAPGQLTLDDYCARPHALVSFAGDLSGFVDEELEKFGRKRKVVLAVPQFNGLGTLLAGTDIIATVPDYAAQALIAAGGLRAEDPPFETRAFELSMAWRGAQDNDPAERWLRSRISMFIGDPDSL	MPVSDPMPLRHLARPRPVSHARLDGEPPRLQPLAPGNEERHEPKRPAPRRSEPADRVRDPDARTQRDPRRRETVPRPAGQPAISAALSRLRTLFDDPLFVRTGRSMEPTARAQEIFAHLSPALDSISTAMSRASEFDPATSTAVFRIGLSDDVEFGLLPPLLRRLRAEAPGFVLVVRRANYLLMPNLLASGEISVGVSYTDELPANAKRKTVRRSKPKILRADSAPGQLTLDDYCARPHALVSFAGDLSGFVDEELEKFGRKRKVVLAVPQFNGLGTLLAGTDIIATVPDYAAQALIAAGGLRAEDPPFETRAFELSMAWRGAQDNDPAERWLRSRISMFIGDPDSL	87.61	gnl|BL_ORD_ID|1523|hsp_num:0	1608
NODE_34_length_61332_cov_20.652072_31 # 34442 # 35461 # 1 # ID=34_31;partial=00;start_type=ATG;rbs_motif=GGAG/GAGG;rbs_spacer=5-10bp;gc_cont=0.667	NODE_34_length_61332_cov_20.652072_31	34442	35461	+	Strict	660	687182	MexS	99.71	3000813	protein overexpression model	n/a	n/a	fluoroquinolone antibiotic; diaminopyrimidine antibiotic; phenicol antibiotic	antibiotic efflux	resistance-nodulation-cell division (RND) antibiotic efflux pump	ATGTCCCGAGTGATCCGTTTTCATCAGTTTGGCCCGCCAGAGGTCCTCAAATGCGAAGAGCTGCCGACCCCGGCGCCGGCCGCAGGGGAAGTCCTGGTGCGTGTCCAGGCGATCGGCGTGAGCTGGAAGGATGTGCTCTGGCGTCAGAACCTGGCCCCGGAGCAGGCTGCGCTGCCGTCCGGTCTCGGCTTCGAGCTGGCCGGCGAGGTGCTGGCGGTCGGCGCCGGCGTCGGCGACCTGCCGCTGGGTTCCCGCGTGGCCAGTTTCCCCGCCCATACCCCCGATCATTATCCGGCCTATGGCGACGTGGTACTGATGCCACGCGCGGCCCTGGCGGTCTACCCCGAGGTACTCACCCCGGTGGAGGCCAGCGTCTACTACACCGGCCTGCTGGTGGCC…	MSRVIRFHQFGPPEVLKCEELPTPAPAAGEVLVRVQAIGVSWKDVLWRQNLAPEQAALPSGLGFELAGEVLAVGAGVGDLPLGSRVASFPAHTPDHYPAYGDVVLMPRAALAVYPEVLTPVEASVYYTGLLVAYFGLVDLAGLKAGQTVLITEAARMYGPVSIQLAKALGARVIASTKSAEEREFLREQGADKVVVTDEQDLVLEVERFTEGKGVNVILDELGGPQMTLLGDVSATRGKLVLYGCNGGNESAFPACAAFKKHLQFYRHCLMDFTGHPEMGLERNDESVSKALAHIEQLTRDRLLKPVVDRVFEFDQVVEAHRYMETCPKRGRVVIHVGD	MSRVIRFHQFGPPEVLKCEELPTPAPAAGEVLVRVQAIGVSWKDVLWRQNLAPEQAALPSGLGFELAGEVLAVGAGVGDLPLGSRVASFPAHTPDHYPAYGDVVLMPRAALAVYPEVLTPVEASVYYTGLLVAYFGLVDLAGLKAGQTVLITEAARMYGPVSIQLAKALGARVIASTKSAEEREFLREQGADKVVVTDEQDLVLEVERFTEGKGVNVILDELGGPQMTLLGDVSATRGKLVLYGCNGGNESAFPACAAFKKHLQFYRHCLMDFTGHPEMGLERNDESVSKALAHIEQLTRDRLLKPVVDRVFEFDQVVEAHRYMETCPKRGRVVIHVAD	100.00	gnl|BL_ORD_ID|1065|hsp_num:0	1041
NODE_37_length_59521_cov_21.048212_21 # 17607 # 18239 # -1 # ID=37_21;partial=00;start_type=GTG;rbs_motif=GGAG/GAGG;rbs_spacer=5-10bp;gc_cont=0.675	NODE_37_length_59521_cov_21.048212_21	17607	18239	-	Strict	390	423705	MexZ	100.0	3003709	protein overexpression model	n/a	n/a	macrolide antibiotic; fluoroquinolone antibiotic; aminoglycoside antibiotic; carbapenem; cephalosporin; cephamycin; penam; tetracycline antibiotic; acridine dye; phenicol antibiotic	antibiotic efflux	resistance-nodulation-cell division (RND) antibiotic efflux pump	GTGGCCAGGAAAACCAAAGAGGAATCCCAGAAAACCCGCGACGGCATACTCGATGCCGCCGAGCGGGTTTTCCTGGAAAAGGGCGTGGGCACTACTGCCATGGCCGACCTGGCGGACGCCGCCGGGGTTTCTCGCGGTGCGGTCTACGGCCACTACAAGAACAAGATCGAGGTCTGCCTGGCGATGTGCGACCGCGCCTTCGGCCAGATCGAGGTACCCGACGAAAACGCCAGGGTGCCGGCGCTGGACATCCTCCTGCGCGCCGGCATGGGCTTTCTCCGCCAGTGCTGCGAGCCCGGTTCGGTGCAGCGGGTGCTGGAGATCCTCTACCTCAAGTGCGAACGCAGCGACGAGAACGAGCCGCTGCTGCGCCGCCGCGAGCTGCTCGAGAAGCAGGGG…	VARKTKEESQKTRDGILDAAERVFLEKGVGTTAMADLADAAGVSRGAVYGHYKNKIEVCLAMCDRAFGQIEVPDENARVPALDILLRAGMGFLRQCCEPGSVQRVLEILYLKCERSDENEPLLRRRELLEKQGQRFGLRQIRRAVERGELPARLDVELASIYLQSLWDGICGTLAWTERLRDDPWNRAERMFRAGLDSLRSSPYLLLADA	MARKTKEESQKTRDGILDAAERVFLEKGVGTTAMADLADAAGVSRGAVYGHYKNKIEVCLAMCDRAFGQIEVPDENARVPALDILLRAGMGFLRQCCEPGSVQRVLEILYLKCERSDENEPLLRRRELLEKQGQRFGLRQIRRAVERGELPARLDVELASIYLQSLWDGICGTLAWTERLRDDPWNRAERMFRAGLDSLRSSPYLLLADA	100.00	gnl|BL_ORD_ID|2098|hsp_num:0	2223

## Sheet: 2020187599 (ISOLATE 5)
ORF_ID	Contig	Start	Stop	Orientation	Cut_Off	Pass_Bitscore	Best_Hit_Bitscore	Best_Hit_ARO	Best_Identities	ARO	Model_type	SNPs_in_Best_Hit_ARO	Other_SNPs	Drug Class	Resistance Mechanism	AMR Gene Family	Predicted_DNA	Predicted_Protein	CARD_Protein_Sequence	Percentage Length of Reference Sequence	ID	Model_ID
NODE_1_length_548262_cov_21.794966_40 # 52864 # 53502 # -1 # ID=1_40;partial=00;start_type=ATG;rbs_motif=GGA/GAG/AGG;rbs_spacer=5-10bp;gc_cont=0.640	NODE_1_length_548262_cov_21.794966_40	52864	53502	-	Strict	400	437187	Pseudomonas aeruginosa catB7	98.58	3002679	protein homolog model	n/a	n/a	phenicol antibiotic	antibiotic inactivation	chloramphenicol acetyltransferase (CAT)	ATGGGCAACTATTTCGAGAGCCCCTTCAGGGGCAAGCTGCTCTCGGAACAGGTCAGCAACCCGAACATTCGGGTGGGGCGCTACAGCTACTACTCCGGCTACTATCACGGGCATTCCTTCGACGACTGCGCCCGCTACCTGATGCCGGACCGCGACGACGTGGACAAGCTGGTCATCGGCAGTTTCTGCTCGATCGGCAGTGGCGCCGCCTTCATCATGGCCGGCAACCAGGGACACCACGCCGAATGGGCGTCGACCTTCCCCTTCCACTTCATGCACGAAGAGCCGGCCTTCGCCGGCGCCGTGAACGGCTACCAGCCAGCCGGCGACACGCTGATCGGCCATGACGTCTGGATCGGTACCGAGGCGATGTTCATGCCCGGCGTACGGGTCGGCCAC…	MGNYFESPFRGKLLSEQVSNPNIRVGRYSYYSGYYHGHSFDDCARYLMPDRDDVDKLVIGSFCSIGSGAAFIMAGNQGHHAEWASTFPFHFMHEEPAFAGAVNGYQPAGDTLIGHDVWIGTEAMFMPGVRVGHGAIIGSRALVTGDVEPYAIVGGNPARTIRKRFSDGDIQNLLEMAWWDWPLADIEAAMPLLCAGDIPALYRHWKQRQATA	MGNYFESPFRGKLLSEQVSNPNIRVGRYSYYSGYYHGHSFDDCARYLMPDRDDVDKLVIGSFCSIGSGAAFIMAGNQGHRAEWASTFPFHFMHEEPVFAGAVNGYQPAGDTLIGHDVWIGTEAMFMPGVRVGHGAIIGSRALVTGDVEPYAIVGGNPARTIRKRFSDGDIQNLLEMAWWDWPLADIEAAMPLLCTGDIPALYRHWKQRQATA	100.00	gnl|BL_ORD_ID|2580|hsp_num:0	1042
NODE_1_length_548262_cov_21.794966_505 # 522451 # 522858 # 1 # ID=1_505;partial=00;start_type=ATG;rbs_motif=AGGAG;rbs_spacer=5-10bp;gc_cont=0.694	NODE_1_length_548262_cov_21.794966_505	522451	522858	+	Strict	200	272707	FosA	99.26	3000149	protein homolog model	n/a	n/a	fosfomycin	antibiotic inactivation	fosfomycin thiol transferase	ATGCTCACCGGTCTCAATCACCTGACCCTGGCGGTCGCCGACCTGCCGGCCAGCATCGCCTTCTACCGCGATCTTCTCGGCTTTCGCCTGGAAGCGCGCTGGGACCAGGGCGCCTATCTCGAACTGGGTTCGCTGTGGCTGTGCCTGTCCCGGGAGCCGCAGTACGGCGGGCCGGTCGCGGACTACACGCACTACGCCTTCGGCATCGCCGCCGCGGACTTCGCCCGCTTCGCCGCGCAGCTGCGCGCGCATGGCGTGCGCGAATGGAAGCAGAACCGCAGCGAGGGCGATTCGTTCTACTTCCTCGACCCGGACGGCCATCGCCTGGAGGCCCACGTCGGCGACCTGCGCAGCCGGCTCGCGGCGTGCCGGCAAGCGCCCTATGCGGGAATGCGTTTC…	MLTGLNHLTLAVADLPASIAFYRDLLGFRLEARWDQGAYLELGSLWLCLSREPQYGGPVADYTHYAFGIAAADFARFAAQLRAHGVREWKQNRSEGDSFYFLDPDGHRLEAHVGDLRSRLAACRQAPYAGMRFAD	MLTGLNHLTLAVADLPASIAFYRDLLGFRLEARWDQGAYLELGSLWLCLSREPQYGGPAADYTHYAFGIAAADFARFAAQLRAHGVREWKQNRSEGDSFYFLDPDGHRLEAHVGDLRSRLAACRQAPYAGMRFAD	100.00	gnl|BL_ORD_ID|1221|hsp_num:0	1222
NODE_2_length_402968_cov_23.781856_87 # 95354 # 96787 # 1 # ID=2_87;partial=00;start_type=ATG;rbs_motif=GGAG/GAGG;rbs_spacer=5-10bp;gc_cont=0.687	NODE_2_length_402968_cov_23.781856_87	95354	96787	+	Strict	900	940258	basS	99.16	3003583	protein homolog model	n/a	n/a	peptide antibiotic	antibiotic target alteration	pmr phosphoethanolamine transferase	ATGCCGCGTACCGCCGTCCCCTCCGTCCGCCGGCGCCTGCTGATCAACCTGCTGGTCGGCTTCGTGCTGTGCTGGCTGAGCGTGGCGGCGCTGACCTACCACCTCTCGCTGAAGCAGGTGAACCGCCTGTTCGACGACGACATGGTGGACTTCGGCGAAGCCGCCCTGCGCCTGCTCGACCTTGCCACCGAAGACCAGGCCAGCGAGGACGGCTCGATCACCGAGATCATCGAACGCAGCCGCGAGGCGATCCAGGGCCTGCCCCTGCTGCGCCGCGAAAGCGCCCTCGGCTACGCCCTGTGGCGCGACGGCCAGCCGCTGCTGTCGAGCCTCAACCTGCCGCCGGAGATCACGGCCCAGGGCCCCGGCTTCAGCACCGTGGAAGCCCAGGGCACCCAC…	MPRTAVPSVRRRLLINLLVGFVLCWLSVAALTYHLSLKQVNRLFDDDMVDFGEAALRLLDLATEDQASEDGSITEIIERSREAIQGLPLLRRESALGYALWRDGQPLLSSLNLPPEITAQGPGFSTVEAQGTHWRVLQLNIDGFQIWISENLIYRQHTMNLLLFYSLFPLLLALPLLGGLVWFGVARGLAPLREVQAEVQQRSARHLQPIAVEAVPLEIRGLIDELNLLLERLRTALEAERRLTSDAAHEIRTPLASLRTHAQVALRSEDPKAHARGLLQVSRSVERISTLMEQILLLARLDGDALLEQFHPVNLATLAEDVLSELARQAIDKDIELSLHQETVHVMGIDLWLKAMVGNLVGNALRYTPAGGQVEIRVENRAQHAVLRVRDNGPGVALE…	MSRAAVPSVRRRLLVNLLVGFVLCWLSVAALTYHLSLKQVNRLFDDDMVDFGEAALRLLDLATEDQAGEDGSITEIIERSREAIQGLPLLRRESALGYALWRDGQPLLSSLNLPPEITAQGPGFSTVEAQGTHWRVLQLNIDGFQIWISENLIYRQHTMNLLLFYSLFPLLLALPLLGGLVWFGVARGLAPLREVQAEVQQRSARHLQPIAVEAVPLEIRGLIDELNLLLERLRTALEAERRLTSDAAHEIRTPLASLRTHAQVALRSEDPKAHARGLLQVSRSVERISTLMEQILLLARLDGDALLEQFHPVNLATLAEDVLSELARQAIDKDIELSLHQETVHVMGIDLWLKAMVGNLVGNALRYTPAGGQVEIRVENRAQHAVLRVRDNGPGVALE…	100.00	gnl|BL_ORD_ID|2421|hsp_num:0	249
NODE_2_length_402968_cov_23.781856_288 # 314297 # 315745 # 1 # ID=2_288;partial=00;start_type=ATG;rbs_motif=AGGA;rbs_spacer=5-10bp;gc_cont=0.683	NODE_2_length_402968_cov_23.781856_288	314297	315745	+	Strict	850	940643	OpmH	97.1	3003682	protein homolog model	n/a	n/a	triclosan	antibiotic efflux	resistance-nodulation-cell division (RND) antibiotic efflux pump	ATGCTGCGCAGACTCTCCCTGGCGGCCGCCGTGGCCGCTGCTACCGGTGTCGCCTGGGCCGCCCAGCCGACCCCGCTGCCGACCAAGACCGACCTGATCAGCGTCTACAAGGAAGCCGTCGACAACAACGCCGACCTCGCCGCCGCCCAGGCCGACTACCTGGCGCGCAAGGAAGTGGTGCCCCAGGCCCGCGCCGGCCTGCTGCCGCAACTCGGCGCCGGCGGCCGTATCGGCGACTCACGGATCGCTCTCGACGAACCGGCCGCCACGGTCAAACGCAGCAGTCATGTGGTCCAGGCCAGCCTCAGCCAGCCGCTGTTCCGCGCCGACCGCTGGTTCCAGTGGCAGGCCGCCAAGGAAACCAGCGACCAGGCCAAGCTGGAATTCTCCGCGACCCAG…	MLRRLSLAAAVAAATGVAWAAQPTPLPTKTDLISVYKEAVDNNADLAAAQADYLARKEVVPQARAGLLPQLGAGGRIGDSRIALDEPAATVKRSSHVVQASLSQPLFRADRWFQWQAAKETSDQAKLEFSATQQDLILRSAETYFTVLRAQDNLATSKAEEAAFKRQLDQANERFDVGLSDKTDVLEAQASYDTARANRLIAEQRVDDAFQALVTLTNRDYSAIEGMRHTLPVVPPAPNDAKAWVDTAVQQNLRLLASNYAVNAAEETLRQRKAGHLPTLDAVAQYQKGDNDALGFANSAANPLVHYGKDVEERTIGLELNIPIYTGGLTSSQVRESYQRLNQSEQSREGQRRQVVQDTRNLHRAVNTDVEQVQARRQAIISNQSSLEATEIGYQVGTR…	MLRRLSLAAAVAAATGVAWAAQPTPLPTKTDLISVYKEAVDNNADLAAAQADYLARKEVVPQARAGLLPQLGAGARVGDTRIAFDERPATVKRNSQVVQATLSQPLFRADRWFQWQAAKETSDQARLEFSATQQDLILRSAETYFTVLRAQDNLATSKAEEAAFKRQLDQANERFDVGLSDKTDVLEAQASYDTARANRLIAEQRVDDAFQALVTLTNRDYSAIEGMRHTLPVVPPAPNDAKAWVDTAVQQNLRLLASNYAVNAAEETLRQRKAGHLPTLDAVAQYQKGDNDALGFANSAANPLVHYGKYVDERSIGLELNIPIYSGGLTSSQVRESYQRLNQSEQSREGQRRQVVQDTRNLHRAVNTDVEQVQARRQAIISNQSSLEATEIGYQVGTR…	100.00	gnl|BL_ORD_ID|2051|hsp_num:0	2195
NODE_2_length_402968_cov_23.781856_305 # 336299 # 336631 # 1 # ID=2_305;partial=00;start_type=ATG;rbs_motif=GGAGG;rbs_spacer=5-10bp;gc_cont=0.652	NODE_2_length_402968_cov_23.781856_305	336299	336631	+	Perfect	170	206838	Pseudomonas aeruginosa emrE	100.0	3004038	protein homolog model	n/a	n/a	aminoglycoside antibiotic	antibiotic efflux	small multidrug resistance (SMR) antibiotic efflux pump	ATGACCAATTATCTCTACCTCGCCATCGCCATCGCCGCCGAAGTGGTCGCCACCACCTCGCTGAAAGCCGTCGCCGGATTTAGCAAGCCACTGCCGCTGCTGCTGGTGGTGGGCGGCTACGTGCTCGCCTTCAGCATGCTCGTGCTGGTCATGCGCACCCTGCCGGTCGGCGTGGTCTACGCCATCTGGTCCGGACTGGGTATCGTCCTGGTCAGCCTGGTGGCGATGTTCGTCTACGGCCAGCGCCTGGACCCCGCGGCCCTCCTCGGTATCGGCCTGATCATCGCCGGCGTGCTGGTGATCCAGTTGTTCTCCCGCGCTTCGGGGCACTGA	MTNYLYLAIAIAAEVVATTSLKAVAGFSKPLPLLLVVGGYVLAFSMLVLVMRTLPVGVVYAIWSGLGIVLVSLVAMFVYGQRLDPAALLGIGLIIAGVLVIQLFSRASGH	MTNYLYLAIAIAAEVVATTSLKAVAGFSKPLPLLLVVGGYVLAFSMLVLVMRTLPVGVVYAIWSGLGIVLVSLVAMFVYGQRLDPAALLGIGLIIAGVLVIQLFSRASGH	100.00	gnl|BL_ORD_ID|2385|hsp_num:0	2655
NODE_4_length_293160_cov_22.639116_15 # 12012 # 12533 # 1 # ID=4_15;partial=00;start_type=GTG;rbs_motif=GGAG/GAGG;rbs_spacer=5-10bp;gc_cont=0.661	NODE_4_length_293160_cov_22.639116_15	12012	12533	+	Strict	1050	23483	carA	100.0	3002817	protein homolog model	n/a	n/a	macrolide antibiotic; lincosamide antibiotic; streptogramin antibiotic; tetracycline antibiotic; oxazolidinone antibiotic; phenicol antibiotic; pleuromutilin antibiotic	antibiotic target protection	ABC-F ATP-binding cassette ribosomal protection protein	GTGGGTAAACCCTGTCATTTCGCCCAGTTCGACCTGCAACCGGCTTTCCTGGTCGATCTCGACGAGCTCGGCCAGCGCTATCGCGAGTTGGTGCGCAGCGTCCATCCCGACCGTTTCGCCGACGCTCCCGAGCGCGAGCAGCGTCTCGCCCTGGAGCGCGCAGCGCAACTGAACGAGGCCTACCAGACCCTGAAGAGCGCTCCGCGCCGGGCCCTGTACCTGTTGACCCTGAGTGGTCACGAGTTGCCCTTGGAGGCTACGGTGCAGGATCCGGAGTTTCTCCTGCAGCAGATGCAGCTGCGCGAGGAACTGGAGGAGTTGCAGGACAGCGCCGACCTGGCCGGCGTGGCGACCTTCAAGCGTCGGCTCAAGGCCGCCCAGGCCGAGCTGGAGCGCGAG…	VGKPCHFAQFDLQPAFLVDLDELGQRYRELVRSVHPDRFADAPEREQRLALERAAQLNEAYQTLKSAPRRALYLLTLSGHELPLEATVQDPEFLLQQMQLREELEELQDSADLAGVATFKRRLKAAQAELEREFAACWDDAQRREEAERLVRRMQFLDKLAQEVRQLEERLDD	MSTAQLALHDITKRYQDHVVLDRIGFTIKPGEKVGVIGDNGSGKSTLIKLIAGREQPDNGAVTVVAPGGVGYLAQTLELPLEATVQDAVDLALADLRELEEGMRRTEAELAERPYQTGQDPELAGLLESYAALVDRYQARGGYEADSRVEIALHGLGLPGLERGRRLGTLSGGERSRLALAATLASEPELLLLDEPTNDLDDRAVDWLEEHLRKHKGTVVAVTHDRLFLDRLTTTILEIDSGKVMRYGNGYEGYLAAKAAERQRRLLEYEQWRAELDRSRDLIASNVARLDAIPRKLPFAVFGAGQFRMRGRGHGAMVRIRNAKERVARLTENPVAPPPEPLTFTAEITTEAAQSRETVAELTGVRVGDRLSVDSLHLGPGERLLVTGPNGAGKTTLLR…	31.40	gnl|BL_ORD_ID|871|hsp_num:0	928
NODE_4_length_293160_cov_22.639116_150 # 161088 # 161726 # -1 # ID=4_150;partial=00;start_type=ATG;rbs_motif=None;rbs_spacer=None;gc_cont=0.665	NODE_4_length_293160_cov_22.639116_150	161088	161726	-	Strict	400	426402	MexL	99.53	3003710	protein homolog model	n/a	n/a	macrolide antibiotic; tetracycline antibiotic; triclosan	antibiotic efflux	resistance-nodulation-cell division (RND) antibiotic efflux pump	ATGTCAGAACCCACCTCCTCCGTCGGTCCCGGCCGGCCCAAGGACCCGGCCAAACGGGAAGCCATTCTCGAGGCGGCCAAGCGCCTGTTCCTCTGCAACGGCTACGACGGCAGCAGCATGGAAGCCATCGCCTCGGAAGCCGGCGTTTCCAAGCTCACCGTCTACAGCCACTTCACCGACAAGGAAACCCTGTTCAGCGAAGCGGTGAAGGCCAAGTGCGCCGAGCAGCTTCCCGCCCTGTACTTCCAGCTGGCCGAAGGCGCGCCGCTGGAAAAGGTCCTGCTGAATATCGCCCGCGGCTTCCACCGGCTGATCAACAGCCACGAGGCGATCGCCCTGACCCGCCTGATGGCCGCGCAGGCCGGGCAGAACCCCAAGCTTTCCGAGCTGTTCTTCGAG…	MSEPTSSVGPGRPKDPAKREAILEAAKRLFLCNGYDGSSMEAIASEAGVSKLTVYSHFTDKETLFSEAVKAKCAEQLPALYFQLAEGAPLEKVLLNIARGFHRLINSHEAIALTRLMAAQAGQNPKLSELFFEAGPKQVIDEMERLLEQARRSGKLAFPDARHAAEHFFMLVKGCANYRLLIGCAEPLDEAEGERHVEEVVALFLRAFAAGG	MSESTSSVGPGRPKDPAKREAILEAAKRLFLCNGYDGSSMEAIASEAGVSKLTVYSHFTDKETLFSEAVKAKCAEQLPALYFQLAEGAPLEKVLLNIARGFHRLINSHEAIALTRLMAAQAGQNPKLSELFFEAGPKQVIDEMERLLEQARRSGKLAFPDARHAAEHFFMLVKGCANYRLLIGCAEPLDEAEGERHVEEVVALFLRAFAAGG	100.00	gnl|BL_ORD_ID|2068|hsp_num:0	2219
NODE_4_length_293160_cov_22.639116_151 # 161822 # 162925 # 1 # ID=4_151;partial=00;start_type=ATG;rbs_motif=GGA/GAG/AGG;rbs_spacer=5-10bp;gc_cont=0.711	NODE_4_length_293160_cov_22.639116_151	161822	162925	+	Strict	690	721079	MexJ	99.46	3003692	protein homolog model	n/a	n/a	macrolide antibiotic; tetracycline antibiotic; triclosan	antibiotic efflux	resistance-nodulation-cell division (RND) antibiotic efflux pump	ATGTACCGCCATATCCCGCTCGTCGCCCTGTCCCTGCTTTCCTCCCTGTTCCTCGCCGCCTGCGGCAACGGCACGCCGCCGCCAGCCGCGGCGCGTCCGGCGATCGTCGTCCAGCCCCAGCCGGCGGGCGAGGTGAGCCAGGCCTTTCCCGGCGAGATCCGCGCCCGCCACGAGCCGGAGCTGGCCTTCCGCATCGGCGGCAAGGTCATCCGCCGGCTGGTGGAAGTCGGCGAGCGGGTGAAGAAGGACCAGCCCCTGGCCGAACTCGATCCCCAGGACGTGCGCCTGCAATTGGAGGCCGCGCGGGCCCAGGTCAGTGCCGCCGAGGCCAACCTGCAGACCGTGCGCGCCGAGTACCGGCGCTACCGCACCTTGCTCGACCGCAACCTGGTCAGCCAT…	MYRHIPLVALSLLSSLFLAACGNGTPPPAAARPAIVVQPQPAGEVSQAFPGEIRARHEPELAFRIGGKVIRRLVEVGERVKKDQPLAELDPQDVRLQLEAARAQVSAAEANLQTVRAEYRRYRTLLDRNLVSHSQFENIQNSYRAGEARLKQIRAEFNVADNQAGYAVLRSPQDGVIASRRVEVGQVVAAGQTVFSLAADGEREVLIGLPEHSFERFRIGQPVSVELWSQRDRRFAGHIRELSPAADPQSRTFAARVAFDDRATPAELGQSARVYVAAAEAVPLSVPLSALTAEAGQAFVWVVEPGSSTLRRQPVRTGPYAEDRVPVLEGLKAGDWVVATGVQVLREGQQVRPIDRANRTVKLAAKE	MYRHIPLVALSLFSSLFLAACGNGTPPPAAARPAIVVQPQPAGEVSQAFPGEIRARHEPELAFRIGGKVIRRLVEVGERVKKDQPLAELDPQDVRLQLEAARAQVSAAEANLQTVRAEYRRYRTLLDRNLVSHSQFENIQNSYRAGEARLKQIRAEFNVADNQAGYAVLRSPQDGVIASRRVEVGQVVAAGQTVFSLAADGEREVLIGLPEHSFERFRIGQPVSVELWSQRDRRFAGHIRELSPAADPQSRTFAARVAFDDRATPAELGQSARVYVAAAEAVPLSVPLSALTAEAGQAFVWVVEPGSSTLRRQAVRTGPYAEDRVPVLEGLKAGDWVVATGVQVLREGQQVRPIDRANRTVKLAAKE	100.00	gnl|BL_ORD_ID|2061|hsp_num:0	2205
NODE_4_length_293160_cov_22.639116_152 # 162930 # 166007 # 1 # ID=4_152;partial=00;start_type=ATG;rbs_motif=AGGAG;rbs_spacer=5-10bp;gc_cont=0.665	NODE_4_length_293160_cov_22.639116_152	162930	166007	+	Strict	1900	2060.42	MexK	99.8	3003693	protein homolog model	n/a	n/a	macrolide antibiotic; tetracycline antibiotic; triclosan	antibiotic efflux	resistance-nodulation-cell division (RND) antibiotic efflux pump	ATGTCCTTCAACCTTTCCGCCTGGGCGTTGCAGAATCGCCAGATCGTCCTGTACCTGATGCTCCTGCTTGGCGCGGTTGGCGCGCTGTCCTACAGCAAGCTGGGGCAGAGCGAAGACCCGCCGTTCACCTTCAAGGCCATGGTGGTGCAGACCAACTGGCCGGGTGCCAGCGCCGAAGAGGTGGCCCGGCAGGTCACCGAGCGTATCGAGAAGAAGCTGATGGAAACCGGCGACTACGATCGCATCGTGTCCTTCTCCCGCCCCGGCGTCTCGCAGGTGACCTTCATGGCCCGCGAGGACATCCATTCCAGCGAGATCCCCGAACTCTGGTACCAGATCCGCAAGAAGATCAGCGACATTCGCGCCACCTTGCCGCAAAGCATCCAGGGCCCGTTCTTC…	MSFNLSAWALQNRQIVLYLMLLLGAVGALSYSKLGQSEDPPFTFKAMVVQTNWPGASAEEVARQVTERIEKKLMETGDYDRIVSFSRPGVSQVTFMAREDIHSSEIPELWYQIRKKISDIRATLPQSIQGPFFNDEFGTTYGNIYALTGKGFDYAVMKDYADRLQLQLQRIRNVGKVELIGLQDEKIWIDLSNTKLATLGLPLAAVQKALEEQNAVASSGFFETASDRVQLRVSGRFDSVEEIRDFPIRVGDRTFRIGDVAEVRRGFNDPPAPRMRFMGEDAIGLAVAMKPGGDILVLGKALETEFARLQQSLPAGLELRKVSDQPAAVRTGVGEFIRVLAEALVIVLLVSFFSLGLRTGLVVALSIPLVLAMTFAAMHYFGIGLHKISLGALVLALGL…	MSFNLSAWALQNRQIVLYLMILLGAVGALSYSKLGQSEDPPFTFKAMVVQTNWPGASAEEVARQVTERIEKKLMETGDYDRIVSFSRPGVSQVTFMAREDIHSSEIPELWYQIRKKISDIRATLPQSIQGPFFNDEFGTTYGNIYALTGKGFDYAVMKDYADRLQLQLQRIRNVGKVELIGLQDEKIWIDLSNTKLATLGLPLAAVQKALEEQNAVASSGFFETASDRVQLRVSGRFDSVEEIRDFPIRVGDRTFRIGDVAEVRRGFNDPPAPRMRFMGEDAIGLAVAMKPGGDILVLGKALETEFARLQQSLPAGLELRKVSDQPAAVRTGVGEFIRVLAEALVIVLLVSFFSLGLRTGLVVALSIPLVLAMTFAAMHYFGIGLHKISLGALVLALGL…	100.00	gnl|BL_ORD_ID|2062|hsp_num:0	2206
NODE_7_length_214229_cov_24.581549_154 # 154298 # 155755 # -1 # ID=7_154;partial=00;start_type=ATG;rbs_motif=GGA/GAG/AGG;rbs_spacer=5-10bp;gc_cont=0.686	NODE_7_length_214229_cov_24.581549_154	154298	155755	-	Perfect	850	963.37	OprM	100.0	3000379	protein homolog model	n/a	n/a	macrolide antibiotic; fluoroquinolone antibiotic; monobactam; aminoglycoside antibiotic; carbapenem; cephalosporin; cephamycin; penam; tetracycline antibiotic; peptide antibiotic; acridine dye; aminocoumarin antibiotic; diaminopyrimidine antibiotic; sulfonamide antibiotic; phenicol antibiotic; penem	antibiotic efflux	resistance-nodulation-cell division (RND) antibiotic efflux pump	ATGAAACGGTCCTTCCTTTCCCTGGCGGTAGCCGCTGTCGTTCTGTCCGGCTGCTCGCTGATCCCCGACTACCAGCGCCCCGAGGCGCCGGTAGCCGCGGCCTACCCGCAAGGGCAGGCCTACGGGCAGAACACCGGCGCGGCGGCCGTTCCGGCCGCCGACATCGGCTGGCGCGAGTTCTTCCGCGACCCGCAGTTGCAGCAACTGATCGGCGTGGCGCTGGAAAACAACCGCGACCTGCGGGTCGCCGCGTTGAACGTCGAGGCCTTCCGGGCGCAGTACCGCATCCAGCGGGCCGACCTGTTCCCGCGCATCGGCGTGGACGGTAGCGGCACCCGCCAGCGTTTGCCGGGCGACCTGTCGACCACCGGCAGTCCGGCGATTTCCAGCCAGTACGGG…	MKRSFLSLAVAAVVLSGCSLIPDYQRPEAPVAAAYPQGQAYGQNTGAAAVPAADIGWREFFRDPQLQQLIGVALENNRDLRVAALNVEAFRAQYRIQRADLFPRIGVDGSGTRQRLPGDLSTTGSPAISSQYGVTLGTTAWELDLFGRLRSLRDQALEQYLATEQAQRSAQTTLVASVATAYLTLKADQAQLQLTKDTLGTYQKSFDLTQRSYDVGVASALDLRQAQTAVEGARATLAQYTRLVAQDQNALVLLLGSGIPANLPQGLGLDQTLLTEVPAGLPSDLLQRRPDILEAEHQLMAANASIGAARAAFFPSISLTANAGTMSRQLSGLFDAGSGSWLFQPSINLPIFTAGSLRASLDYAKIQKDINVAQYEKAIQTAFQEVADGLAARGTFTEQ…	MKRSFLSLAVAAVVLSGCSLIPDYQRPEAPVAAAYPQGQAYGQNTGAAAVPAADIGWREFFRDPQLQQLIGVALENNRDLRVAALNVEAFRAQYRIQRADLFPRIGVDGSGTRQRLPGDLSTTGSPAISSQYGVTLGTTAWELDLFGRLRSLRDQALEQYLATEQAQRSAQTTLVASVATAYLTLKADQAQLQLTKDTLGTYQKSFDLTQRSYDVGVASALDLRQAQTAVEGARATLAQYTRLVAQDQNALVLLLGSGIPANLPQGLGLDQTLLTEVPAGLPSDLLQRRPDILEAEHQLMAANASIGAARAAFFPSISLTANAGTMSRQLSGLFDAGSGSWLFQPSINLPIFTAGSLRASLDYAKIQKDINVAQYEKAIQTAFQEVADGLAARGTFTEQ…	100.00	gnl|BL_ORD_ID|2426|hsp_num:0	1305
NODE_7_length_214229_cov_24.581549_155 # 155757 # 158897 # -1 # ID=7_155;partial=00;start_type=ATG;rbs_motif=GGA/GAG/AGG;rbs_spacer=5-10bp;gc_cont=0.646	NODE_7_length_214229_cov_24.581549_155	155757	158897	-	Strict	750	757673	adeF	41.07	3000777	protein homolog model	n/a	n/a	fluoroquinolone antibiotic; tetracycline antibiotic	antibiotic efflux	resistance-nodulation-cell division (RND) antibiotic efflux pump	ATGTCGAAGTTTTTCATTGATAGGCCCATTTTCGCGTGGGTGATCGCCTTGGTGATCATGCTCGCGGGCGGCCTGTCGATCCTCAGTCTGCCGGTCAACCAGTACCCGGCCATCGCCCCGCCGGCCATCGCCGTGCAGGTGAGCTACCCGGGCGCCTCGGCCGAGACGGTGCAGGACACCGTGGTCCAGGTGATCGAGCAGCAGATGAACGGGATCGACAATCTGCGCTACATCTCCTCGGAGAGTAACTCCGACGGCAGCATGACCATCACCGTGACCTTCGAACAGGGCACCGACCCCGACATCGCCCAGGTTCAGGTGCAGAACAAGCTGCAACTGGCCACCCCGCTGCTGCCGCAGGAAGTGCAGCGCCAGGGGATCCGGGTGACCAAGGCGGTG…	MSKFFIDRPIFAWVIALVIMLAGGLSILSLPVNQYPAIAPPAIAVQVSYPGASAETVQDTVVQVIEQQMNGIDNLRYISSESNSDGSMTITVTFEQGTDPDIAQVQVQNKLQLATPLLPQEVQRQGIRVTKAVKNFLMVVGVVSTDGSMTKEDLSNYIVSNIQDPLSRTKGVGDFQVFGSQYSMRIWLDPAKLNSYQLTPGDVSSAIQAQNVQISSGQLGGLPAVKGQQLNATIIGKTRLQTAEQFENILLKVNPDGSQVRLKDVADVGLGGQDYSINAQFNGSPASGIAIKLATGANALDTAKAIRQTIANLEPFMPQGMKVVYPYDTTPVVSASIHEVVKTLGEAILLVFLVMYLFLQNFRATLIPTIAVPVVLLGTFGVLAAFGFSINTLTMFGMV…	MNISKFFIDRPIFAGVLSVLILLAGLLSVFQLPISEYPEVVPPSVVVRAQYPGANPKVIAETVASPLEESINGVEDMLYMQSQANSDGNLTITVNFKLGIDPDKAQQLVQNRVSQAMPRLPEDVQRLGVTTLKSSPTLTMVVHLTSPDNRYDMTYLRNYAVLNVKDRLARLQGVGEVGLFGSGDYAMRVWLDPQKVAQRNLTATEIVNAIREQNIQVAAGTIGASPSNSPLQLSVNAQGRLTTEQEFADIILKTAPDGAVTRLGDVARVELAASQYGLRSLLDNKQAVAIPIFQAPGANALQVSDQVRSTMKELSKDFPSSIKYDIVYDPTQFVRASIKAVVHTLLEAITLVVVVVILFLQTWRASIIPLLAVPVSIIGTFALMLAFGYSINALSLFGM…	98.77	gnl|BL_ORD_ID|137|hsp_num:0	153
NODE_7_length_214229_cov_24.581549_156 # 158913 # 160064 # -1 # ID=7_156;partial=00;start_type=ATG;rbs_motif=GGAG/GAGG;rbs_spacer=5-10bp;gc_cont=0.666	NODE_7_length_214229_cov_24.581549_156	158913	160064	-	Perfect	650	768074	MexA	100.0	3000377	protein homolog model	n/a	n/a	macrolide antibiotic; fluoroquinolone antibiotic; monobactam; carbapenem; cephalosporin; cephamycin; penam; tetracycline antibiotic; peptide antibiotic; aminocoumarin antibiotic; diaminopyrimidine antibiotic; sulfonamide antibiotic; phenicol antibiotic; penem	antibiotic efflux	resistance-nodulation-cell division (RND) antibiotic efflux pump	ATGCAACGAACGCCAGCCATGCGTGTACTGGTTCCGGCCCTGCTGGTCGCGATTTCGGCCCTTTCCGGGTGCGGAAAAAGCGAGGCGCCGCCGCCGGCGCAAACGCCGGAGGTCGGGATCGTGACCCTGGAAGCGCAGACGGTGACCCTGAATACCGAGCTGCCGGGCCGGACCAATGCGTTCCGCATCGCCGAGGTGCGTCCCCAGGTGAACGGCATCATCCTCAAGCGCCTGTTCAAGGAAGGCAGCGACGTCAAGGCCGGGCAGCAGCTCTACCAGATCGACCCCGCCACCTACGAGGCCGACTACCAGAGCGCCCAGGCCAACCTGGCCTCGACCCAGGAGCAGGCCCAGCGCTACAAGCTGCTGGTCGCCGACCAGGCCGTGAGCAAGCAGCAG…	MQRTPAMRVLVPALLVAISALSGCGKSEAPPPAQTPEVGIVTLEAQTVTLNTELPGRTNAFRIAEVRPQVNGIILKRLFKEGSDVKAGQQLYQIDPATYEADYQSAQANLASTQEQAQRYKLLVADQAVSKQQYADANAAYLQSKAAVEQARINLRYTKVLSPISGRIGRSAVTEGALVTNGQANAMATVQQLDPIYVDVTQPSTALLRLRRELASGQLERAGDNAAKVSLKLEDGSQYPLEGRLEFSEVSVDEGTGSVTIRAVFPNPNNELLPGMFVHAQLQEGVKQKAILAPQQGVTRDLKGQATALVVNAQNKVELRVIKADRVIGDKWLVTEGLNAGDKIITEGLQFVQPGVEVKTVPAKNVASAQKADAAPAKTDSKG	MQRTPAMRVLVPALLVAISALSGCGKSEAPPPAQTPEVGIVTLEAQTVTLNTELPGRTNAFRIAEVRPQVNGIILKRLFKEGSDVKAGQQLYQIDPATYEADYQSAQANLASTQEQAQRYKLLVADQAVSKQQYADANAAYLQSKAAVEQARINLRYTKVLSPISGRIGRSAVTEGALVTNGQANAMATVQQLDPIYVDVTQPSTALLRLRRELASGQLERAGDNAAKVSLKLEDGSQYPLEGRLEFSEVSVDEGTGSVTIRAVFPNPNNELLPGMFVHAQLQEGVKQKAILAPQQGVTRDLKGQATALVVNAQNKVELRVIKADRVIGDKWLVTEGLNAGDKIITEGLQFVQPGVEVKTVPAKNVASAQKADAAPAKTDSKG	100.00	gnl|BL_ORD_ID|451|hsp_num:0	440
NODE_8_length_193293_cov_26.687815_84 # 94891 # 95679 # 1 # ID=8_84;partial=00;start_type=ATG;rbs_motif=AGGA;rbs_spacer=5-10bp;gc_cont=0.646	NODE_8_length_193293_cov_26.687815_84	94891	95679	+	Strict	500	528.48	OXA-485	98.47	3003642	protein homolog model	n/a	n/a	cephalosporin; penam	antibiotic inactivation	OXA beta-lactamase	ATGCGCCCTCTCCTCTTCAGCGCCCTTCTCCTGCTCTCCGGGCATGCCCAGGCCAGCGAATGGAACGACAGCCGGGCCGTGGACAAGCTATTCGGAGCGGCCGGTGTGAAAGGCACCTTCGTCCTTTACGATGTGCAGCGGCAGCGCTATGTCGGCCATGACCGGGAGCGCGCGGAAACTCGCTTCGTTCCTGCCTCCACCTACAAGGTGGCGAACAGCCTGATCGGCTTATCCACAGGGGCGGTTAAATCCGCCGACGAGGTTCTTCCCTATGGCGGCAAGCCCCAGCGCTTCAAGGCCTGGGAGCACGACATGAGCCTGCGCGACGCGATCAAGGCATCGAACGTACCGGTCTACCAGGAACTGGCGCGACGCATCGGCCTGGAGCGGATGCGCGCC…	MRPLLFSALLLLSGHAQASEWNDSRAVDKLFGAAGVKGTFVLYDVQRQRYVGHDRERAETRFVPASTYKVANSLIGLSTGAVKSADEVLPYGGKPQRFKAWEHDMSLRDAIKASNVPVYQELARRIGLERMRANVSRLGYGNAEIGQVVDNFWLVGPLKISAMEQTRFLLRLAQGELPFPAPVQSTVRAMTLLESGPGWELHGKTGWCFDCTPELGWWVGWVKRNERLYGFALNIDMPGGEADIGKRVELGKASLKALGILP	MRPLLFSALLLLSGRAQASEWNDSQAVDKLFGAAGVKGTFVLYDVQRQRYVGHDRERAETRFVPASTYKVANSLIGLSTGAVRSADEVLPYGGKPQRFKAWEHDMSLRDAIKASNVPVYQELARRIGLERMRANVSHLGYGNAEIGQVVDNFWLVGPLKISAMEQTRFLLRLAQGELPFPAPVQSTVRAMTLLESGPGWELHGKTGWCFDCTPELGWWVGWVKRNERLYGFALNIDMPGGEADIGKRVELGKASLKALGILP	100.00	gnl|BL_ORD_ID|2395|hsp_num:0	3546
NODE_10_length_179313_cov_24.448688_121 # 139567 # 141006 # -1 # ID=10_121;partial=00;start_type=ATG;rbs_motif=GGAG/GAGG;rbs_spacer=5-10bp;gc_cont=0.699	NODE_10_length_179313_cov_24.448688_121	139567	141006	-	Strict	850	932554	OprJ	99.16	3000802	protein homolog model	n/a	n/a	macrolide antibiotic; fluoroquinolone antibiotic; aminoglycoside antibiotic; cephalosporin; penam; tetracycline antibiotic; aminocoumarin antibiotic; diaminopyrimidine antibiotic; phenicol antibiotic	antibiotic efflux	resistance-nodulation-cell division (RND) antibiotic efflux pump	ATGCGCAAACCTGCTTTCGGCGTATCGGCGCTGCTGATCGCCCTGACCCTCGGCGCCTGCTCCATGGCGCCGACCTACGAACGTCCCGCCGCGCCGGTGGCCGACAGCTGGAGCGGCGCCGCCGCCCAGCGCCAGGGCGCGGCGATCGACACGCTGGATTGGAAGAGTTTCATCGTCGATGCCGAACTACGCCGCCTGGTGGACGTGGCCCTGGATAACAACCGCTCGCTGCGCCAGACCCTCCTGGATATCGAGGCGGCCCGCGCGCAGTATCGAATCCAGCGCGCCGACCGGGTTCCGGGCCTGAACGCCGCTGCCACCGGCAACCGCCAGCGGCAGCCGGCCGACCTGTCCGCCGGCAATCGCTCGGAAGTGGCCAGCAGCTACCAGGTCGGGCTG…	MRKPAFGVSALLIALTLGACSMAPTYERPAAPVADSWSGAAAQRQGAAIDTLDWKSFIVDAELRRLVDVALDNNRSLRQTLLDIEAARAQYRIQRADRVPGLNAAATGNRQRQPADLSAGNRSEVASSYQVGLALPEYELDLFGRVKSLTDAALQQYLASEEAARAARIALVAEVSQAYLSYDGALRRLALTRQTLVSREYSFALIDQRRAAGAATALDYQEALGLVEQARAEQERNLRQKQQAFNALVLLLGSDDAAQAIPRSPGRRPKLLQDIAPGTPSELIERRPDILAAEHRLRARNADIGAARAAFFPRISLTGSFGTSSAEMSGLFDGGSRSWSFLPTLTLPIFDGGRNRANLSLAEARKDSAVAAYEGTIQTAFREVADALAASDTLRREEK…	MRKPAFGVSALLIALTLGACSMAPTYERPAAPVADSWSGAAAQRQGAAIDTLDWKSFIVDAELRRLVDMALDNIRSLRQTLLDIEAARAQYRIQRADRVPGLNAAATGNRQRQPADLSAGNRSEVASSYQVGLALPEYELDLFGRVKSLTDAALQQYLASEEAARAARIALVAEVSQAYLSYDGALRRLALTRQTLVSREYSFALIDQRRAAGAATALDYQEALGLVEQARAEQERNLRQKQQAFNALVLLLGSDDAAQAIPRSPGQRPKLLQDIAPGTPSELIERRPDILAAEHRLRARNADIGAARAAFFPRISLTGSFGTSSAEMSGLFDGGSRSCSFLPTLTLPIFDGGRNRANLSLAEARKDSAVAAYEGTIQTAFREVADALAASDTLRREEK…	100.00	gnl|BL_ORD_ID|764|hsp_num:0	704
NODE_10_length_179313_cov_24.448688_122 # 141012 # 144143 # -1 # ID=10_122;partial=00;start_type=ATG;rbs_motif=GGAG/GAGG;rbs_spacer=5-10bp;gc_cont=0.656	NODE_10_length_179313_cov_24.448688_122	141012	144143	-	Strict	1800	1928.68	MexD	95.33	3000801	protein homolog model	n/a	n/a	macrolide antibiotic; fluoroquinolone antibiotic; aminoglycoside antibiotic; cephalosporin; penam; tetracycline antibiotic; aminocoumarin antibiotic; diaminopyrimidine antibiotic; phenicol antibiotic	antibiotic efflux	resistance-nodulation-cell division (RND) antibiotic efflux pump	ATGTCCGAATTCTTCATCAAGCGGCCGAACTTCGCCTGGGTGGTGGCCCTGTTCATCTCCCTGGCCGGCCTGCTGGTCATTTCCAAATTGCCGGTAGCGCAGTACCCCAATGTCGCGCCGCCACAGATCACCATCACCGCCACCTATCCCGGCGCCTCGGCGAAGGTGCTGGTGGACTCCGTCACCAGCGTGCTCGAGGAGTCGCTGAACGGCGCCAAGGGCCTGCTCTACTTCGAGTCGACCAACAACTCCAACGGCAGCGCCGAGATCGTCGTCACCTTCGAGCCGGGCACCGATCCGGACCTGGCCCAGGTGGACGTGCAGAACCGCCTGAAGAAAGCCGAGGCGCGCATGCCGCAGGCGGTGCTGACCCAGGGCCTGCAGGTCGAGCAGACCAGC…	MSEFFIKRPNFAWVVALFISLAGLLVISKLPVAQYPNVAPPQITITATYPGASAKVLVDSVTSVLEESLNGAKGLLYFESTNNSNGSAEIVVTFEPGTDPDLAQVDVQNRLKKAEARMPQAVLTQGLQVEQTSAGFLLIYALSYKEGAQRSDTTALGDYAARNINNELRRLPGVGKLQFFSSEAAMRVWIDPQKLVGFGLSIDDVSNAIRGQNVQVPAGAFGSAPGSSAQELTATLAVKGTLDDPQEFGQVVLRANEDGSLVRLADVARLELGKESYNISSRLNGTPTVGGAIQLSPGANAIQTATLVKQRLAELSAFFPEDMQYSVPYDTSRFVDVAIEKVIHTLIEAMVLVFLVMFLFLQNVRYTLIPSIVVPVCLLGTLMVMYLLGFSVNMMTMFG…	MSEFFIKRPNFAWVVALFISLGGLLVISKLPVAQYPNVAPPQITITATYPGASAKVLVDSVTSVLEESLNGAKGLLYFESTNNSNGTAEIVVTFEPGTDPDLAQVDVQNRLKKAEARMPQAVLTQGLQVEQTSAGFLLIYALSYKEGAQRSDTTALGDYAARNINNELRRLPGVGKLQFFSSEAAMRVWIDPQKLVGFGLSIDDVSNAIRGQNVQVPAGAFGSAPGSSAQELTATLAVKGTLDDPQEFGQVVLRANEDGSLVPARRCRAPGTRQGELQHFLATERHAHRGRGYPAVARGQRDPDPTLVKQRLAELSAFFPEDMQYSVPYDTSRFVDVAIEKVIHTLIEAMVLVFLVMFLFLENVRYTLIPSIVVPVCLLGTLMVMYLLGFSVNMMTMFG…	100.00	gnl|BL_ORD_ID|1524|hsp_num:0	1523
NODE_10_length_179313_cov_24.448688_123 # 144171 # 145235 # -1 # ID=10_123;partial=00;start_type=ATG;rbs_motif=AGGAG;rbs_spacer=5-10bp;gc_cont=0.719	NODE_10_length_179313_cov_24.448688_123	144171	145235	-	Strict	600	678322	MexC	98.59	3000800	protein homolog model	n/a	n/a	macrolide antibiotic; fluoroquinolone antibiotic; aminoglycoside antibiotic; cephalosporin; penam; tetracycline antibiotic; aminocoumarin antibiotic; diaminopyrimidine antibiotic; phenicol antibiotic	antibiotic efflux	resistance-nodulation-cell division (RND) antibiotic efflux pump	ATGGTGTTGCCGGTGGAGGTCCTGACGGTGCAGGCCGAGCCCCTGGCGCTGAGTTCGGAACTGCCTGGGCGGATCGAACCGGTGCGGGTCGCCGAGGTGCGTGCGCGGGTGGCCGGCATCGTCGTGCAGAAGCGCTTCGAGGAGGGCGCCGACGTCAAGGCTGGCGACCTGCTGTTCCAGATCGATCCGGCACCGCTGAAGGCTGCGGTGTCGCGCGCCGAGGGTGAGCTGGCGCGGAACCGCGCGGTGCTGTTCGAGGCGCAGGCGCGGGTGCGTCGCTACGAGCCGCTGGTGAAGATCCAGGCGGTCAGCCAGCAGGACTTCGATACCGCCACCGCCGACCTGCGCAGCGCCGAGGCGGCGACCCGCTCGGCCCAGGCCGACCTGGAGACCGCGCGC…	MVLPVEVLTVQAEPLALSSELPGRIEPVRVAEVRARVAGIVVQKRFEEGADVKAGDLLFQIDPAPLKAAVSRAEGELARNRAVLFEAQARVRRYEPLVKIQAVSQQDFDTATADLRSAEAATRSAQADLETARLNLGYASVTAPISGRIGRALVTEGALVGQGEATLMARIQQLDPIYADFTQTAAEALRLRDALKKGTLAAGDSQALTLRVEGTPYERQGALQFADVAVDRGTGQIALRGKFANPDGVLLPGMYVRVRTPQGIDNQAILVPQRAVRRSGDGSAQVMVVGADERAEARSVGTGVMQGSRWQITEGLEPGDRVIVGGLAAVQPGVKIVPKPDGAQAQAQSSAPQQ	MADLRAIGRIGALAMAIALAGCGPAEERQEAAEMVLPVEVLTVQAEPLALSSELPGRIEPVRVAEVRARVAGIVVRKRFEEGADVKAGDLLFQIDPAPLKAAVSRAEGELARNRAVLFEAQARVRRYEPLVKIQAVSQQDFDTATADLRSAEAATRSAQADLETARLNLGYASVTAPISGRIGRALVTEGALVGQGEATLMARIQQLDPIYADFTQTAAEALRLRDALKKGTLAAGDSQALTLRVEGTPYERQGALQFADVAVDRGTGQIALRGKFANPDGVLLPGMYVRVRTPQGIDNQAILVPQRAVHRSSDGSAQVMVVGADERAESRSVGTGVMQGSRWQITEGLEPGDRVIVGGLAAVQPGVKIVPKPDGAQAQAQSPAPQQ	91.47	gnl|BL_ORD_ID|763|hsp_num:0	805
NODE_11_length_172557_cov_23.259898_106 # 103706 # 106762 # -1 # ID=11_106;partial=00;start_type=ATG;rbs_motif=GGA/GAG/AGG;rbs_spacer=5-10bp;gc_cont=0.647	NODE_11_length_172557_cov_23.259898_106	103706	106762	-	Strict	1900	2048.09	MexW	99.9	3003031	protein homolog model	n/a	n/a	macrolide antibiotic; fluoroquinolone antibiotic; tetracycline antibiotic; acridine dye; phenicol antibiotic	antibiotic efflux	resistance-nodulation-cell division (RND) antibiotic efflux pump	ATGGCTTTTACCGATCCGTTCATCCGTCGTCCGGTCCTGGCGAGCGTGGTCAGCCTGCTGATCGTCCTGCTCGGCATGCAGGCCTTCAGCAAGCTGGTGATCCGCGAGTATCCGCAAATGGAGAACGCGCTGATCACGGTGACCACGCTCTACGCCGGAGCCAACGCGGAGACCATCCAGGGCTACATCACCCAGCCGCTGCAGCAGAGCCTGGCCAGCGCCGAAGGCATCGACTACATGACCTCGGTGAGCCGGCAGAACTATTCGACCATCTCCATCTACGCGCGGATCGGCGCCAATACCGATCGCCTGGTCACCGAGCTGCTGGCCAAGTCCAACGAAGTGAAGAGCCAGCTGCCGCCGGACGCCGAGGACCCGGTGCTGCAGAAGGAGGCCGCG…	MAFTDPFIRRPVLASVVSLLIVLLGMQAFSKLVIREYPQMENALITVTTLYAGANAETIQGYITQPLQQSLASAEGIDYMTSVSRQNYSTISIYARIGANTDRLVTELLAKSNEVKSQLPPDAEDPVLQKEAADASALMYISFYSEQMNNPQITDYLSRVIQPKLATLPGIAEAEILGNQVFAMRLWLDPVKMAAFGVTAGEINQAVQQYNFLAAAGEVKGQLVVTSVNASTDLKSPQAFAAIPVKTDGDRRVLMGDVARVELGAASYDAISSFNGIPSVYIGIKGTPSANPLDVIKEVRAKMPELEEQLPPNLKVSIAYDATRFIQASIDEVVKTLGEAVLIVIVVVFLFLGAFRSVLIPVVTIPLSMIGVLFFMQAMGYSINLLTLLAMVLAIGLVV…	MAFTDPFIRRPVLASVVSLLIVLLGMQAFSKLVIREYPQMENALITVTTLYAGANAETIQGYITQPLQQSLASAEGIDYMTSVSRQNYSTISIYARIGANTDRLVTELLAKSNEVKSQLPPDAEDPVLQKEAADASALMYISFYSEQMNNPQITDYLSRVIQPKLATLPGIAEAEILGNQVFAMRLWLDPVKMAAFGVTAGEINQAVQQYNFLAAAGEVKGQLVVTSVNASTDLKSPQAFAAIPVKTDGDRRVLMGDVARVELGAASYDAISSFNGIPSVYIGIKGTPSANPLDVIKEVRAKMPELEEQLPPNLKVSIAYDATRFIQASIDEVVKTLGEAVLIVIVVVFLFLGAFRSVLIPVVTIPLSMIGVLFFMQAMGYSINLLTLLAMVLAIGLVV…	100.00	gnl|BL_ORD_ID|2064|hsp_num:0	2208
NODE_11_length_172557_cov_23.259898_107 # 106813 # 107943 # -1 # ID=11_107;partial=00;start_type=ATG;rbs_motif=GGA/GAG/AGG;rbs_spacer=5-10bp;gc_cont=0.668	NODE_11_length_172557_cov_23.259898_107	106813	107943	-	Strict	650	737258	MexV	98.67	3003030	protein homolog model	n/a	n/a	macrolide antibiotic; fluoroquinolone antibiotic; tetracycline antibiotic; acridine dye; phenicol antibiotic	antibiotic efflux	resistance-nodulation-cell division (RND) antibiotic efflux pump	ATGTTGCTCCGCCGCATGTTGATCATGCTCGCCGCGGTGATCGCCGTGGTGGCGATTCTCGCCGGCTACAAGGTCTACTCCATCCGTCAGCAGATCGCCCTTTTCAGCGCACCGAAACCGCCGATCAGCGTGACCGCCAGCCCGGCCGAAAAGCGTCCCTGGCAGAGCCGCCTGCCAGCCATCGGCAGCCTCAAGGCATTCCAGGGCGTGACCCTCACCGCCGAAGTCTCCGGCACGGTACGCGACGTACTGTTCCTTTCCGGCGACCAGGTGAAGCTGGACCAACCGCTGATCCAGTTGGAAAGCGACGTCGAGGAAGCCACCCTGCGCACTGCCGAGGCCGATCTCGGCCTGGCCAGGGCCGAGTACCAGCGCGGCCGCGAACTGATCGGCAGCAAG…	MLLRRMLIMLAAVIAVVAILAGYKVYSIRQQIALFSAPKPPISVTASPAEKRPWQSRLPAIGSLKAFQGVTLTAEVSGTVRDVLFLSGDQVKLDQPLIQLESDVEEATLRTAEADLGLARAEYQRGRELIGSKAISKSEFDRLAAQWAKTSATVAELKAALAKKRVLAPFAGTIGIRQVDVGDYVSPGTPIATLQDLSTLLLDFHLPEQDFPLLGRGQLVKVRVSAYPGQVFDAEIAAINPKVDNETRNLQVRAALENPDGKLLPGMFANLEVMLPGEEQRVVVPETAITFTLYGDSIYVVGQKKDEQGQVSKDDKGQPQRVVERRFVRIGERREGLAVVLEGLEGGEQVVTSGQLKLDNGAAVAIVAERDLQQEH	MLLRRMLIMLAAVIAVVAILAGYKVYSIRQQIALFSAPKPPISVTASLAEKRPWQSRLPAIGSLKAFQGVTLTAEVSGTVRDVLFLSGDQVKLDQPLIQLESDVEEATLRTAEADLGLARAEYQRGRELIGSKAISKSEFDRLAAQWAKTSATVAELKAALAKKRVLAPFAGTIGIRQVDVGDYVSPGTPIATLQDLSTLLLDFHLPEQDFPLLSRGQLVKVRVAAYPAQVFDAEIAAINPKVDNETRNLQVRAALENPDGKLLPGMFANLEVMLPGEEQRVVVPETAITFTLYGDSIYVVGQKKDEQGQVSKDDKGQPQQVVERRFVRIGERREGLAVVLEGLEGGEQVVTSGQLKLDNGAAVAIVAERDLQQEH	100.00	gnl|BL_ORD_ID|2063|hsp_num:0	2207
NODE_13_length_114564_cov_21.179872_101 # 96409 # 97086 # -1 # ID=13_101;partial=00;start_type=ATG;rbs_motif=GGA/GAG/AGG;rbs_spacer=5-10bp;gc_cont=0.702	NODE_13_length_114564_cov_21.179872_101	96409	97086	-	Perfect	400	441039	Pseudomonas aeruginosa CpxR	100.0	3004054	protein homolog model	n/a	n/a	macrolide antibiotic; fluoroquinolone antibiotic; monobactam; aminoglycoside antibiotic; carbapenem; cephalosporin; cephamycin; penam; tetracycline antibiotic; peptide antibiotic; aminocoumarin antibiotic; diaminopyrimidine antibiotic; sulfonamide antibiotic; phenicol antibiotic; penem	antibiotic efflux	resistance-nodulation-cell division (RND) antibiotic efflux pump	ATGAGCGAACTGCTGTTGATCGACGATGACCGGGAGCTCTGCGAGCTGCTCGGTACCTGGCTGGTCCAGGAAGGTTTCTCCGTGCGTGCCAGCCACGACGGCGCCCAGGCCCGTCGCGCCCTCGCCGAGCAGACGCCGGATGCCGTGGTGCTCGACGTGATGCTGCCGGACGGCAGCGGCCTGGAACTGCTCAAGCAACTGCGCGGCGACCATCCCGACCTGCCGGTGCTGATGCTGTCCGCCCGCGGCGAGCCGCTGGACCGCATCCTCGGTCTGGAACTGGGCGCCGACGACTACCTGGCCAAGCCCTGCGACCCGCGCGAACTCACCGCACGGCTGCGCGCCGTGCTGCGGCGAACCCACCCGGCGCAGCCCAGCGCGCAGATGCAACTGGGCGAC…	MSELLLIDDDRELCELLGTWLVQEGFSVRASHDGAQARRALAEQTPDAVVLDVMLPDGSGLELLKQLRGDHPDLPVLMLSARGEPLDRILGLELGADDYLAKPCDPRELTARLRAVLRRTHPAQPSAQMQLGDLSLNLTRGVAQIDGQEISLTLSESRILEALLRQPGEPLDKQALAQLALGRKLTLYDRSLDMHVSNLRKKLGSHPDGSPRILALRGRGYYYSH	MSELLLIDDDRELCELLGTWLVQEGFSVRASHDGAQARRALAEQTPDAVVLDVMLPDGSGLELLKQLRGDHPDLPVLMLSARGEPLDRILGLELGADDYLAKPCDPRELTARLRAVLRRTHPAQPSAQMQLGDLSLNLTRGVAQIDGQEISLTLSESRILEALLRQPGEPLDKQALAQLALGRKLTLYDRSLDMHVSNLRKKLGSHPDGSPRILALRGRGYYYSH	100.00	gnl|BL_ORD_ID|2368|hsp_num:0	2685
NODE_20_length_86375_cov_17.441033_12 # 11563 # 12843 # 1 # ID=20_12;partial=00;start_type=ATG;rbs_motif=None;rbs_spacer=None;gc_cont=0.681	NODE_20_length_86375_cov_17.441033_12	11563	12843	+	Strict	800	846269	MuxA	99.77	3004073	protein homolog model	n/a	n/a	macrolide antibiotic; monobactam; tetracycline antibiotic; aminocoumarin antibiotic	antibiotic efflux	resistance-nodulation-cell division (RND) antibiotic efflux pump	ATGACTCCAACGACCGGTAAATCCAAGTTCCGTACCCTGCGCCCGTGGCTGATCACCGCCCTGGCCTTCGCCGCCGTGATCGGCCTGGTGATGTGGCTGGCGGCGCCCGCCTCGGCGCCGTCCTCCGACGGGCGACCCGGTCGCGGCGGCAAGCCGGGCGCCGCGCTGCCCAAGGCCAACGCGCTCACCGTCGGCGTGGCCAGGGTGGAGCAGGGCGACCTGGCGCTGCATTTCAACGCGCTTGGCACCGTCACCGCCTTCAACACGGTGAACGTCAAGCCGCGGGTCAACGGCGAGCTGGTCAAGGTGCTGTTCCAGGAGGGGCAGGAGGTCAAGGCCGGCGACCTGCTGGCGGTGGTCGACCCGCGCACCTACAAGGCGGCGCTGGCCCAGGCCGAG…	MTPTTGKSKFRTLRPWLITALAFAAVIGLVMWLAAPASAPSSDGRPGRGGKPGAALPKANALTVGVARVEQGDLALHFNALGTVTAFNTVNVKPRVNGELVKVLFQEGQEVKAGDLLAVVDPRTYKAALAQAEGTLMQNQAQLKNAEIDLQRYKGLYAEDSIAKQTLDTQEAQVRQLQGTIRTNQGQVDDARLNLTFTEVRAPISGRLGLRQVDIGNLVTSGDTTPLVVITQVKPISVVFSLPQQQIGTVVEQMNGPGKLAVTALDRNQDKVLAEGTLTTLDNQIDTTTGTVKLKARFENADGKLFPNQFVNVRLLAQTLKGVLTIPANAVQRGTNGIYVYVVGADNKVSQRSVAIGTSENERVVVESGLKAGEQVVVEGTDRLRDGMEVRVAEASPQV…	MTPTTGKSKFRTLRPWLITALAFAAVIGLVMWLAAPASAPSSDGRPGRGGKPGAALPKANALTVGVARVEQGDLALHFNALGTVTAFNTVNVKPRVNGELVKVLFQEGQEVKAGDLLAVVDPRTYKAALAQAEGTLMQNQAQLKNAEIDLQRYKGLYAEDSIAKQTLDTQEAQVRQLQGTIRTNQGQVDDARLNLTFTEVRAPISGRLGLRQVDIGNLVTSGDTTPLVVITQVKPISVVFSLPQQQIGTVVEQMNGPGKLTVTALDRNQDKVLAEGTLTTLDNQIDTTTGTVKLKARFENADGKLFPNQFVNVRLLAQTLKGVLTIPANAVQRGTNGIYVYVVGADNKVSQRSVAIGTSENERVVVESGLKAGEQVVVEGTDRLRDGMEVRVAEASPQV…	100.00	gnl|BL_ORD_ID|2355|hsp_num:0	2717
NODE_20_length_86375_cov_17.441033_13 # 12840 # 15971 # 1 # ID=20_13;partial=00;start_type=ATG;rbs_motif=GGAG/GAGG;rbs_spacer=5-10bp;gc_cont=0.679	NODE_20_length_86375_cov_17.441033_13	12840	15971	+	Perfect	1900	2073.52	MuxB	100.0	3004074	protein homolog model	n/a	n/a	macrolide antibiotic; monobactam; tetracycline antibiotic; aminocoumarin antibiotic	antibiotic efflux	resistance-nodulation-cell division (RND) antibiotic efflux pump	ATGAACCCGTCCCGCCCGTTCATCCTGCGGCCGGTCGCGACCACCCTGCTGATGGTGGCGATCCTGCTCTCGGGCCTGATCGCCTACCGCTTCCTGCCGATCTCGGCGTTGCCGGAAGTGGACTACCCGACCATCCAGGTGGTCACCCTGTACCCCGGCGCCAGCCCGGAGATCATGACCTCGTCGATCACCGCGCCGCTGGAGAACCAGCTCGGGCAGATTCCGGGGCTCAACGAGATGTCTTCCAGCAGTTCCGGCGGCGCCTCGGTGATCACCCTGCAATTCAGCCTGCAGAGCAACCTCGATGTCGCCGAGCAGGAAGTCCAGGCGGCGATCAACGCCGCGCAGAGCCTGCTGCCCAACGACCTGCCGAACCAGCCGGTGTTCAGCAAGGTGAAT…	MNPSRPFILRPVATTLLMVAILLSGLIAYRFLPISALPEVDYPTIQVVTLYPGASPEIMTSSITAPLENQLGQIPGLNEMSSSSSGGASVITLQFSLQSNLDVAEQEVQAAINAAQSLLPNDLPNQPVFSKVNPADAPILTLAVMSDGMPLPQIQDLVDTRLAQKISQISGVGLVSISGGQRPAVRVRANPTALAAAGLSLEDLRSTVTSNNLNGPKGSFDGPTRASTLDANDQLRSADAYRDLIIAYKNGSPLRIRDVASVEDDAENVRLAAWANNLPAVVLNIQRQPGANVIEVVDRIKALLPQLQSTLPGNLDVQVLTDRTTTIRASVKDVQFELALAVALVVMVTFLFLRNVYATLIPSFAVPLSLIGTFGVMYLSGFSINNLTLMALTIATGFV…	MNPSRPFILRPVATTLLMVAILLSGLIAYRFLPISALPEVDYPTIQVVTLYPGASPEIMTSSITAPLENQLGQIPGLNEMSSSSSGGASVITLQFSLQSNLDVAEQEVQAAINAAQSLLPNDLPNQPVFSKVNPADAPILTLAVMSDGMPLPQIQDLVDTRLAQKISQISGVGLVSISGGQRPAVRVRANPTALAAAGLSLEDLRSTVTSNNLNGPKGSFDGPTRASTLDANDQLRSADAYRDLIIAYKNGSPLRIRDVASVEDDAENVRLAAWANNLPAVVLNIQRQPGANVIEVVDRIKALLPQLQSTLPGNLDVQVLTDRTTTIRASVKDVQFELALAVALVVMVTFLFLRNVYATLIPSFAVPLSLIGTFGVMYLSGFSINNLTLMALTIATGFV…	100.00	gnl|BL_ORD_ID|2436|hsp_num:0	2718
NODE_20_length_86375_cov_17.441033_14 # 15968 # 19078 # 1 # ID=20_14;partial=00;start_type=ATG;rbs_motif=GGA/GAG/AGG;rbs_spacer=5-10bp;gc_cont=0.677	NODE_20_length_86375_cov_17.441033_14	15968	19078	+	Perfect	1900	2078.91	MuxC	100.0	3004075	protein homolog model	n/a	n/a	macrolide antibiotic; monobactam; tetracycline antibiotic; aminocoumarin antibiotic	antibiotic efflux	resistance-nodulation-cell division (RND) antibiotic efflux pump	ATGAGCCTGTCCACGCCCTTCATCCGCCGCCCGGTCGCCACCACGCTGCTGACCCTGGCGTTGCTGCTGGCCGGCACCCTGTCGTTCGGCCTGCTGCCGGTGGCGCCGCTGCCCAACGTCGATTTTCCGGCCATCGTGGTCAGCGCCAGCCTGCCGGGCGCTAGCCCGGAAACCATGGCCTCGTCGGTGGCCACGCCGCTGGAGCGCTCGCTGGGACGGATCGCCGGGATCAGCGAGATGACCTCCAGCAGTTCGCTGGGCTCGACCACCGTGGTGCTCGTGTTTGACCTGGAGAAGGACATCGACGGCGCCGCCCGCGAGGTGCAGGCGGCGATCAACGGCGCGATGAGCCTGCTGCCCAGCGGCATGCCGAACAATCCCAGCTACCGCAAGGCCAAC…	MSLSTPFIRRPVATTLLTLALLLAGTLSFGLLPVAPLPNVDFPAIVVSASLPGASPETMASSVATPLERSLGRIAGISEMTSSSSLGSTTVVLVFDLEKDIDGAAREVQAAINGAMSLLPSGMPNNPSYRKANPSDMPIMVLTLTSETQSRGEMYDLASTVLAPKLSQVQGVGQVSIGGSSLPAVRVDLNPDAMSQYGLSLDSVRTAIAAANSNGPKGAVEKDDKHWQVDANDQLRKAREYEPLVIHYNADNGAAVRLGDVAKVSDSVEDVRNAGFSDDLPAVLLIVTRQPGANIIEATDAIHAQLPVLQELLGPQVKLNVMDDRSPSIRASLEEAELTLLISVALVILVVFLFLRNGRATLIPSLAVPVSLIGTFAVMYLCDFSLNNLSLMALIIATG…	MSLSTPFIRRPVATTLLTLALLLAGTLSFGLLPVAPLPNVDFPAIVVSASLPGASPETMASSVATPLERSLGRIAGISEMTSSSSLGSTTVVLVFDLEKDIDGAAREVQAAINGAMSLLPSGMPNNPSYRKANPSDMPIMVLTLTSETQSRGEMYDLASTVLAPKLSQVQGVGQVSIGGSSLPAVRVDLNPDAMSQYGLSLDSVRTAIAAANSNGPKGAVEKDDKHWQVDANDQLRKAREYEPLVIHYNADNGAAVRLGDVAKVSDSVEDVRNAGFSDDLPAVLLIVTRQPGANIIEATDAIHAQLPVLQELLGPQVKLNVMDDRSPSIRASLEEAELTLLISVALVILVVFLFLRNGRATLIPSLAVPVSLIGTFAVMYLCDFSLNNLSLMALIIATG…	100.00	gnl|BL_ORD_ID|2439|hsp_num:0	2720
NODE_20_length_86375_cov_17.441033_15 # 19075 # 20574 # 1 # ID=20_15;partial=00;start_type=ATG;rbs_motif=GGAG/GAGG;rbs_spacer=5-10bp;gc_cont=0.697	NODE_20_length_86375_cov_17.441033_15	19075	20574	+	Strict	850	987638	OpmB	98.8	3004072	protein homolog model	n/a	n/a	macrolide antibiotic; monobactam; tetracycline antibiotic; aminocoumarin antibiotic	antibiotic efflux	resistance-nodulation-cell division (RND) antibiotic efflux pump	ATGAAACACACCCCCTCGTTGCTCGCCCTGGCCCTGGTCGCCGCCCTCGGCGGCTGCGCCATCGGCCCCGACTACCAGCGACCGGACCTGGCGGTGCCCGCCGAATTCAAGGAAGCCGAAGGCTGGCGCCGCGCCGAGCCGCGCGACGTGTTCCAGCGCGGCGCCTGGTGGGAGCTGTACGGCGACCAGACCCTGAACGACCTGCAGATGCACCTGGAACGTTCCAACCAGACCCTGGCCCAGTCGGTGGCGCAGTTCCGCCAGGCCGAGGCGCTGGTGCGCGGCGCGCGAGCCGCGTTCTTCCCGTCGATCACCGGCAACGTGGGCAAGACCCGCAGCGGCCAGGGCGGCGGCGACAGCACCGTGCGCCTTCCCGACGGCTCCACTGTGAGCAGCGGC…	MKHTPSLLALALVAALGGCAIGPDYQRPDLAVPAEFKEAEGWRRAEPRDVFQRGAWWELYGDQTLNDLQMHLERSNQTLAQSVAQFRQAEALVRGARAAFFPSITGNVGKTRSGQGGGDSTVRLPDGSTVSSGGGSGAISNSYSTSLGVSWEVDLWGKLRRQLEANQASLHASAADLAAVRLSQQSQLAQNYLQLRVMDEQIRLLNDTVTAYERSLKVAENKYRAGIVTRADVAQARTQLKSTQAQAIDLKYQRAQLEHAIAVLVGLPPAQFNLPPVASVPKLPDLPAVVPSQLLERRPDIASAERKVISANAQIGVAKAAYFPDLTLSAAGGYRSGSLSNWISTPNRFWSIGPQFAMTLFDGGLIGSQVDQAEATYDQTVATYRQTVLDGFREVEDYL…	MKHTPSLLALALVAALGGCAIGPDYQRPDLAVPAEFKEAEGWRRAEPRDVFQRGAWWELYGDQTLNDLQMHLERSNQTLAQSVAQFRQAEALVRGARAAFFPSITGNVGKTRSGQGGGDSTVLLPGGSTVSSGGSGAISTSYSTNLSVSWEVDLWGKLRRQLEANQASLHASAADLAAVRLSQQSQLAQNYLQLRVMDEQIRLLNDTVTAYERSLKVAENKYRAGIVTRADVAQARTQLKSTQAQAIDLKYQRAQLEHAIAVLVGLPPAQFNLPPVASVPKLPDLPAVVPSQLLERRPDIASAERKVISANAQIGVAKAAYFPDLTLSAAGGYRSGSLSNWISTPNRFWSIGPQFAMTLFDGGLIGSQVDQAEATYDQTVATYRQTVLDGFREVEDYLV…	100.20	gnl|BL_ORD_ID|2380|hsp_num:0	2716
NODE_20_length_86375_cov_17.441033_46 # 52250 # 53668 # -1 # ID=20_46;partial=00;start_type=ATG;rbs_motif=GGAG/GAGG;rbs_spacer=5-10bp;gc_cont=0.711	NODE_20_length_86375_cov_17.441033_46	52250	53668	-	Strict	800	918302	OprN	99.79	3000805	protein homolog model	n/a	n/a	fluoroquinolone antibiotic; diaminopyrimidine antibiotic; phenicol antibiotic	antibiotic efflux	resistance-nodulation-cell division (RND) antibiotic efflux pump	ATGATTCACGCGCAGTCGATCCGGAGCGGGCTCGCGCCCGCCCTGGGTCTGTTCAGTCTGCTGGCGCTCAGCGCCTGCACGGTGGGTCCGGACTACCGGACCCCCGACACCGCGGCGGCGAAGATCGACGCCACGGCGAGCAAGCCCTACGACCGCAGCCGCTTCGAAAGCCTGTGGTGGAAACAGTTCGACGATCCGACCCTGAACCAACTGGTCGAACAGTCGCTGAGCGGCAACCGCGACCTGCGCGTGGCCTTCGCCCGCCTGCGCGCCGCCCGCGCCCTGCGCGACGACGTAGCCAACGATCGCTTCCCGGTGGTCACCAGCCGCGCCAGCGCCGACATCGGCAAGGGCCAGCAACCGGGAGTGACCGAGGACCGGGTCAACAGCGAGCGCTAC…	MIHAQSIRSGLAPALGLFSLLALSACTVGPDYRTPDTAAAKIDATASKPYDRSRFESLWWKQFDDPTLNQLVEQSLSGNRDLRVAFARLRAARALRDDVANDRFPVVTSRASADIGKGQQPGVTEDRVNSERYDLGLDSAWELDLFGRIRRQLESSDALSEAAEADLQQLQVSLIAELVDAYGQLRGAQLREKIALSNLENQKESRQLTEQLRDAGVGAELDVLRADARLAATAASVPQLQAEAERARHRIATLLGQRPEELTVDLSPRDLPAITKALPIGDPGELLRRRPDIRAAERRLAASTADVGVATADLFPRVSLSGFLGFTAGRGSQIGSSAARAWSVGPSISWAAFDLGSVRARLRGAKADADAALASYEQQVLLALEESANAFSDYGKRQE…	MIHAQSIRSGLASALGLFSLLALSACTVGPDYRTPDTAAAKIDATASKPYDRSRFESLWWKQFDDPTLNQLVEQSLSGNRDLRVAFARLRAARALRDDVANDRFPVVTSRASADIGKGQQPGVTEDRVNSERYDLGLDSAWELDLFGRIRRQLESSDALSEAAEADLQQLQVSLIAELVDAYGQLRGAQLREKIALSNLENQKESRQLTEQLRDAGVGAELDVLRADARLAATAASVPQLQAEAERARHRIATLLGQRPEELTVDLSPRDLPAITKALPIGDPGELLRRRPDIRAAERRLAASTADVGVATADLFPRVSLSGFLGFTAGRGSQIGSSAARAWSVGPSISWAAFDLGSVRARLRGAKADADAALASYEQQVLLALEESANAFSDYGKRQE…	100.00	gnl|BL_ORD_ID|304|hsp_num:0	172
NODE_20_length_86375_cov_17.441033_47 # 53665 # 56853 # -1 # ID=20_47;partial=00;start_type=ATG;rbs_motif=AGGA;rbs_spacer=5-10bp;gc_cont=0.658	NODE_20_length_86375_cov_17.441033_47	53665	56853	-	Perfect	2110	2147.09	MexF	100.0	3000804	protein homolog model	n/a	n/a	fluoroquinolone antibiotic; diaminopyrimidine antibiotic; phenicol antibiotic	antibiotic efflux	resistance-nodulation-cell division (RND) antibiotic efflux pump	ATGAATTTCTCCCAATTCTTCATCCAGCGGCCGATCTTCGCCGCGGTGCTGTCGCTGCTGATCCTGATCGGCGGCGCCATCTCCCTGTTCCAGCTACCCATCAGCGAATACCCGGAAGTGGTGCCGCCGACCGTCGTGGTCCGCGCCAACTTCCCCGGCGCCAACCCGAAAGTCATCGGCGAGACCGTCGCCTCTCCCCTGGAACAGGCGATCACCGGGGTGGAGAACATGCTCTACATGTCCTCCCAGTCGACCTCCGACGGCAAGCTGACCCTGACCATCACCTTCGCCCTCGGCACCGACCTGGACAACGCCCAGGTGCAGGTGCAGAACCGCGTCACCCGGACCGAGCCGAAGCTCCCGGAAGAAGTGACCCGGCTCGGCATCACCGTCGACAAG…	MNFSQFFIQRPIFAAVLSLLILIGGAISLFQLPISEYPEVVPPTVVVRANFPGANPKVIGETVASPLEQAITGVENMLYMSSQSTSDGKLTLTITFALGTDLDNAQVQVQNRVTRTEPKLPEEVTRLGITVDKASPDLTMVVHLTSPDNRYDMLYLSNYAVLNVKDELARLDGVGDVQLFGLGDYSLRVWLDPNKVASRNLTATDVVNAIREQNRQVAAGTLGAPPAPSDTSFQLSINTQGRLVTEEEFENIIIRAGANGEITRLRDIARVELGSNQYALRSLLNNKPAVAIPIFQRPGSNAIEISNLVREKMAELKHSFPQGMDYSIVYDPTIFVRGSIEAVVHTLFEALVLVVLVVILFLQTWRASIIPLAAVPVSLIGTFAVMHMLGFSLNALSLF…	MNFSQFFIQRPIFAAVLSLLILIGGAISLFQLPISEYPEVVPPTVVVRANFPGANPKVIGETVASPLEQAITGVENMLYMSSQSTSDGKLTLTITFALGTDLDNAQVQVQNRVTRTEPKLPEEVTRLGITVDKASPDLTMVVHLTSPDNRYDMLYLSNYAVLNVKDELARLDGVGDVQLFGLGDYSLRVWLDPNKVASRNLTATDVVNAIREQNRQVAAGTLGAPPAPSDTSFQLSINTQGRLVTEEEFENIIIRAGANGEITRLRDIARVELGSNQYALRSLLNNKPAVAIPIFQRPGSNAIEISNLVREKMAELKHSFPQGMDYSIVYDPTIFVRGSIEAVVHTLFEALVLVVLVVILFLQTWRASIIPLAAVPVSLIGTFAVMHMLGFSLNALSLF…	100.00	gnl|BL_ORD_ID|2424|hsp_num:0	1300
NODE_20_length_86375_cov_17.441033_48 # 56875 # 58119 # -1 # ID=20_48;partial=00;start_type=ATG;rbs_motif=GGAG/GAGG;rbs_spacer=5-10bp;gc_cont=0.691	NODE_20_length_86375_cov_17.441033_48	56875	58119	-	Strict	750	833558	MexE	99.76	3000803	protein homolog model	n/a	n/a	fluoroquinolone antibiotic; diaminopyrimidine antibiotic; phenicol antibiotic	antibiotic efflux	resistance-nodulation-cell division (RND) antibiotic efflux pump	ATGGAACAGTCATCCCACTTCTTCTGGCGCTACCCCCTCGCACTCGCGGCCGTACTGGTCCTGAGCGCCTGCGGCAAGGCCCCGGAAACCACCCAAGGCATGGCGGCGCCCAAGGTCAGCGTCGCCGAAGTCATCGAACAACCGCTGAACGAGTGGGACGAATTCACCGGCCGCCTGGAAGCCCCGGAATCGGTGGAGCTGCGCCCGCGGGTATCGGGCTACATCGACCGCGTGGCCTTCCATGAAGGCGCCCTGGTGAAGAAAGGCGACCTGCTGTTCCAGATCGACCCGCGCCCGTTCGAGGCCGAGGTCAAGCGCCTCGAAGCCCAGCTGCAACAGGCCCGCGCGGCCCAGGCGCGGAGCGTCAACGAAGCCCAGCGCGGCGAACGCCTGCGCGCC…	MEQSSHFFWRYPLALAAVLVLSACGKAPETTQGMAAPKVSVAEVIEQPLNEWDEFTGRLEAPESVELRPRVSGYIDRVAFHEGALVKKGDLLFQIDPRPFEAEVKRLEAQLQQARAAQARSVNEAQRGERLRASNAISAELADARTTAAQEAKAAVAATQAQLDAARLNLSFTRITAPIDGRVSRAEVTAGNLVNSGETLLTTLVSTDKVYAYFDADERVFLKYVELARQAGRDTRSESPVYLGLSSEDGNPHLGRLDFLDNQVNPRTGTIRGRAVFDNAKGEFTPGLYVRLKLVGSKTYAATLIKDEAVGTDLGKKFVLVLDGDNKTVYRTVEMGPKLEGLRIVRSGLSKGDRIVVNGLQRVRPGMQVDPQKVEMASADTLATLARLRQSVGDSEPPK…	MEQSSHFSWRYPLALAAVLVLSACGKAPETTQGMAAPKVSVAEVIEQPLNEWDEFTGRLEAPESVELRPRVSGYIDRVAFHEGALVKKGDLLFQIDPRPFEAEVKRLEAQLQQARAAQARSVNEAQRGERLRASNAISAELADARTTAAQEAKAAVAATQAQLDAARLNLSFTRITAPIDGRVSRAEVTAGNLVNSGETLLTTLVSTDKVYAYFDADERVFLKYVELARQAGRDTRSESPVYLGLSSEDGNPHLGRLDFLDNQVNPRTGTIRGRAVFDNAKGEFTPGLYVRLKLVGSKTYAATLIKDEAVGTDLGKKFVLVLDGDNKTVYRTVEMGPKLEGLRIVRSGLSKGDRIVVNGLQRVRPGMQVDPQKVEMASADTLATLARLRQSVGDSEPPK…	100.00	gnl|BL_ORD_ID|1064|hsp_num:0	1067
NODE_26_length_74656_cov_21.838581_64 # 72216 # 73424 # 1 # ID=26_64;partial=00;start_type=GTG;rbs_motif=AGGAG;rbs_spacer=5-10bp;gc_cont=0.718	NODE_26_length_74656_cov_21.838581_64	72216	73424	+	Strict	500	748814	bcr-1	99.0	3003801	protein homolog model	n/a	n/a	bicyclomycin	antibiotic efflux	major facilitator superfamily (MFS) antibiotic efflux pump	GTGCCTGCGAGTGCATCGAGGATTCAGCTCGGAAGCGGCGAACGACGCCTGTTGCTGCTGTTGTCGGCGCTGGTGGCGTTCGGCCCGCTGTCGATCGACATGTATTTGCCGAGCCTGCCGGCGATCGCCGCCGATCTCGGCGCCAGCGATGCCCAGGTGCAGCGGAGCATCAGCGGCTTCCTGGTCGGCTTCTGCGTCGGCATGCTGTTCTACGGCCCCTTGTCCGACCGTTTCGGCCGGCGCCCGGTGCTGCTGGCCGGTATCGCCTTGTACCTGTTCAGCAGCCTGGCCTGCGCGCTGGCCGACAGCGCGGGGCAACTGGTCCTGCTGAGGGTGCTCCAGGCCCTCGGCGGCGGCGCCGCGTCGGTGCTGGCGCGGGCCATGGTGCGCGACCTCTAT…	VPASASRIQLGSGERRLLLLLSALVAFGPLSIDMYLPSLPAIAADLGASDAQVQRSISGFLVGFCVGMLFYGPLSDRFGRRPVLLAGIALYLFSSLACALADSAGQLVLLRVLQALGGGAASVLARAMVRDLYPLGEAARMLALMHMVTMLAPLAAPLLGGYLMLWAGWRALFVVLALFAGLCLLAVWRVAESHPPERRGGSLAQAFLAYGRLLGDRRALGYVLCMGLAFAGMFAYISAAPFVFIEHFGVRAERFGWFFGLNILGVMLATWCSARLVRRHGPQPLLRAGSLLACLSGLFLLGYAALGERGGLWALVPGLLCFVSVTGLLGANCIASLLALYPGQAGAASAVAVSGQFGLGCLASLAVGWLALPCVLPMALVMAVCGVGSLLALGLALHG…	MPASASRIQVGSGERRLLLLLSALVAFGPLSIDMYLPSLPAIAADLGASDAQVQRSISGFLVGFCVGMLFYGPLSDRFGRRPVLLAGIALYLFSSLACALADSAGQLVLLRVLQALGGGAASVLARAMVRDLYPLGEAARMLALMHMVTMLAPLAAPLLGGYLMLWAGWRALFVVLALFAGLCLLAVWRVAESHPPERRGGSLAQAFLAYGRLLGDRRALGYVLCMGLAFAGMFAYISAAPFVFIEHFGVRAERFGWFFGLNILGVMLATWCSARLVRRHGPRPLLRAGSLLACVSGLFLLGYAALGERGGLWALVPGLLCFVSVTGLLGANCIASLLALYPGQAGAASAVAVSGQFGLGCLASLAVGWLALPGVLPMALVMAVCGVGSLLALGLALHG…	100.00	gnl|BL_ORD_ID|2400|hsp_num:0	2303
NODE_27_length_73902_cov_21.002302_18 # 19448 # 20923 # -1 # ID=27_18;partial=00;start_type=ATG;rbs_motif=GGAGG;rbs_spacer=5-10bp;gc_cont=0.714	NODE_27_length_73902_cov_21.002302_18	19448	20923	-	Strict	850	949503	opmE	99.59	3003700	protein homolog model	n/a	n/a	macrolide antibiotic; carbapenem; tetracycline antibiotic; acridine dye; diaminopyrimidine antibiotic; phenicol antibiotic	antibiotic efflux	resistance-nodulation-cell division (RND) antibiotic efflux pump	ATGAAGCCATACCTGCGGTCTTCGTTGAGCGCGCTGATCCTGCTGGGCGGCTGTGCCGCGGTGGGGCCCGACTATGCGCCGCCGAGCGCGTCCGCACCGGCCAGCTTCGGCGCGATGCCGGCGGGTATCGATGGCAGTGGCGTGGAGATCGAGTGGTGGCGCGGGTTCGACGAGCCAGCCCTGGAGTCTCTGATCCAGCGGGCGCTCGCGGCGAACCTCGACATCGCCCTTGCCGGCGCGCGCCTGGACGAAGCGAAGGCGCTGCTGCGCGAGAACCGCGAGGAGTTCCTGCCGCGCGGCGGGCCGGCGTTCGATTACCAGGCCCGGCGGCGCGGCGAGGTGGAAACACCGGCCGGCCAGCAGCGCGACATCGAGACCTATCGCGGCGCGCTGGATGCT…	MKPYLRSSLSALILLGGCAAVGPDYAPPSASAPASFGAMPAGIDGSGVEIEWWRGFDEPALESLIQRALAANLDIALAGARLDEAKALLRENREEFLPRGGPAFDYQARRRGEVETPAGQQRDIETYRGALDASWEIDLFGRVRRSVEAAEAQAGSREALLRNVQASVAATVAMTWFQLQGIEAELAVVHDIAGNQRDSLEMVERLVSAGSAHEFDRLRAEALLHNVEAAVPDLERRRAATRNALAVLLAEAPQAFSPPVARASGERLTLRTLGVGDPAGLLARRADIAAAERNLAAATARIGVETAGLYPQVEVRGSIGLVAGNLDALDESGTSFNVLNPVIRWALLDRGRVRARIAASEARAQEALILYDRTVLRALQETDDAFNGYGAAADRLRLR…	MKPYLRSSLSALILLGGCAAVGPDYAPPSASAPASFGAMPAGIDGSGVEIEWWRGFDEPALESLIQRALAANLDIALAGARLDEAKALLRENREEFLPRGGPAFDYQARRRGEVETPAGQQRDIETYRGALDASWEIDLFGRVRRSVEAAEAQAGSREALLRNVQASVAATVAMSWFQLQGIEAELAVVHDIAGNQRDSLEMVERLVSAGSAHEFDRLRAEALLHNVEAAVPDLERRRAATRNALAVLLAEAPQAFSPPVARASGERLTLRTLGVGDPAGLLARRADIAAAERNLAAATARIGVETAGLYPQVEVRGSIGLVAGNLDALDESGTSFNVLNPVIRWALLDRGRVWARIAASEARAQEALILYDRTVLRALQETDDAFNGYGAAADRLRLR…	100.00	gnl|BL_ORD_ID|2065|hsp_num:0	2213
NODE_27_length_73902_cov_21.002302_19 # 20920 # 24081 # -1 # ID=27_19;partial=00;start_type=ATG;rbs_motif=GGxGG;rbs_spacer=5-10bp;gc_cont=0.676	NODE_27_length_73902_cov_21.002302_19	20920	24081	-	Strict	750	1175.61	adeF	59.17	3000777	protein homolog model	n/a	n/a	fluoroquinolone antibiotic; tetracycline antibiotic	antibiotic efflux	resistance-nodulation-cell division (RND) antibiotic efflux pump	ATGACATTCCCACGCTTCTTCATCGATAGACCGATCTTCGCCATCGTTCTTTCGGTGCTGATGATGATCGGAGGCATCGTTTCGTTCTTCCAGTTGCCGCTGAGCGAATACCCGGCGGTGACGCCGCCGACCGTGCAGGTGACCACCGCCTATCCCGGCGCCAACCCCGACGTGATCGCGCAGACGGTGGCGACGCCGCTGGAGCAGGCGATCACCGGGGTCGAGGGGATGCTGTACATGTCCTCGCAGTCGGCCACCGACGGGCGAATGATCCTGACCATCACCTTCGACCAGCACATCGATCCCGACATGGCCCAGATCCAGGTGCAGAACCGGGTCTCGCGGGTGCTCTCGCGCCTGCCCGACGAGGTGCAGCGGCAGGGCGTGGTCACCCAGAAG…	MTFPRFFIDRPIFAIVLSVLMMIGGIVSFFQLPLSEYPAVTPPTVQVTTAYPGANPDVIAQTVATPLEQAITGVEGMLYMSSQSATDGRMILTITFDQHIDPDMAQIQVQNRVSRVLSRLPDEVQRQGVVTQKTSPDILMVVHLLSPEQRYDPLYISNYAYLQVRDELLRLPGISDVVVWGAGEYSMRLWLDPDLIAARGLTAGEVIAAVREQNVQVAAGAVGQAPDSTAAFQVTVNTLGRLSDEEQFGDIIVRTGADGQVTRLRDVARIEMGGDAYALRSLLDGEPAVALQIVQSPGANALDTAEAVRATVARLEGNFPAGLSARIAYDPTVFVRASLQTVATTLLEAILLVVVVVVLFLRSWRASLIPLMAVPVSLVGTFAIMHLMGFSLNTLSLFG…	MNISKFFIDRPIFAGVLSVLILLAGLLSVFQLPISEYPEVVPPSVVVRAQYPGANPKVIAETVASPLEESINGVEDMLYMQSQANSDGNLTITVNFKLGIDPDKAQQLVQNRVSQAMPRLPEDVQRLGVTTLKSSPTLTMVVHLTSPDNRYDMTYLRNYAVLNVKDRLARLQGVGEVGLFGSGDYAMRVWLDPQKVAQRNLTATEIVNAIREQNIQVAAGTIGASPSNSPLQLSVNAQGRLTTEQEFADIILKTAPDGAVTRLGDVARVELAASQYGLRSLLDNKQAVAIPIFQAPGANALQVSDQVRSTMKELSKDFPSSIKYDIVYDPTQFVRASIKAVVHTLLEAITLVVVVVILFLQTWRASIIPLLAVPVSIIGTFALMLAFGYSINALSLFGM…	99.43	gnl|BL_ORD_ID|137|hsp_num:0	153
NODE_27_length_73902_cov_21.002302_20 # 24078 # 25235 # -1 # ID=27_20;partial=00;start_type=ATG;rbs_motif=AGGA;rbs_spacer=5-10bp;gc_cont=0.695	NODE_27_length_73902_cov_21.002302_20	24078	25235	-	Strict	650	752281	mexP	99.22	3003698	protein homolog model	n/a	n/a	macrolide antibiotic; carbapenem; tetracycline antibiotic; acridine dye; diaminopyrimidine antibiotic; phenicol antibiotic	antibiotic efflux	resistance-nodulation-cell division (RND) antibiotic efflux pump	ATGAATCTCAGACACTTCATCCGCATCAGCGCGACGCTAGGCGTCGCGGCCCTTATCGCTGGCTGCGGGGAATCGGCGCCGCCCGGGGCGGCGAGCGCCCCGCCAAGCGTTCCCGTCGCCGAGGTGGTGGTTCGCCCGGTGACACCCTACGCCGAGTTCACCGGCTCGCTGACCGCTGTCGAGCAGGTAGAACTGCGGCCGCGCGTCGCCGGCTACATCCAGGACGTTACGGTGCCGGAAGGCCGCCTGGTAGAGAAGGGCCAGCAACTGTTCCTCATCGACCCGCGCGTGTTCAAGGCGGCGCAGGATGCCGCCAGGGCACGCCTGCGCGAGGCCGAGGCCGCGGCGTTGCTGGCGCGCACCGAACACGAGCGAGCCGAGCTGCTGTATGCGCGGAAG…	MNLRHFIRISATLGVAALIAGCGESAPPGAASAPPSVPVAEVVVRPVTPYAEFTGSLTAVEQVELRPRVAGYIQDVTVPEGRLVEKGQQLFLIDPRVFKAAQDAARARLREAEAAALLARTEHERAELLYARKVVARERLDSAIASRNASKAQVDAARAALDAAQLDLGFTRVTAPIGGRVGHIQVTEGNYVTNGVTALTSIVSVDPLYVYFDVDERTYLQALAPTRGREGEQAPRVKVALLTDESYGRSSRLDFLANAADRGTGTVRVRAVVDNPDGQLTPGLFAKVRLETGKPREQVLVADHSIGTDQGRRYVLVVDEGNKTQYRPVELGPMVDGLRVVRQGLQPGERIVVKGLVRPDMQITPLLAEIDGTPVDLSKTVGAAQ	MNLRHFIRITATLGVAALIAGCGESAPPGAASAPPSVPVAEVVVRPVTPYAEFTGSLTAVEQVELRPRVAGYIQDVTVPEGRLVEKGQQLFLIDPRVFKAAQDAARARLREAEAAALLARTEHERAELLYARKVVARERLDSAIASRNASKAQVDAARAALDAAQLDLGFTRVTAPIGGRVGHIQVTEGNYVTNGVTALTSIVSVDPLYVYFDVDERTYLQALAPTRGREGEQAPRVKVALLTDESYGRSSRLDFLANAADRGTGTVRVRAVVDNPDGQLTPGLFAKVRLETGKPRAQVLVADHSIGTDQGRRYVLVVDEGNKTQYRPVELGPMVDGLRVVRQGLQPGERIVVKGLVRPDMQITPRLAEIDGTPVDLSKTVGAAQ	100.00	gnl|BL_ORD_ID|2053|hsp_num:0	2211
NODE_27_length_73902_cov_21.002302_51 # 63456 # 65444 # 1 # ID=27_51;partial=00;start_type=ATG;rbs_motif=GGA/GAG/AGG;rbs_spacer=11-12bp;gc_cont=0.687	NODE_27_length_73902_cov_21.002302_51	63456	65444	+	Strict	1200	1343.95	arnA	99.4	3002985	protein homolog model	n/a	n/a	peptide antibiotic	antibiotic target alteration	pmr phosphoethanolamine transferase	ATGACCTCGAAAGCCGTCGTCTTCGCCTACCACGACATCGGTTGCACCGGTATCGAAGCCCTGCTCAATGCCGGCTACGAGATCGCCGCCGTCTTCACCCATGCCGACGACCCACGGGAAAACACCTTCTACGCCTCGGTCGCGCGCCTCTGCGCCGAGCGCGGCATTCCGCTGCACGCGCCCGAGGACGTGAACCATCCGCTGTGGCTGGAGCGCATCCGCCAACTGCGCCCGGACTATCTGTTCTCCTTCTACTACCGCCGCCTGCTTGGCGCCGAACTGCTCGCCTGCGCCGCACGCGGCGCCTACAACCTGCACGGTTCGCTGCTGCCGCGCTACCGCGGACGCGCCCCGGCGAACTGGGTGCTGGTCAACGGCGAAACGCAGACCGGGGTGACC…	MTSKAVVFAYHDIGCTGIEALLNAGYEIAAVFTHADDPRENTFYASVARLCAERGIPLHAPEDVNHPLWLERIRQLRPDYLFSFYYRRLLGAELLACAARGAYNLHGSLLPRYRGRAPANWVLVNGETQTGVTLHRMIERADAGPILAQQAVAIDPEDTALSLHGKLRKAAGALLRDSLPLLALGVLPEVEQDESQASHFGRRTPADGLLDWHRPARQLYDLVRAVTQPYPGAFCQVGEQKLIVWSAEVVAGNHGREPGSVLSCDPLRIACGEDSLVLRFGQRGERGLYLAGTQLATELGLVEGARLRGAASGPQRRTRVLILGVNGFIGNHLSERLLRDGRYEVHGMDIGSDAIERLKADPHFHFVEGDIGIHSEWLEYHVKKCDVVLPLVAIATPIE…	MTSKAVVFAYHDIGCTGIEALLNAGYEIAAVFTHADDPRENTFYASVARLCAERGIPLHAPEDVNHPLWLERIRQLRPDFLFSFYYRRLLGAELLACAARGAYNLHGSLLPRYRGRAPANWVLVNGETQTGVTLHRMIERADAGPILAQQAVAIDPEDTALSLHGKLRKAAGALLRDSLPLLALGVLPEVEQDESQASHFGRRTPADGLLDWHRPARQLYDLVRAVTQPYPGAFCQVGEQKLIVWSAEVVAGNHGREPGSVLSCDPLRIACGEDSLVLRFGQRGERGLYLAGTQLATELGLVEGARLRGAACSPQRRTRVLILGVNGFIGNHLSERLLRDGRYEVHGMDIGSDAIERLKADPHFHFVEGDIGIHSEWLEYHVKKCDVILPLVAIATPIE…	100.00	gnl|BL_ORD_ID|1548|hsp_num:0	1643
NODE_28_length_72043_cov_20.294369_60 # 64587 # 66020 # 1 # ID=28_60;partial=00;start_type=GTG;rbs_motif=AGGA;rbs_spacer=5-10bp;gc_cont=0.699	NODE_28_length_72043_cov_20.294369_60	64587	66020	+	Strict	900	938717	PmpM	99.58	3004077	protein homolog model	n/a	n/a	fluoroquinolone antibiotic; aminoglycoside antibiotic; benzalkonium chloride	antibiotic efflux	multidrug and toxic compound extrusion (MATE) transporter	GTGAACAGCCCCGCCCTGCCCCTTTCCCGTGGCTTGCGCATCCGCGCCGAACTCAAGGAACTGCTGACCCTCGCCGCGCCGATCATGATCGCGCAACTGGCGACCACCGCCATGGGCTTCGTCGACGCGGTGATGGCCGGGCGCGCCAGTCCGCACGACCTGGCAGCGGTGGCGCTGGGCAACTCGATCTGGATCCCGATGTTCCTGCTGATGACCGGCACCCTGCTCGCCACCACGGCCAAGGTCGCCCAGCGCCATGGCGCCGGCGACCAGCCCGGCACCGGGCCGCTGGTGCGCCAGGCGCTGTGGCTGGCGCTGCTGATCGGACCGCTGTCGGGGGCGGTGCTGTGGTGGTTGTCGGAGCCGATCCTCGGCTTGATGAAAGTGCGCCCGGAACTG…	VNSPALPLSRGLRIRAELKELLTLAAPIMIAQLATTAMGFVDAVMAGRASPHDLAAVALGNSIWIPMFLLMTGTLLATTAKVAQRHGAGDQPGTGPLVRQALWLALLIGPLSGAVLWWLSEPILGLMKVRPELIGPSLLYLKGIALGFPAAALYHVLRCYTNGLGRTRPSMVLGIGGLLLNIPINYALIYGHFGMPKMGGPGCGWATGSVMWFMFLGMLFWVNKASIYRASQLFSRWEWPDRATIGPLVAVGLPIGIAVFAESSIFSVIALLIGGLDENVVAGHQIALNFSALVFMIPYSLGMAVTVRVGHNLGAGLPRDARFAAGVGMAAALGYACVSASLMLLLREQIAAMYSPDPAVIAIAASLIVFSALFQFSDALQVTAAGALRGYQDTRVTMI…	MNSPALPLSRGLRIRAELKELLTLAAPIMIAQLATTAMGFVDAVMAGRASPHDLAAVALGNSIWIPMFLLMTGTLLATTAKVAQRHGAGDQPGTGPLVRQALWLALLIGPLSGAVLWWLSEPILGLMKVRPELIGPSLLYLKGIALGFPAAALYHVLRCYTNGLGRTRPSMVLGIGGLLLNIPINYALIYGHFGMPKMGGPGCGWATGSVMWFMFLGMLFWVNKASIYRASQLFSRWEWPDRATIGPLVAVGLPIGIAVFAESSIFSVIALLIGGLDENVVAGHQIALNFSALVFMIPYSLGMAVTVRVGHNLGAGLPRDARFAAGVGMAAALGYACVSASLMLLLREQIAAMYSPDPAVIAIAASLIVFSALFQFSDALQVTAAGALRGYQDTRVTMI…	100.00	gnl|BL_ORD_ID|2451|hsp_num:0	2734
[truncated: 22 more rows]

## Sheet: 2020187600 (ISOLATE 6)
ORF_ID	Contig	Start	Stop	Orientation	Cut_Off	Pass_Bitscore	Best_Hit_Bitscore	Best_Hit_ARO	Best_Identities	ARO	Model_type	SNPs_in_Best_Hit_ARO	Other_SNPs	Drug Class	Resistance Mechanism	AMR Gene Family	Predicted_DNA	Predicted_Protein	CARD_Protein_Sequence	Percentage Length of Reference Sequence	ID	Model_ID
[truncated: 55 more rows]

[truncated: 2 more sheets: 2020187601 (ISOLATE 7), 2020187602 (ISOLATE 8)]
